# Supplementary material for: The histone demethylase dKDM5/LID interacts with the SIN3 histone deacetylase complex and shares functional similarities with SIN3
Source: Epigenetics Chromatin. 2016 Feb 3;9:4. doi: 10.1186/s13072-016-0053-9 (PMC4740996; doi:10.1186/s13072-016-0053-9)
Supplement: Supplementary file 2 — 10.1186/s13072-016-0053-9 Differential gene expression analysis. Output from Cuffdiff analysis. [file 13072_2016_53_MOESM2_ESM.xlsx]

## Sheet: Summary -Differntial Expression
All differentially Expressed Genes
Significant differences are highlighted in Blue											Fold Change in Gene Expression (EXP KD/Non Stressed GFP RNAi)
											- Paraquat			+ Paraquat
	Gene		significant_GS	significant_GL	significant_GSL	significant_GPG	significant_GPS	significant_GPL	significant_GPSL		SIN3 KD	LID KD	SIN3 + LID KD	GFP RNAi	SIN3 KD	LID KD	SIN3 + LID KD
1	18w		no	no	yes	no	yes	yes	yes		1.59339	1.44993	1.72688	1.25562	1.76154	1.8681	2.41536
2	26-29-p		no	no	no	no	yes	no	yes		-1.14283	-1.06183	-1.27405	-1.33224	-1.47513	-1.26938	-1.54014
3	Aats-ala-m		yes	no	no	no	yes	no	yes		1.681	1.04249	1.49723	-1.05553	1.60923	1.06962	1.61843
4	Aats-asp		no	no	no	no	no	no	yes		1.3547	1.15124	1.4743	1.18801	1.75668	1.42053	1.8883
5	Aats-cys		yes	no	yes	no	yes	no	yes		1.71673	1.04632	1.64651	-1.03589	1.62505	1.02783	1.57015
6	Aats-phe		yes	no	no	no	no	no	no		1.49107	1.08901	1.29108	-1.03637	1.25414	1.06142	1.23862
7	Aats-tyr		yes	no	yes	no	yes	no	yes		1.91173	1.12901	2.11459	-1.00825	2.0823	1.1852	2.23275
8	Ac3		yes	no	yes	no	no	no	yes		-1.62126	-1.10295	-1.99449	1.07696	-1.3998	-1.04118	-1.62262
9	Ac76E		no	no	no	no	no	no	yes		-1.34952	-1.0968	-1.02124	1.29374	1.31249	1.28778	1.68095
10	Ac78C		no	no	no	no	no	no	yes		-1.14731	1.02705	1.05714	1.00533	1.23938	1.31189	1.51776
11	AcCoAS		no	no	no	no	no	no	yes		-1.01972	1.28296	1.26541	1.02079	1.08361	1.31153	1.46399
12	Acf1		no	no	yes	no	yes	yes	yes		-1.32172	-1.32121	-1.71654	-1.36936	-1.61699	-1.45096	-1.85987
13	achi		no	no	yes	no	yes	no	yes		-1.50929	-1.05828	-1.76421	-1.11648	-1.84397	-1.11327	-1.73954
14	Ack		yes	no	yes	no	yes	no	yes		1.58267	1.0394	1.64271	-1.00253	1.65729	1.07654	1.68771
15	Acp53C14c,CG42392,unc-104		yes	no	yes	no	yes	no	yes		1.6815	-1.0526	1.56305	-1.04226	1.67867	1.09901	1.65177
16	Acph-1		no	no	yes	no	no	no	yes		-1.09908	-1.27687	-1.4876	-1.07112	-1.34316	-1.21193	-1.55454
17	Act5C		no	no	no	no	yes	no	no		-1.1239	1.13676	1.01447	-1.50928	-1.56199	-1.34309	-1.37758
18	ade3		no	no	yes	no	yes	yes	yes		1.20084	1.24221	1.56296	1.33649	1.95663	1.59879	2.23108
19	ade5		yes	no	yes	no	yes	no	yes		-1.56271	-1.09523	-1.67107	-1.23094	-1.97244	-1.29838	-1.97784
20	Adgf-A,Msi		no	no	yes	no	no	no	no		1.38553	1.20967	1.54515	-1.3569	1.18715	1.04122	1.38668
21	Adk1,CG5626		yes	no	yes	no	yes	no	yes		2.042	-1.26701	1.72318	1.23811	2.52531	-1.07603	1.91815
22	Ady43A		no	no	no	no	yes	no	no		1.4056	-1.09446	1.63491	1.43754	2.23385	1.11829	1.59603
23	ago		no	no	no	no	no	no	yes		1.14885	1.0234	1.22942	1.11611	1.40096	1.25378	1.43524
24	AGO2		no	no	yes	no	yes	no	yes		-1.35059	-1.1998	-1.67053	-1.20217	-1.52799	-1.20719	-1.7113
25	AGO3		no	no	yes	no	yes	no	yes		-1.44494	-1.15887	-1.72284	1.07806	-1.68543	-1.39927	-2.24045
26	Ahcy13		yes	yes	yes	no	yes	no	yes		1.44559	1.5281	2.28268	1.16238	1.7616	1.37919	2.05579
27	Akap200		no	no	no	no	yes	no	yes		-1.30592	1.05746	-1.05669	-1.14877	-1.52856	-1.29218	-1.51728
28	Alas		yes	no	yes	yes	yes	yes	yes		1.84616	1.13437	2.13335	1.75858	3.44869	2.0516	3.79219
29	Ald		no	no	no	yes	yes	no	yes		-1.26182	1.15207	1.09698	1.66421	1.49004	1.35266	1.45202
30	Aldh-III		yes	no	yes	no	yes	no	yes		-1.67091	-1.05611	-1.7834	-1.13223	-1.74274	-1.07851	-1.65725
31	Alg-2		no	no	no	no	no	no	yes		-1.15851	-1.07744	-1.30207	-1.06765	-1.42972	-1.21558	-1.58035
32	ALiX		yes	no	yes	no	yes	no	no		1.47253	1.06531	1.4298	-1.01291	1.44591	1.05362	1.40416
33	AlkB		no	no	no	no	yes	no	yes		-1.66073	-1.20748	-1.8739	-1.08199	-2.07299	-1.18394	-2.18445
34	alpha-Cat		no	no	no	no	yes	no	yes		-1.178	-1.16748	-1.38975	-1.154	-1.41929	-1.31489	-1.59239
35	alpha-Est1		no	no	no	no	no	no	yes		-1.67233	-1.30875	1.10119	1.0918	1.41527	1.48327	1.96914
36	alpha-Est3		yes	no	yes	no	yes	no	yes		4.71148	-1.25879	3.5534	1.19244	5.12268	1.30358	4.87165
37	alpha-Est4		yes	no	yes	no	yes	no	yes		5.42476	-1.03748	6.27972	1.59539	10.0932	2.52008	11.8691
38	alpha-Est5		no	no	no	no	yes	no	yes		2.67028	-1.12392	2.59748	1.43942	4.44816	1.27395	4.87425
39	alpha-Est7		yes	yes	yes	no	yes	yes	yes		-2.60832	-3.04831	-6.20925	-1.57249	-4.06941	-3.71811	-7.38593
40	alpha-Est9		yes	no	no	no	no	no	no		-1.49905	-1.35453	-1.41817	1.08308	-1.24454	-1.10559	-1.1773
41	alphagamma-element:CR32865		yes	yes	yes	yes	yes	yes	yes		-1.96788	-2.5715	-7.91204	-4.76567	-4.8802	-4.39667	-5.7398
42	alpha-Man-I		no	no	no	no	no	no	yes		-1.18962	-1.2279	-1.27231	-1.2661	-1.55938	-1.46257	-1.91191
43	alpha-Man-IIb		yes	no	no	no	no	no	no		-2.13908	1.04534	-1.36318	1.01891	-1.8517	1.20234	-1.27147
44	alphaPS5		yes	no	no	no	no	no	no		-2.82804	-1.33447	-2.2228	-1.00876	-1.34572	1.32983	-1.00651
45	alphaTub84B		yes	yes	yes	no	no	no	yes		1.53853	1.54611	2.14136	1.02208	1.49762	1.19626	1.69153
46	ana3		no	no	no	no	yes	no	yes		-1.16492	-1.17067	-1.52271	-1.46619	-2.07444	-1.47523	-2.34458
47	Ance		yes	yes	yes	no	yes	no	yes		-2.92422	-1.72717	-2.89756	-1.1614	-2.57425	-1.49366	-2.21665
48	Ank		no	no	yes	no	yes	no	yes		-1.27057	-1.10961	-1.47641	-1.11156	-1.54339	-1.24084	-1.76847
49	AnnIX		no	no	yes	no	no	no	yes		1.29333	1.30624	1.60555	1.06442	1.43778	1.22233	1.62229
50	AnnX		no	yes	yes	no	yes	no	yes		1.18265	1.52844	1.84701	1.48037	1.56491	1.23887	1.61097
51	Apc		no	no	no	no	yes	no	yes		1.18742	-1.00985	1.32625	-1.03228	1.54293	1.20055	1.76193
52	Aprt		yes	no	yes	no	yes	no	yes		2.50149	-1.09709	2.16398	-1.106	2.32365	-1.04449	2.27745
53	apt		no	no	no	no	yes	yes	yes		-1.26602	-1.02898	-1.29829	-1.37943	-1.80169	-1.48126	-1.74353
54	aralar1		no	no	no	no	yes	no	yes		1.08072	-1.07536	1.04183	1.24289	1.5405	1.28388	1.61192
55	Arc1		no	no	no	no	no	no	yes		1.05726	1.19878	1.42291	1.26857	1.24334	1.24075	1.47337
56	Arc2		no	no	no	no	no	no	yes		1.11444	1.03203	1.28352	1.32383	1.5283	1.44381	1.85687
57	Argk		no	no	no	no	yes	no	yes		-2.01274	1.68783	-1.49223	-1.38549	-3.48865	-1.07994	-2.89182
58	ari-2		no	no	no	no	no	no	yes		1.21148	-1.0462	1.2637	1.14734	1.4057	1.27263	1.54487
59	armi		no	no	yes	no	no	no	yes		-1.18756	-1.2748	-1.58985	-1.25285	-1.41355	-1.28108	-1.5573
60	Arp2		no	no	no	no	yes	no	yes		-1.19179	-1.01784	-1.33592	-1.18733	-1.44763	-1.1421	-1.4488
61	Arpc3B		no	no	no	no	no	no	yes		-1.54324	-1.19863	-1.54302	-1.18358	-1.57526	-1.20854	-1.67451
62	asl		no	no	no	no	yes	no	yes		-1.13175	-1.08137	-1.35693	-1.41371	-1.58182	-1.36774	-1.64527
63	asp		yes	no	yes	yes	yes	yes	yes		-1.58246	-1.27608	-2.22579	-1.85141	-4.34059	-2.45867	-5.42427
64	asparagine-synthetase		no	no	no	yes	no	no	no		1.22743	-1.28818	-1.11438	-2.0415	-1.19384	-1.59245	-1.03928
65	Ast-CC		no	no	yes	no	no	no	yes		-2.04723	-1.56509	-2.42832	-1.18419	-2.00471	-1.47113	-2.30844
66	asun		yes	no	no	no	no	no	no		1.6223	1.02006	1.50003	-1.25179	1.33773	-1.21394	1.21902
67	Atf3		no	no	no	no	no	no	yes		1.01339	1.17141	1.29713	1.28243	1.40297	1.4157	1.88623
68	Atf6		no	no	yes	no	yes	no	yes		-1.34778	-1.1835	-1.50727	1.0389	-1.55101	-1.29594	-1.87579
69	Atg18		no	no	no	no	yes	no	no		1.19523	1.0854	1.23884	1.2017	1.44932	1.17373	1.36817
70	Atg9		yes	no	yes	no	yes	no	no		1.66629	1.12233	1.73485	1.01568	1.49232	1.02815	1.39298
71	atl		no	no	yes	no	yes	no	yes		1.39693	1.1215	1.61544	1.1408	1.73188	1.28624	1.78924
72	ATP7		no	no	yes	no	no	no	yes		1.20351	1.22207	1.6063	1.02577	1.35107	1.28495	1.58283
73	Atpalpha		no	no	no	no	yes	no	no		-1.27079	1.03637	-1.04021	-1.17124	-1.50083	-1.07127	-1.2118
74	AttB		yes	no	no	no	no	no	no		2.22479	1.06112	1.29474	-1.27344	1.65647	-1.13447	1.73247
75	att-ORFA,att-ORFB		yes	no	yes	no	yes	no	yes		2.12914	1.05308	2.38886	1.21481	2.7262	1.08115	2.46781
76	Atx2		no	no	no	no	no	no	yes		1.15942	1.17699	1.4148	1.12735	1.33524	1.2688	1.43201
77	Aven		no	no	yes	no	no	no	no		2.0063	1.52698	2.32672	1.04246	1.97445	1.145	1.85513
78	Axs		no	no	yes	no	no	no	no		1.3917	1.1647	1.64398	1.07305	1.35791	1.1946	1.47418
79	B4		yes	no	no	no	no	no	no		-1.50886	-1.03647	-1.20443	1.29048	1.10727	1.17859	1.06935
80	bab2		no	no	no	no	yes	no	no		-1.17078	1.00965	-1.05683	-1.32569	-1.90119	-1.31909	-1.47301
81	ball		no	no	no	no	yes	yes	yes		-1.33392	-1.07896	-1.37408	-1.36021	-1.82999	-1.59016	-1.95846
82	Bap170		no	no	no	no	no	no	yes		-1.15872	-1.13572	-1.29709	-1.25134	-1.3916	-1.2831	-1.4333
83	Bap55		no	no	no	no	yes	no	no		-1.07072	-1.01052	-1.15396	-1.34641	-1.45804	-1.24087	-1.34126
84	barr		no	no	yes	yes	yes	yes	yes		-1.38005	-1.17463	-1.71424	-1.62095	-2.46343	-1.80908	-2.8164
85	bbg		no	no	yes	no	yes	yes	yes		1.12575	1.24997	1.59788	1.31458	1.64519	1.852	2.37397
86	BBS8		yes	no	no	no	no	no	no		-2.26423	1.06448	-1.48378	1.13012	-1.68996	1.0156	-1.73138
87	bbx		no	no	no	no	yes	no	yes		1.23602	1.00795	1.29198	1.22884	1.49806	1.32045	1.48179
88	bchs		yes	no	no	no	yes	no	no		1.60507	-1.06115	1.32723	-1.04117	1.539	1.0506	1.31372
89	BEAF-32		no	no	no	no	no	no	yes		-1.5857	-1.04087	-1.56693	1.0547	-1.50498	-1.2046	-1.64166
90	ben		no	no	no	no	yes	no	yes		-1.29904	-1.03453	-1.34827	-1.23081	-1.57913	-1.18143	-1.62431
91	Best1		no	no	yes	no	yes	no	yes		1.2645	1.15942	1.49681	1.06896	1.51101	1.36056	1.80544
92	betaggt-II		no	no	no	no	yes	no	no		1.84276	1.09777	2.57546	1.21339	2.67346	1.15408	2.74638
93	betaInt-nu		yes	no	yes	no	yes	no	no		-2.49832	-1.13033	-2.04421	1.27546	-2.00806	1.08038	-1.72573
94	betaTub56D		no	yes	yes	no	yes	no	yes		1.38904	1.52308	2.29474	1.16796	1.6179	1.16633	1.7273
95	betaTub60D		no	no	yes	no	yes	yes	yes		1.02383	1.28805	1.70193	1.07237	1.45875	1.42585	2.17007
96	betaTub97EF		no	no	yes	no	no	no	yes		-1.46531	-1.46764	-1.79612	1.382	-1.04697	-1.29144	-1.55581
97	bgm		yes	no	yes	no	no	no	yes		-2.33848	-1.55937	-3.1984	-1.06917	-1.87961	-1.56056	-2.62368
98	bip1		no	no	no	no	yes	no	yes		-1.64092	-1.16957	-1.78613	-1.07794	-2.01566	-1.40632	-2.16422
99	Bj1		no	no	no	no	no	no	yes		-1.16599	-1.05561	-1.12681	-1.19696	-1.37658	-1.28632	-1.43979
100	Bka		yes	no	yes	no	yes	no	yes		1.78571	1.13243	1.68931	1.17067	1.77957	1.26945	2.05106
101	BM-40-SPARC		yes	no	yes	no	yes	yes	yes		-1.87353	-1.02677	-1.5243	-1.02607	-1.97025	-1.54251	-2.29412
102	bmm		no	no	yes	no	no	no	no		-1.1531	-1.24268	-1.46542	-1.12677	1.00359	-1.0116	1.05392
103	bnl		no	no	yes	no	no	no	no		-2.20456	-1.35353	-2.62353	1.59733	-1.38335	1.0189	-1.54705
104	boca		no	no	no	no	yes	no	yes		1.30851	-1.00066	1.3562	1.09455	1.51634	1.17234	1.53413
105	boi		no	no	yes	no	yes	yes	yes		-1.80594	-1.14588	-2.24236	-1.44178	-3.42827	-1.78719	-3.63096
106	bol		no	no	yes	no	no	no	no		-1.49102	-1.29358	-1.64211	-1.08865	-1.55351	-1.18743	-1.51429
107	bor		no	no	no	no	yes	no	yes		1.25748	1.18972	1.35229	1.3439	1.56064	1.38676	1.5374
108	bora		no	no	no	no	yes	no	yes		-1.12207	-1.01312	-1.31087	-1.54904	-2.2535	-1.69987	-2.65178
109	borr		no	no	no	no	yes	no	yes		-1.30783	1.02182	-1.43616	-1.36091	-2.11775	-1.62161	-2.39378
110	bowl		yes	no	no	no	no	no	no		-1.65628	-1.18074	-1.34632	1.13136	1.04163	1.20413	1.16586
111	brat		no	no	no	no	no	no	yes		-1.26646	-1.23149	-1.36523	-1.06565	-1.28587	-1.30623	-1.56035
112	bru-2		yes	no	no	no	no	no	no		2.69864	-1.50183	1.86591	-1.05273	1.77062	-1.3669	1.20275
113	Btk29A		no	no	yes	no	no	no	no		1.00816	-1.40555	-1.49808	-1.09532	1.12586	-1.17747	-1.11553
114	Bub3		no	no	no	yes	yes	yes	yes		-1.25514	-1.09341	-1.40245	-1.56137	-2.00534	-1.44789	-1.90216
115	BubR1		yes	no	yes	yes	yes	yes	yes		-1.48029	-1.19435	-1.82387	-1.52541	-2.49331	-1.67323	-2.66728
116	by		no	no	no	no	no	no	yes		1.13008	1.09399	1.52797	1.36309	1.58738	1.29238	1.65498
117	c(3)G		no	no	yes	no	no	no	no		-1.45691	-1.30477	-1.78885	1.0929	-1.23788	-1.05641	-1.43864
118	c11.1		yes	no	yes	no	yes	no	yes		1.45894	1.21378	1.63525	1.10018	1.68328	1.40186	1.85463
119	c12.2		no	no	yes	no	yes	no	yes		1.44379	-1.00558	1.65938	1.24213	1.91643	1.21901	1.80519
120	CaBP1		no	no	no	no	yes	no	yes		1.08382	1.12563	1.23069	1.39749	1.42146	1.35544	1.50398
121	Cad96Ca		no	no	no	no	yes	yes	yes		1.26217	1.26854	2.4688	2.12395	3.62133	3.40983	6.16512
122	Caf1		no	no	no	no	yes	no	yes		-1.13865	-1.00429	-1.15588	-1.33961	-1.46039	-1.24847	-1.45354
123	Caf1-105		no	no	no	no	yes	no	yes		-1.10494	-1.10988	-1.33588	-1.44717	-1.89174	-1.43542	-2.08885
124	Caf1-180		yes	no	no	no	yes	no	yes		-1.46594	-1.00675	-1.25591	-1.26402	-1.75571	-1.42077	-1.86745
125	CalpA		yes	no	no	no	yes	no	yes		1.45335	1.14175	1.40304	1.04538	1.47547	1.36554	1.61089
126	CalpB		no	no	yes	no	yes	no	yes		1.43122	1.04871	1.62628	-1.03463	1.58309	1.09871	1.81794
127	Calx		no	no	no	no	no	no	yes		-1.30603	-1.10296	-1.43005	-1.20413	-1.894	-1.21387	-2.3128
128	CaMKI		no	no	yes	no	no	no	yes		-1.42401	-1.12037	-1.62834	1.05668	-1.40447	-1.16125	-1.60754
129	Camta		yes	no	no	no	yes	no	yes		1.51019	-1.15011	1.33516	-1.06553	1.60086	-1.02961	1.55287
130	cana		no	no	no	no	yes	no	yes		-1.18354	-1.13199	-1.50354	-1.26166	-1.81995	-1.2652	-1.98253
131	Cap		no	no	no	no	yes	no	yes		-1.26535	-1.02578	-1.37566	-1.29554	-1.60903	-1.16237	-1.59956
132	CAP-D2		yes	no	yes	yes	yes	yes	yes		-1.64589	-1.14721	-2.0801	-1.87055	-4.19497	-2.35233	-4.75488
133	Cap-G		no	no	yes	yes	yes	yes	yes		-1.1783	-1.11218	-1.4453	-1.56536	-2.19509	-1.64362	-2.23173
134	Caps		yes	no	no	no	yes	no	no		-2.37012	-1.00893	-2.08018	1.17485	-2.22538	1.01375	-1.72666
135	capt		no	no	yes	no	yes	no	yes		1.26939	1.17233	1.52965	1.18046	1.45421	1.18238	1.47161
136	capu		no	no	no	no	no	no	yes		-1.14474	-1.13995	-1.26241	-1.26251	-1.43281	-1.3113	-1.47622
137	car		no	no	yes	no	yes	no	yes		1.20822	1.27579	1.63585	1.30792	1.52951	1.32378	1.65488
138	cathD		no	no	no	no	no	yes	no		-1.08787	-1.35207	-1.1248	-1.21061	-1.21249	-1.67495	-1.34599
139	Cbp80		no	no	no	no	yes	no	yes		-1.3082	-1.00351	-1.32996	-1.23515	-1.60714	-1.17991	-1.57923
140	cbs		no	no	no	no	yes	no	yes		1.19967	-1.07893	1.17172	1.17507	1.60148	1.32202	1.75687
141	Cbs		yes	no	yes	no	no	no	no		-1.82928	-1.21056	-1.83456	1.28558	-1.07532	-1.0558	-1.16517
142	CDase		no	no	yes	no	yes	no	yes		-2.19345	-1.54319	-3.57209	-1.51115	-2.67825	-2.00987	-2.83184
143	cdc2		no	no	yes	yes	yes	yes	yes		-1.39538	-1.14496	-1.62751	-1.54257	-2.33141	-1.58507	-2.40949
144	cdc2c		no	no	no	no	yes	no	yes		-1.30539	-1.14283	-1.54817	-1.32255	-2.18153	-1.5386	-2.48604
145	Cdc42		no	no	no	no	yes	no	no		-1.28622	1.02546	-1.28304	-1.16197	-1.46235	-1.11796	-1.40589
146	Cdk4		yes	no	yes	no	yes	yes	yes		-1.8904	-1.13921	-2.05599	-1.34558	-2.58906	-1.62927	-2.67714
147	CecB		no	no	no	no	yes	no	no		-1.15476	1.01235	-1.37172	-1.72023	-2.11506	-1.1495	-1.61821
148	cenB1A		no	no	yes	no	yes	no	yes		1.33811	1.16552	1.77038	1.12922	1.72727	1.42876	2.20464
149	Cenp-C		yes	no	yes	yes	yes	yes	yes		-1.5674	-1.26406	-2.15994	-1.68688	-2.92787	-2.03447	-3.41359
150	Cep135		no	no	yes	yes	yes	yes	yes		-1.24631	-1.23303	-1.76954	-1.56121	-2.20549	-1.88496	-2.73083
151	cer		yes	no	no	no	no	no	no		1.71964	-1.69734	1.1921	-1.13044	1.51703	-1.34255	1.2086
152	Cerk		no	no	no	no	no	no	yes		1.1432	1.11905	1.254	-1.10839	1.2454	1.11393	1.43791
153	CG10038		no	no	no	no	no	no	yes		-1.05427	-1.1636	-1.36813	-1.28128	-1.41584	-1.35306	-1.62983
154	CG10068		yes	no	yes	no	no	no	no		1.80699	1.12101	1.75137	1.01411	1.60675	1.03338	1.61524
155	CG10077		no	no	yes	yes	yes	yes	yes		-1.17909	-1.29763	-1.59514	-1.47135	-1.63132	-1.73161	-1.88454
156	CG10082		no	no	no	no	yes	no	no		1.04962	-1.10791	1.12832	1.23338	1.57335	1.0474	1.39502
157	CG10126		no	no	yes	no	yes	no	no		-2.33139	-1.60401	-2.40824	1.03111	-3.00472	-1.39595	-2.38138
158	CG10131		yes	no	yes	no	yes	no	yes		-6.02838	-1.33598	-3.32873	-1.65502	-3.95005	-1.59569	-4.27602
159	CG10151		no	no	yes	no	no	no	no		-2.62124	-1.54923	-2.50712	-1.02953	-1.62628	-1.20053	-2.06543
160	CG10184		no	no	no	no	no	no	yes		1.33724	1.02009	1.49622	1.74877	1.67108	1.78487	2.08396
161	CG10208		no	no	no	no	yes	no	yes		1.02713	1.21044	1.40809	2.21427	2.50139	1.8681	2.69792
162	CG1021		no	no	no	no	no	yes	yes		1.1514	1.15387	1.32193	1.26997	1.31286	1.52687	1.59364
163	CG10217		yes	no	yes	no	no	no	yes		1.69529	1.29416	1.92434	-1.01608	1.46675	1.26926	1.76448
164	CG10338		yes	no	yes	no	yes	no	yes		1.76133	-1.04941	1.60633	-1.00622	1.98931	1.09581	1.9045
165	CG10343		yes	no	yes	no	yes	no	yes		1.94087	1.16453	1.93428	-1.10768	1.72714	1.27465	1.93676
166	CG10359		no	no	yes	no	no	no	no		1.55691	-1.03931	1.83987	-1.1304	1.15676	-1.0755	1.3653
167	CG10383		yes	no	yes	no	yes	no	yes		1.91731	1.17443	1.58461	1.11699	1.78888	1.38158	1.81254
168	CG10425		yes	no	yes	no	no	no	no		1.52909	1.1709	1.54372	-1.1021	1.29385	1.04602	1.36073
169	CG10433		yes	no	no	no	no	no	no		-1.54627	1.02077	-1.34495	1.37569	1.00824	1.23627	-1.14457
170	CG10445		no	no	no	no	yes	no	yes		-1.20664	-1.21053	-1.64936	-1.24821	-1.77902	-1.35193	-1.82098
171	CG10496		yes	no	no	no	yes	no	yes		1.58521	-1.07519	1.43111	-1.1135	1.46709	1.06366	1.56628
172	CG10527		no	no	yes	no	no	no	no		1.24516	1.21565	1.49953	1.10091	1.31378	1.10164	1.33312
173	CG10555		no	no	no	no	yes	no	yes		-1.21624	-1.12348	-1.41307	-1.26658	-1.58085	-1.25979	-1.65556
174	CG10570		yes	no	no	no	yes	no	yes		4.49313	1.67625	2.79543	1.13037	3.6262	2.17572	3.51528
175	CG10623		yes	no	yes	no	yes	no	no		2.14737	1.15649	1.99942	-1.03846	1.74633	1.01871	1.618
176	CG10639		yes	no	yes	no	yes	no	yes		1.88506	1.07095	1.9186	1.12131	2.19791	1.30118	2.2763
177	CG10660		yes	no	no	no	yes	no	yes		1.85688	-1.09352	1.6523	1.20875	1.94052	1.13645	1.77103
178	CG10669		yes	no	no	no	no	no	no		1.8097	-1.00152	1.48702	-1.10927	1.48919	-1.10109	1.4041
179	CG10671		no	no	yes	no	no	no	no		1.4251	1.12651	1.53757	1.09026	1.43202	-1.00204	1.31344
180	CG10702		yes	no	yes	no	no	no	yes		-1.80572	-1.50359	-2.33493	1.14339	-1.59776	-1.34865	-1.9595
181	CG10703		no	no	yes	no	no	no	no		1.43231	1.1654	1.50922	-1.0311	1.29542	1.0222	1.30124
182	CG10721		yes	no	yes	no	yes	no	yes		2.17888	1.06705	2.40394	-1.00467	2.18992	1.18502	2.18109
183	CG10737		no	no	no	no	no	no	yes		1.0565	1.10335	1.39714	-1.03811	1.1654	1.08903	1.47814
184	CG10738		yes	no	yes	no	yes	no	yes		-3.12928	1.00703	-2.57041	-1.4322	-3.48715	-1.16075	-2.39688
185	CG10778		no	no	yes	no	yes	no	yes		1.33323	1.31405	1.72067	1.20431	1.59469	1.30021	1.72662
186	CG10859		no	no	no	no	yes	no	no		-2.48952	-1.02043	-2.12266	-1.04805	-2.92779	1.2056	-2.41153
187	CG1091		no	no	no	no	no	no	yes		-1.22975	-1.04389	-1.40364	-1.1145	-1.41534	-1.13626	-1.58164
188	CG1092		yes	no	yes	yes	yes	yes	yes		-1.66591	-1.18141	-2.00232	-1.55881	-2.82586	-1.69865	-3.06907
189	CG10960		yes	no	yes	no	yes	no	no		-1.79974	-1.0383	-1.46734	-1.13398	-1.53716	-1.04568	-1.32814
190	CG11077		yes	no	yes	no	yes	no	yes		-1.49647	-1.18865	-1.54278	-1.19249	-1.80326	-1.30142	-1.80456
191	CG11092		no	no	no	no	yes	no	yes		-1.24847	1.00425	-1.2897	-1.33072	-1.59274	-1.17663	-1.52761
192	CG11095		no	no	yes	no	no	no	no		1.33795	1.4445	2.07626	1.30837	1.63901	1.22668	1.58657
193	CG11120		yes	no	yes	yes	yes	yes	yes		-1.81508	-1.30409	-2.35708	-1.99536	-4.02322	-2.54661	-5.30591
194	CG1113		no	no	no	no	yes	no	yes		1.29829	-1.15218	1.12006	1.26406	2.43463	1.55258	3.18594
195	CG11151		no	no	yes	no	no	no	no		1.51756	1.28919	1.85185	1.05555	1.62799	1.17854	1.59008
196	CG11163		no	no	no	no	yes	yes	yes		-1.27316	-1.20849	-1.39917	-1.37532	-1.75974	-1.55678	-1.91626
197	CG11164		no	no	yes	no	yes	yes	yes		-1.36909	-1.08564	-1.60987	-1.43452	-2.17306	-1.60065	-2.46389
198	CG11168		yes	no	yes	no	yes	no	yes		1.8243	-1.00401	1.62097	1.02124	1.92765	1.17327	1.81985
199	CG11188		no	no	no	no	no	no	yes		1.07166	1.06243	1.10852	1.01636	1.21181	1.24616	1.46428
200	CG11190		no	no	no	no	yes	no	yes		-1.22813	1.04902	-1.17748	-1.23398	-1.59461	-1.27827	-1.72104
201	CG11200		yes	no	yes	no	yes	yes	yes		-1.61479	-1.53587	-2.14267	-1.51819	-2.73325	-1.97109	-2.97851
202	CG11266,milt		no	no	no	no	yes	no	yes		1.12836	1.01203	1.24793	1.19531	1.50092	1.18296	1.52477
203	CG11307		no	no	no	no	no	no	yes		-1.06781	-1.1374	-1.2079	-1.33112	-1.59754	-1.34642	-1.84598
204	CG11309		yes	no	no	no	yes	no	no		1.69949	1.05617	1.57759	-1.06124	1.65848	-1.05433	1.47939
205	CG11360		no	no	no	no	no	no	yes		-1.00415	-1.047	-1.11303	-1.10193	-1.36231	-1.24808	-1.57002
206	CG11367		no	no	no	no	yes	no	yes		1.46501	1.20732	1.60497	1.28012	1.92049	1.36515	1.84767
207	CG11378		yes	no	yes	no	no	no	no		-6.1412	-2.2153	-4.97787	-1.28838	-2.68434	-1.46062	-2.19197
208	CG11400		yes	yes	yes	no	yes	yes	yes		-2.86304	-1.86321	-3.13282	-1.44606	-3.55379	-2.24205	-3.63274
209	CG1146		no	no	yes	no	yes	no	yes		1.0596	1.20566	1.77156	1.44572	1.71078	1.53958	2.0565
210	CG11486		no	no	no	no	no	no	yes		-1.13935	-1.23359	-1.28569	-1.08624	-1.28573	-1.25864	-1.45962
211	CG11537		no	no	no	no	yes	no	yes		1.20763	1.08485	1.36828	1.26259	1.53754	1.31477	1.61844
212	CG11576		yes	no	no	no	yes	no	no		1.67163	1.07698	1.4771	1.18001	1.73632	1.14742	1.62103
213	CG11597,CG5946		no	no	no	no	no	no	yes		1.25758	1.09776	1.34234	-1.07666	1.33224	1.18111	1.4858
214	CG11652		yes	no	yes	no	yes	yes	yes		1.56457	1.2749	1.73411	1.41056	2.38323	1.98844	2.82236
215	CG11658		yes	no	yes	no	yes	no	yes		2.32414	-1.13757	1.89685	1.22727	3.26391	1.03792	2.39951
216	CG11700		no	no	no	no	no	yes	yes		-1.36131	1.30977	1.03445	1.31338	1.37191	1.95994	2.12148
217	CG11703		yes	no	no	no	no	no	no		-2.57475	-1.28426	-1.95105	1.10307	-1.52768	1.07027	-1.71763
218	CG11739		no	no	no	no	no	no	yes		1.30482	-1.09699	1.30288	-1.13987	1.43046	-1.10473	1.55068
219	CG11756		no	no	no	no	no	no	yes		1.04877	-1.21208	1.66358	1.45839	3.12874	1.27945	4.41649
220	CG11768,CG34135		no	no	no	no	no	no	yes		-1.21364	-1.1262	-1.33531	-1.07439	-1.2859	-1.26059	-1.57716
221	CG11779		yes	no	yes	no	yes	no	yes		1.72022	1.0289	1.71289	1.11902	1.91548	1.12874	1.90471
222	CG11837		no	no	yes	no	no	no	no		-1.17604	-1.12848	-1.76423	-1.11247	-1.36752	-1.1134	-1.45651
223	CG11851		no	no	no	no	yes	yes	yes		-1.14719	-1.08258	-1.37906	-1.34825	-1.92748	-1.54767	-2.32537
224	CG11876		no	no	yes	yes	yes	no	no		1.19283	1.31913	1.81778	1.53219	1.70933	1.08104	1.48015
225	CG11880		yes	no	yes	no	yes	yes	yes		1.40681	1.13872	1.572	1.13892	1.80565	1.43857	2.00171
226	CG11883		yes	no	yes	no	yes	no	yes		1.88355	1.06795	1.95926	1.19023	2.38508	1.39304	2.42518
227	CG11897		no	no	no	no	yes	yes	yes		1.14191	-1.10506	1.51558	1.46401	2.07448	1.64924	2.69335
228	CG11961		yes	yes	yes	no	yes	no	yes		-2.0901	-1.61576	-2.62703	-1.02302	-2.14956	-1.41177	-2.37236
229	CG11999		no	no	yes	yes	yes	no	no		-1.06515	1.21912	1.55793	2.06813	1.69592	1.31907	1.44968
230	CG12001		yes	no	yes	no	yes	no	yes		2.16325	-1.10029	1.84303	1.03616	1.93848	1.03194	1.92117
231	CG12004		no	no	no	no	no	no	yes		1.23195	1.1363	1.30018	1.03182	1.34543	1.23487	1.45414
232	CG12012		yes	no	no	no	no	no	no		1.50631	1.09388	1.45923	1.05707	1.29131	-1.00443	1.22776
233	CG12025		no	no	no	no	no	no	yes		1.16725	1.19693	1.3786	1.14962	1.39542	1.29131	1.48664
234	CG12056		yes	no	yes	no	yes	no	yes		-2.00083	-1.20558	-2.00637	-1.12636	-2.0754	-1.46856	-2.51535
235	CG12075		yes	no	yes	no	yes	no	yes		-1.70614	-1.18298	-1.49233	-1.0235	-1.60745	-1.37219	-1.64813
236	CG12091		no	no	no	no	no	no	yes		1.18597	1.08309	1.32603	1.25558	1.43561	1.21858	1.46674
237	CG12096		no	no	no	no	yes	no	yes		-1.28367	1.00072	-1.40574	-1.11859	-1.53103	-1.12848	-1.60095
238	CG12121		no	no	no	no	yes	no	yes		-1.25452	-1.0183	-1.3407	-1.25907	-1.64937	-1.1786	-1.67385
239	CG12125		no	no	no	no	yes	no	no		1.41495	1.1005	1.40194	1.03872	1.50117	1.16833	1.4086
240	CG12173		no	no	yes	no	no	no	no		1.45339	1.10132	1.49149	-1.1686	1.36884	1.05827	1.38631
241	CG12177		yes	no	yes	yes	yes	yes	yes		1.90231	1.41259	2.5824	1.91554	3.3654	1.94445	3.19849
242	CG12179		no	no	no	no	yes	no	yes		-1.50384	-1.05386	-1.53702	-1.29524	-1.96127	-1.20327	-1.76721
243	CG12201,CG18347		no	no	no	no	no	no	yes		-1.45632	-1.15458	-1.58258	-1.2228	-1.65236	-1.5815	-1.86061
244	CG12203		no	no	yes	no	no	no	no		1.29347	1.32231	2.13675	1.60197	1.63834	1.10307	1.46279
245	CG12241		yes	no	yes	no	no	no	no		1.66014	1.10736	1.68612	1.00395	1.58582	1.15782	1.57102
246	CG12267		yes	no	yes	no	yes	no	yes		2.15199	-1.02636	1.88478	-1.12572	2.09484	-1.13112	1.87605
247	CG12290		yes	no	yes	no	no	no	no		-1.69336	-1.3075	-1.80458	-1.0495	-1.35728	-1.1626	-1.22797
248	CG1233		yes	no	no	no	yes	no	yes		1.63026	-1.06928	1.37018	1.00642	1.64744	1.07013	1.49102
249	CG12333		no	no	no	no	yes	no	yes		1.47029	1.15544	1.6127	1.29673	1.88559	1.19903	1.9186
250	CG12395		no	no	no	no	no	no	yes		-1.31676	-1.48317	-1.56577	-1.4749	-2.26952	-1.53554	-3.57975
251	CG12413		yes	no	no	no	no	no	no		1.77179	-1.12224	1.46881	-1.20607	1.4793	-1.27163	1.10407
252	CG12512		yes	no	no	no	yes	no	no		-2.17216	1.34805	-1.32687	1.49657	-2.48944	1.43937	-1.51178
253	CG12581		yes	no	no	no	yes	no	yes		-1.83976	-1.05409	-1.66728	1.00141	-2.25071	-1.57948	-2.6347
254	CG12592		no	no	no	no	yes	no	no		-1.03573	-1.09586	-1.56271	-1.72515	-2.31192	-1.71499	-2.03283
255	CG12655		no	no	yes	yes	yes	no	yes		1.23292	1.50988	2.41922	1.56386	2.08386	1.26022	2.05449
256	CG12698		yes	no	yes	no	yes	no	yes		-2.13935	-1.21029	-2.99536	-1.47133	-3.46924	-1.75273	-3.56922
257	CG1271		yes	no	no	no	no	no	no		1.98984	-1.01165	1.71076	1.30091	1.80036	1.13522	1.37702
258	CG12746		no	no	yes	no	yes	no	yes		1.62211	1.08371	1.82395	1.22628	1.928	1.2756	2.02671
259	CG1275		no	no	yes	no	yes	no	yes		-1.33473	-1.10094	-1.48479	-1.11995	-1.67587	-1.21952	-1.84578
260	CG12766		yes	no	yes	no	no	no	no		-3.45319	-1.34146	-3.50737	1.11583	-2.47574	-1.26444	-1.75903
261	CG12795		no	no	no	no	yes	no	yes		1.16932	1.03964	1.27829	1.15629	1.61752	1.1689	1.68753
262	CG12818		no	no	no	no	no	no	yes		-1.11857	-1.02107	-1.38136	-1.08231	-1.68589	-1.32299	-1.92175
263	CG12851		no	no	no	no	yes	no	yes		1.249	-1.2516	1.4761	1.63505	3.03187	2.09952	3.67716
264	CG12895		no	no	no	no	yes	no	yes		-1.30609	-1.25859	-1.48433	-1.39275	-1.81773	-1.51442	-1.78467
265	CG1291		yes	no	yes	no	yes	no	yes		1.57417	1.21222	1.77509	-1.00385	1.60628	1.14593	1.62984
266	CG12970		no	no	yes	no	no	no	no		-1.66497	-1.86894	-4.08153	1.14323	-2.20694	-1.07814	-2.65597
267	CG12991,CG12992		no	no	no	no	no	no	yes		1.38042	1.22176	1.57879	1.40571	1.5591	1.58085	2.6362
268	CG13031		no	no	no	no	no	no	yes		-3.43124	-2.31318	-7.77725	-1.51176	-4.68952	-2.07136	#NAME?
269	CG13090		yes	no	no	no	no	no	no		1.57293	1.05394	1.45842	-1.16715	1.30009	1.01469	1.2993
270	CG13148		yes	no	yes	no	yes	no	yes		-2.08483	-1.52514	-2.86877	-1.16439	-2.32078	-1.52355	-3.15362
271	CG1317		no	no	no	no	yes	no	no		-1.10801	-1.03537	-1.16581	-1.23848	-1.42803	-1.15198	-1.38714
272	CG13248		no	no	no	no	yes	yes	yes		1.34061	1.33145	1.83117	1.22658	2.28881	2.02267	3.20552
273	CG13280,Cas		no	no	no	no	no	no	yes		-1.10938	-1.12652	-1.29872	-1.35876	-1.40971	-1.29237	-1.50831
274	CG13283		no	no	yes	no	no	no	yes		-1.34746	-1.3851	-1.91809	-1.18202	-1.55477	-1.38337	-1.84847
275	CG13315		yes	no	yes	no	no	no	no		-1.6474	-1.2182	-1.99746	1.0172	-1.32295	-1.0666	-1.24286
276	CG13319,sug		no	no	no	no	yes	no	yes		1.49973	1.02806	1.55847	1.20997	1.95863	1.08037	1.74971
277	CG13321		no	no	no	no	yes	yes	yes		-1.35201	1.19517	1.38792	1.88538	2.89885	2.06498	3.93464
278	CG13364		no	no	no	no	no	no	yes		-1.30133	-1.00293	-1.33508	-1.29988	-1.68484	-1.22744	-1.71043
279	CG13386		yes	no	yes	no	yes	no	no		-8.41761	-2.05952	-4.35825	1.23364	-2.48837	-1.17787	-1.91258
280	CG13430,CG18065		no	no	no	no	yes	no	yes		1.70459	-1.19957	1.41155	-1.04664	1.84455	1.18811	1.83728
281	CG1347		no	no	no	no	yes	no	yes		1.39426	-1.2092	1.21768	1.03726	1.60938	1.0062	1.50416
282	CG13531		yes	no	yes	no	yes	no	yes		2.03849	1.03269	1.77319	-1.10092	1.79843	1.03494	1.70997
283	CG13604		no	no	no	no	yes	yes	yes		1.52738	1.11372	1.54943	1.20826	2.07729	1.66446	2.2468
284	CG13617		no	no	yes	no	yes	no	yes		-2.0858	-1.83484	-3.44669	-1.14565	-2.79384	-1.48209	-3.43072
285	CG13631		no	no	yes	no	no	no	no		-1.52025	-1.05912	-1.66829	-1.1166	-1.35779	1.06743	-1.19685
286	CG13692		yes	no	yes	no	yes	no	yes		-2.61078	-1.20603	-2.49319	-1.1705	-2.62783	-1.24191	-2.50269
287	CG13771		yes	no	yes	no	yes	no	yes		-2.77062	1.03561	-2.84548	-1.328	-3.31958	-1.59236	-3.33646
288	CG13865		no	no	no	no	yes	no	yes		-1.29375	-1.06983	-1.5155	-1.27607	-1.71802	-1.11654	-1.86601
289	CG13868		yes	no	yes	no	yes	no	yes		1.45792	1.19129	1.75837	1.04546	1.48999	1.12097	1.5934
290	CG13887		no	no	no	no	no	no	yes		1.23984	1.07575	1.30099	1.20865	1.34673	1.38763	1.50274
291	CG13890		no	no	yes	no	no	no	yes		-1.21662	-1.19106	-1.61917	-1.07693	-1.51232	-1.18644	-1.66191
292	CG13898		no	no	no	no	yes	no	yes		-1.44907	-1.52681	-1.85163	-1.31592	-2.12541	-1.55386	-2.09356
293	CG13900		no	no	no	no	yes	no	yes		1.18126	1.00084	1.08424	1.16266	1.46131	1.35282	1.51444
294	CG13902		no	no	no	no	no	no	yes		1.26912	-1.02705	1.31598	1.00831	1.37877	1.24579	1.57015
295	CG14036		yes	no	yes	no	yes	no	yes		-2.56132	-1.36406	-3.5605	-1.45118	-3.71108	-2.25629	-4.63372
296	CG14103		no	no	no	no	no	no	yes		-1.1908	-1.16427	-1.4543	-1.19893	-1.44316	-1.23443	-1.62786
297	CG14142		no	no	no	no	no	no	yes		2.09815	1.25265	2.06287	1.2724	2.48814	1.16992	2.63333
298	CG1416		no	no	yes	no	no	no	no		-1.16277	-1.16311	-1.42754	-1.23088	-1.32886	-1.21004	-1.41105
299	CG14205		no	no	no	no	no	no	yes		-1.2408	-1.23706	-1.49192	1.01625	-1.85738	-1.07866	-2.0929
300	CG14207		no	no	yes	no	yes	yes	yes		1.3825	1.40397	1.73146	1.20439	1.61456	1.54883	1.99644
301	CG14223		yes	no	no	no	no	no	no		-2.03932	1.02264	-1.42906	1.2244	-1.53927	1.03294	-1.19926
302	CG14270		yes	no	no	no	no	no	no		1.80034	-1.01689	1.63014	-1.14884	1.45752	1.03282	1.53906
303	CG14273		yes	no	yes	no	yes	no	yes		-2.11612	1.06362	-1.77727	-1.17362	-2.6615	-1.21846	-2.45953
304	CG14326		no	no	yes	no	no	no	no		1.00111	1.54467	1.82169	1.36773	1.4168	1.60869	1.73096
305	CG14384,grsm		yes	no	yes	no	yes	no	yes		-1.80276	-1.02675	-1.6161	-1.09295	-1.83457	-1.16568	-1.85765
306	CG14411		no	no	no	yes	yes	yes	yes		1.06804	1.31173	1.40483	1.64374	1.53535	1.53424	1.53673
307	CG14451		no	no	no	no	yes	no	no		1.30292	1.04154	1.09363	1.38918	1.98974	1.32132	1.68897
308	CG14523		no	no	no	no	yes	no	yes		-3.13368	-1.54195	-3.21933	-1.42893	-4.1973	-2.04688	-4.15734
309	CG14527		yes	no	no	no	yes	no	no		-6.16354	-1.33842	-5.17321	-1.72534	-8.4109	-1.93349	-6.60812
310	CG14545		yes	no	yes	no	yes	no	yes		-2.05734	-1.26516	-2.2439	-1.20501	-2.05005	-1.3644	-2.18634
311	CG14562,CG7448		no	no	no	no	yes	no	yes		-1.11284	-1.15389	-1.40415	-1.18572	-1.59478	-1.16154	-1.62189
312	CG14629		yes	no	no	yes	yes	yes	yes		-1.56628	1.02296	-1.40283	-1.72575	-2.63629	-1.85719	-2.4721
313	CG14683,pug		no	no	yes	no	no	no	no		-1.25256	-1.17021	-1.56461	-1.07529	-1.33581	-1.08942	-1.44909
314	CG14715		no	no	no	no	yes	no	yes		-1.22788	-1.14872	-1.38216	-1.17171	-1.55264	-1.34415	-1.65957
315	CG14803		no	no	no	no	yes	no	yes		-1.46013	-1.0273	-1.47675	-1.28336	-2.11493	-1.19218	-2.07708
316	CG14814		yes	no	yes	no	yes	yes	yes		-1.91581	-1.17786	-2.21112	-1.42035	-2.72076	-1.62876	-2.84465
317	CG14829		yes	no	yes	no	no	no	yes		-2.24991	-1.613	-2.4801	-1.00501	-1.80474	-1.33876	-2.15042
318	CG14855		yes	yes	yes	no	yes	yes	yes		-3.53272	-2.96263	-4.2238	-1.16081	-2.75675	-2.41855	-3.29804
319	CG14860		no	no	no	no	yes	no	no		-2.11207	-1.68251	-2.50993	-1.04896	-4.93148	-1.55555	-2.58664
320	CG14868		no	no	yes	no	no	no	no		-1.74313	-1.09127	-1.91801	1.40736	-1.41319	1.3753	-1.28422
321	CG14869		yes	no	yes	no	yes	no	yes		-2.25277	-1.37317	-2.30952	1.10221	-2.22203	-1.20425	-2.41721
322	CG14883		yes	no	yes	no	no	no	no		1.7521	1.04242	1.52618	-1.04121	1.35791	1.04886	1.28292
323	CG14906		no	no	no	no	yes	yes	yes		1.33554	1.07647	1.25059	1.42272	2.1565	1.83115	2.37497
324	CG14907		no	no	no	no	yes	yes	yes		1.28194	1.06171	1.29576	1.26587	1.54376	1.5458	1.75801
325	CG14946		no	no	no	no	no	yes	no		-2.89425	-2.09324	-2.36969	-2.49507	-2.68909	-3.77498	-3.67486
326	CG14961		no	no	no	no	yes	no	yes		1.32319	1.14979	1.84251	1.73432	3.12321	2.12143	3.67394
327	CG14964		yes	no	yes	no	yes	no	yes		-2.79311	-1.37047	-2.85462	-1.12311	-2.63001	-1.36636	-2.63693
328	CG14984		yes	no	yes	no	yes	yes	yes		-3.33952	-1.63461	-3.24271	-1.219	-3.78554	-1.88934	-3.2099
329	CG14995		yes	no	yes	no	yes	no	yes		1.82787	1.27242	2.16295	1.04053	2.26765	1.60864	2.8078
330	CG14997		no	no	yes	no	no	no	no		1.56074	1.10812	1.70798	1.00791	1.2562	1.0548	1.31336
331	CG15011		yes	no	no	no	no	no	no		1.83534	1.1072	1.75151	-1.11144	1.53846	1.09201	1.62086
332	CG15107		no	no	no	no	yes	no	no		-1.20869	-1.13669	-1.42518	-1.29517	-1.6531	-1.27557	-1.56347
333	CG15117		yes	yes	no	no	yes	no	yes		1.65707	-2.1403	-1.03364	1.19621	2.46456	-1.16578	1.8084
334	CG15220		no	no	no	no	yes	no	yes		-1.59566	-1.14158	-1.72881	-1.24158	-2.39766	-1.57522	-2.29561
335	CG15309		no	no	no	no	yes	no	no		1.87121	-1.16595	1.42775	1.402	2.45066	-1.09043	1.6787
336	CG1532		no	no	no	no	yes	no	yes		-1.23497	-1.00388	-1.35419	-1.2256	-1.67104	-1.05673	-1.50198
337	CG15347		no	yes	no	no	no	no	no		-1.302	1.41523	1.12347	1.00667	-1.14287	1.25783	1.04862
338	CG15390		yes	no	no	no	no	no	no		2.25973	1.03608	1.76437	1.11736	1.95587	1.19436	1.88799
339	CG15423		no	no	no	yes	yes	yes	yes		-1.1949	1.24693	1.35856	2.71264	5.18707	3.2761	7.30645
340	CG1544		no	no	no	no	no	yes	no		-1.19166	1.12057	1.03818	1.42794	1.27888	1.56263	1.48058
341	CG15563		no	no	no	no	yes	no	yes		2.35295	1.35434	2.77749	1.3631	5.05713	2.15941	6.85768
342	CG15564		no	no	yes	no	yes	no	yes		2.51053	1.22284	4.92236	2.29886	8.07252	3.02405	7.91429
343	CG15617		no	no	yes	no	yes	no	yes		2.35724	-1.04915	3.59874	1.13238	4.4801	1.88611	4.22904
344	CG15695		yes	yes	yes	yes	yes	yes	yes		-3.66985	-2.5947	-5.49618	-2.02746	-5.28942	-3.48595	-5.22793
345	CG15717		yes	no	yes	no	no	no	no		1.46009	1.19399	1.67117	1.0374	1.40882	1.05425	1.45077
346	CG15739		no	no	no	yes	no	no	no		-1.31742	1.33194	1.33114	1.67521	1.2677	1.5004	1.3231
347	CG15740		yes	no	no	no	yes	no	no		-3.34093	1.08045	-1.44861	1.06997	-2.30998	1.08215	-1.49536
348	CG15742,mew		no	no	no	yes	yes	yes	yes		-1.18557	-1.1735	-1.34991	-1.59883	-1.93726	-1.70931	-2.02065
349	CG15745		yes	no	yes	no	yes	no	yes		-2.75578	1.1222	-2.36452	-1.22479	-3.02877	-1.542	-3.1413
350	CG15766		no	no	yes	no	yes	no	yes		1.73031	1.10308	2.77366	1.47402	3.13336	1.30803	3.26841
351	CG15771		no	no	no	no	no	no	yes		-1.35225	1.22255	1.11941	1.15561	1.20255	1.38501	1.43999
352	CG15784		yes	no	yes	no	yes	no	yes		3.1718	1.27661	3.83381	-1.08603	2.32213	1.06895	2.65465
353	CG15822		yes	no	no	no	no	no	no		-1.77636	-1.41835	-1.73675	1.12068	-1.40827	-1.16679	-1.38353
354	CG15861		no	no	no	no	no	yes	no		-1.29039	1.1222	-1.11006	1.47799	1.45892	1.92914	1.8037
355	CG15879		yes	no	yes	no	yes	no	yes		1.5934	-1.01076	1.73276	-1.04273	1.76024	1.26248	2.05547
356	CG1600		yes	no	yes	no	yes	no	yes		1.60752	1.11038	1.62065	-1.01239	1.5645	-1.00159	1.61651
357	CG1603		no	no	no	no	yes	no	yes		-1.23758	-1.14228	-1.43133	-1.1745	-1.58384	-1.28283	-1.80613
358	CG1607		no	yes	no	no	no	yes	no		-1.26443	1.56998	1.22535	-1.0334	-1.19611	1.51549	1.17502
359	CG1635		yes	no	yes	no	yes	no	yes		2.59631	-1.24563	1.99499	-1.28796	1.81058	-1.24926	1.65928
360	CG1662		yes	no	yes	no	yes	yes	yes		1.67747	1.31811	2.06483	1.21219	1.94915	1.65365	2.20981
361	CG1667		yes	no	yes	no	no	no	no		-1.52811	-1.13032	-1.60139	1.15016	-1.23495	1.16596	-1.19431
362	CG16713		no	no	yes	no	no	no	no		-1.717	-1.17008	-2.60866	1.05027	-1.70426	1.02894	-1.42753
363	CG16717		yes	no	yes	no	yes	no	yes		2.00899	1.0207	1.97222	1.05365	2.04889	1.1408	2.11781
364	CG16718		yes	no	yes	no	yes	no	yes		2.04365	-1.11045	1.95359	-1.06111	2.11604	1.17444	2.29127
365	CG16736,CG9740		no	no	no	no	yes	no	yes		-1.66718	-1.24032	-2.51905	-1.6297	-3.36965	-1.73905	-3.48556
366	CG1674		yes	no	yes	no	no	no	yes		-1.62536	-1.14606	-1.79714	1.0343	-1.41841	-1.05136	-1.52845
367	CG16743		no	no	no	no	yes	yes	yes		1.04618	1.46481	1.60445	1.37686	1.73572	1.91375	2.24146
368	CG16758		yes	no	yes	no	no	no	no		-3.14019	-1.40276	-2.4761	1.21508	-1.21514	1.13157	-1.01223
369	CG16940		no	no	no	no	yes	no	yes		-1.17737	-1.08436	-1.33721	-1.22125	-1.51867	-1.1663	-1.52003
370	CG16947		yes	no	no	no	no	no	no		-2.63103	-1.07802	-1.79344	1.15038	-1.40255	1.29623	-1.20406
371	CG1695		yes	no	yes	no	yes	no	yes		-2.52148	-1.46265	-2.76841	-1.02995	-2.83632	-1.75417	-4.17924
372	CG16953		no	no	no	no	no	no	yes		-1.0643	-1.0388	-1.21885	-1.08047	-1.28064	-1.14855	-1.45852
373	CG16985		no	no	no	no	yes	no	yes		1.86313	-1.27135	1.5153	1.00053	2.09165	-1.08206	2.09424
374	CG17002		no	no	yes	no	no	no	no		1.15482	1.357	1.9761	1.40638	1.61414	1.18225	1.65069
375	CG17129		no	no	yes	no	no	no	yes		-1.48106	-1.52591	-2.31205	-1.12041	-1.74043	-1.43927	-1.93177
376	CG17187		yes	no	yes	no	yes	no	yes		2.02868	1.38134	2.29061	1.34571	2.33579	1.40335	2.34751
377	CG17221		yes	no	yes	no	yes	no	no		2.08359	-1.02835	1.86728	1.03396	1.8449	-1.06503	1.62924
378	CG17224		no	no	yes	no	yes	yes	yes		1.39662	1.34935	1.48137	1.45122	1.89599	1.86314	2.10614
379	CG17249		yes	no	no	no	no	no	no		1.64197	1.01772	1.6013	-1.19966	1.31912	-1.0591	1.41364
380	CG17260		no	no	no	no	no	no	yes		1.39641	1.00758	1.51944	-1.03926	1.49677	1.17049	1.82137
381	CG17265		no	no	no	no	yes	no	no		-1.71998	1.0343	-1.5289	-1.06963	-1.95179	-1.19069	-1.60417
382	CG17271		no	no	yes	no	yes	no	yes		1.32532	1.15034	1.49395	1.38787	1.62043	1.39605	1.67805
383	CG17273		no	no	no	yes	yes	no	yes		1.02008	1.1617	1.34634	1.42672	1.84433	1.3087	1.84473
384	CG17325		no	no	no	no	yes	no	yes		3.05775	-1.36309	3.49909	2.47978	6.60638	2.3724	5.20154
385	CG17350		no	no	no	no	yes	no	no		-1.78728	1.20872	-1.27404	-1.22072	-2.02678	-1.05981	-1.61717
386	CG17352		no	no	yes	no	yes	yes	yes		1.76743	1.21877	2.61527	1.78792	4.13292	2.45966	4.92967
387	CG17360		no	no	no	no	yes	no	no		1.46715	-1.17933	1.22952	1.08058	1.57774	1.04214	1.32813
388	CG17471		no	no	no	no	yes	no	yes		-1.27905	-1.11158	-1.44414	-1.09624	-1.56816	-1.37613	-1.70221
389	CG17597		no	no	no	no	no	no	yes		-1.27103	-1.25457	-1.32005	-1.35007	-1.78787	-1.55499	-1.94753
390	CG17683		no	no	no	no	no	no	yes		-1.14739	-1.12749	-1.39547	-1.15985	-1.42653	-1.26369	-1.71116
391	CG17698		no	no	yes	no	no	no	no		-1.42514	-1.13849	-1.59803	1.11071	-1.25629	-1.03268	-1.45317
392	CG17754		no	no	yes	no	yes	yes	yes		1.59645	1.46142	2.49945	1.54791	2.46466	1.70982	2.55315
393	CG17760		no	no	yes	no	no	no	no		1.30714	1.35617	1.4493	1.00885	1.29311	1.29126	1.37415
394	CG17816		no	no	yes	no	no	no	no		-2.30523	-1.75502	-2.96109	1.11091	-2.44854	-1.35468	-2.56865
395	CG17839		no	no	no	no	yes	yes	yes		1.21044	-1.33042	-1.27819	-1.12834	-1.66559	-1.7708	-2.76423
396	CG17840		yes	no	yes	no	yes	no	yes		2.47509	1.10664	2.2196	-1.03946	1.98417	-1.03784	1.79592
397	CG17883		no	no	yes	no	yes	no	yes		-1.32603	-1.13835	-1.47171	1.04309	-1.5184	-1.18154	-1.65168
398	CG17928		no	no	yes	no	no	no	no		-1.50005	-1.37083	-2.04472	-1.17849	-1.35696	-1.39422	-1.55749
399	CG17982		no	no	yes	no	yes	no	yes		1.54513	1.26726	1.87548	1.27706	1.93851	1.4536	1.9171
400	CG17991		no	no	no	no	no	no	yes		1.34722	1.16105	1.11526	1.69168	2.49599	1.99541	2.91586
401	CG18048		no	no	no	no	yes	no	yes		-1.23832	-1.20478	-1.76082	-1.29672	-2.06385	-1.59495	-2.48756
402	CG18088		no	no	no	no	yes	no	yes		-1.87197	-1.196	-1.72563	-1.07136	-2.16379	-1.17669	-2.19196
403	CG18278		no	no	no	no	no	no	yes		-1.17185	-1.05782	-1.29156	-1.13306	-1.65037	-1.54276	-1.95232
404	CG18301,Lip4		yes	no	yes	no	no	no	yes		1.47041	1.30473	1.74915	-1.07497	1.36671	1.38889	1.59039
405	CG18316		no	no	no	no	yes	no	no		-1.26446	-1.09849	-1.36747	-1.21884	-1.44478	-1.18388	-1.29873
406	CG18317		no	no	no	no	no	no	yes		-1.03475	1.09142	1.03923	1.14467	1.3083	1.31211	1.5139
407	CG18473		yes	yes	yes	no	no	no	no		-2.53582	-1.85278	-2.37747	-1.16434	-1.6144	-1.25982	-1.45275
408	CG18508		no	yes	yes	no	no	no	yes		-1.64229	-2.17023	-2.75861	-1.19263	-1.83267	-1.69437	-2.27737
409	CG18522		yes	yes	yes	no	yes	yes	yes		-2.68189	-3.23604	-4.12139	-1.85263	-2.77479	-2.9211	-2.97506
410	CG18547		no	no	no	no	no	yes	no		-1.13038	-1.46799	-1.31423	-1.50015	-1.67455	-1.88598	-1.64469
411	CG18557		yes	no	yes	no	yes	no	yes		-4.64752	-1.5017	-3.09635	-1.86021	-3.65353	-1.67822	-4.65513
412	CG18619		no	no	yes	no	no	no	yes		-1.26042	-1.14808	-1.57001	-1.11664	-1.37056	-1.18533	-1.53412
413	CG18661,Try29F		no	no	yes	no	yes	no	yes		-1.33224	-1.2101	-1.98356	-1.47476	-2.82132	-1.7806	-2.74897
414	CG18747		no	no	yes	no	no	no	no		-2.94164	-2.23256	-8.91188	-1.09394	-1.41585	-1.39601	-1.97028
415	CG18754,SPE		no	no	yes	no	no	no	yes		1.10678	1.06139	2.14811	-1.00757	1.48934	1.61873	2.14466
416	CG18812		no	no	no	no	no	no	yes		1.18626	1.09211	1.40103	1.15498	1.42958	1.24413	1.55205
417	CG1882		yes	no	yes	no	yes	yes	yes		1.81283	1.25327	2.6804	1.4706	3.3994	1.72517	4.01372
418	CG1885		no	no	yes	no	no	no	no		1.41541	1.07902	1.57551	1.09266	1.43863	1.04691	1.45463
419	CG1907		yes	no	yes	no	yes	no	yes		1.71642	1.05375	1.61291	-1.0431	1.58974	-1.01114	1.48901
420	CG1943		no	no	no	no	no	no	yes		-1.04024	1.13869	-1.02599	-1.17133	-1.41806	-1.30889	-1.57296
421	CG1969		yes	no	yes	no	yes	no	yes		3.0062	-1.13948	2.6794	-1.1936	2.38317	-1.17103	2.45115
422	CG1970		no	no	no	no	yes	no	yes		-1.10735	-1.10143	-1.29993	-1.28772	-1.47237	-1.29081	-1.569
423	CG1983		yes	no	yes	no	yes	no	no		1.93812	-1.11047	1.72276	-1.13604	1.64674	-1.11677	1.5156
424	CG1998		yes	no	no	no	no	no	no		-1.59105	-1.1278	-1.5213	1.18214	-1.50669	1.03765	-1.42302
425	CG2003		yes	no	yes	no	yes	no	yes		-2.85733	-1.54661	-2.92031	-1.09866	-2.11407	-1.35422	-1.99971
426	CG2017		no	no	no	no	yes	no	no		1.1669	1.03918	1.0951	1.44592	1.54799	1.28205	1.4298
427	CG2025		no	no	yes	no	yes	yes	yes		-1.30535	-1.23291	-1.64069	-1.29649	-1.89266	-1.47754	-2.04395
428	CG2051		no	no	no	no	yes	no	yes		-1.14792	-1.09002	-1.31726	-1.39644	-1.59287	-1.29556	-1.67322
429	CG2053		no	no	no	no	no	no	yes		1.18342	1.15665	1.87174	1.60421	2.20592	2.46359	3.31388
430	CG2061		no	no	no	no	yes	no	yes		-1.47013	-1.08213	-1.68852	-1.08018	-1.96264	-1.22774	-1.89765
431	CG2064		yes	no	yes	no	yes	no	yes		1.60123	1.05829	1.7196	-1.0254	1.57966	1.2503	1.98
432	CG2065		no	no	no	no	no	no	yes		1.12971	-1.01138	1.13781	-1.00048	1.21655	1.2	1.50327
433	CG2107		yes	no	yes	no	yes	no	yes		2.12074	-1.04828	1.81006	-1.11843	1.76203	-1.06248	1.57146
434	CG2219		no	no	yes	no	no	no	yes		-1.34697	-1.14404	-1.5943	-1.00295	-1.39876	-1.19574	-1.69257
435	CG2224		yes	no	yes	no	yes	no	yes		1.8587	-1.07402	1.54365	-1.19295	1.64589	-1.11756	1.60891
436	CG2246		yes	no	no	no	no	no	no		1.50441	-1.11247	1.27599	1.00845	1.42906	-1.09562	1.1772
437	CG2258		no	no	no	no	yes	no	yes		-1.30575	-1.18757	-1.70921	-1.27553	-2.12488	-1.52626	-2.27663
438	CG2260		no	no	yes	no	no	no	no		1.32459	1.34048	1.95697	1.16416	1.76775	1.18487	1.91222
439	CG2292		yes	no	no	no	no	no	no		1.6691	-1.03388	1.47808	-1.1146	1.39621	-1.15124	1.29287
440	CG2316		no	no	yes	no	yes	no	yes		-1.28727	-1.03598	-1.41823	-1.06412	-1.57695	-1.19834	-1.80252
441	CG2493		yes	no	yes	no	yes	no	yes		-1.43598	-1.15095	-1.64702	-1.2057	-1.76872	-1.33062	-1.89493
442	Cg25C		no	no	no	no	yes	yes	yes		-1.40429	1.01014	-1.32191	-1.40715	-2.48707	-1.869	-2.78059
443	CG2641		yes	no	no	no	no	no	no		1.8252	-1.48113	1.20322	-1.20435	1.24105	-1.55097	-1.16053
444	CG2747		no	no	no	no	no	no	yes		1.36472	1.00652	1.31052	1.04093	1.45322	1.21185	1.49297
445	CG2789		no	no	yes	no	yes	no	yes		1.39481	1.34839	1.62797	1.36214	1.77065	1.42412	1.86954
446	CG2818		yes	no	yes	no	yes	no	yes		1.75459	-1.02516	1.52141	1.12172	1.9719	1.32873	2.04972
447	CG2846		no	no	no	no	yes	no	no		1.4001	1.17018	1.52368	1.17401	1.56585	1.07964	1.46758
448	CG2852		no	no	no	yes	no	no	no		-1.20579	1.12632	1.32695	1.70529	1.37785	1.016	1.19718
449	CG2911,Spec2		no	no	no	no	no	no	yes		1.51522	1.05922	1.5041	-1.04084	1.47011	1.13715	1.65684
450	CG2915		no	no	no	no	no	no	yes		1.03069	-1.10626	-1.17878	-1.18614	-1.31264	-1.42085	-1.56046
451	CG2930		yes	no	yes	no	yes	no	no		-4.01848	1.22023	-2.05952	1.03214	-2.52881	1.3344	-1.34689
452	CG2990		no	no	yes	no	yes	no	yes		-1.54455	-1.14628	-1.79684	-1.50772	-2.5668	-1.59193	-2.86471
453	CG30001,dila		no	no	no	no	yes	no	yes		-1.03363	-1.04736	-1.391	-1.47878	-2.11024	-1.39691	-2.33767
454	CG30016		yes	no	no	no	yes	no	no		-3.59846	-1.88552	-2.54732	-1.47434	-3.438	-1.21844	-1.58818
455	CG30022		no	no	no	no	yes	no	yes		1.56312	-1.06223	1.36019	1.27949	1.87554	1.37938	1.85679
456	CG30046		no	yes	yes	no	yes	yes	yes		-1.24158	-2.36538	-2.64337	-1.36306	-1.7635	-2.89748	-3.50611
457	CG30056,fra		yes	no	yes	no	yes	yes	yes		-1.79918	-1.43249	-2.18625	-1.32587	-2.04921	-1.60401	-2.28553
458	CG30069		no	no	yes	no	yes	no	yes		1.34076	1.14822	1.51553	1.0619	1.49707	1.34506	1.69361
459	CG30089		yes	no	yes	no	yes	no	yes		-2.40494	-1.04198	-2.11534	-1.03778	-2.55071	-1.05659	-2.31551
460	CG30090		no	no	no	no	yes	no	yes		-1.05913	-1.016	-1.08035	-1.26236	-1.55337	-1.28405	-1.56825
461	CG3011		no	no	yes	yes	no	no	no		-1.11315	1.4512	1.60662	1.54788	1.33785	1.29702	1.38715
462	CG30148		yes	no	yes	no	no	no	yes		-2.07135	-1.15372	-1.94465	1.08773	-1.75934	-1.30695	-2.09298
463	CG30184,Pi3K59F		yes	no	yes	no	yes	no	yes		1.83199	1.08842	1.96852	1.19147	2.1206	1.03538	1.82025
464	CG30269,CG30273		no	no	no	no	yes	no	no		1.01295	-1.28202	1.13607	1.47688	1.74465	1.27394	1.557
465	CG30344		yes	no	yes	no	yes	no	yes		2.09401	1.1262	1.97433	1.02914	1.82718	1.20824	1.78461
466	CG3038		no	no	yes	no	yes	yes	yes		-1.71405	-1.85486	-3.14025	-1.88707	-2.98986	-3.33136	-4.81051
467	CG30383		no	no	yes	no	yes	no	yes		-1.80053	-1.2394	-2.41187	-1.29364	-2.48654	-1.40773	-2.6177
468	CG30389		no	no	no	no	no	no	yes		-1.00759	1.05421	1.14625	1.04992	1.22601	1.24521	1.42917
469	CG30394,CG33655		no	no	no	no	yes	no	yes		1.40765	1.16713	1.33559	1.1521	1.61463	1.39454	1.71986
470	CG30421		no	no	no	no	yes	no	yes		1.13411	1.06552	1.27065	1.07244	1.54663	1.35841	1.88651
471	CG3077		no	no	yes	no	yes	no	yes		1.46332	1.2579	1.81436	1.22794	1.86724	1.3605	1.99317
472	CG3091		yes	no	yes	no	yes	no	yes		-2.25627	-1.45856	-2.47722	-1.17031	-2.57641	-1.4731	-2.39419
473	CG31029		no	no	no	no	yes	yes	yes		1.1566	1.10512	1.46785	1.63198	2.68639	2.2349	3.49725
474	CG31038		no	no	no	yes	no	yes	no		-1.43605	1.14139	1.05446	1.68477	1.27367	1.5862	1.51808
475	CG3107		no	no	yes	no	yes	no	yes		-1.26363	-1.09687	-1.47527	-1.09134	-1.5682	-1.28406	-1.68413
476	CG31098		yes	no	yes	no	yes	no	yes		1.95501	1.24652	1.92141	1.27255	2.12629	1.53863	2.19366
477	CG31126		yes	no	no	no	no	no	no		1.92426	1.01771	1.71206	-1.16448	1.51675	-1.09484	1.47473
478	CG31145		yes	no	yes	no	yes	no	yes		1.49565	1.09019	1.83169	1.18341	1.8023	1.21386	1.89723
479	CG31195		no	no	yes	no	no	no	no		1.64834	1.22286	2.06753	1.00229	1.48449	1.35009	1.91494
480	CG31219		yes	no	yes	no	yes	no	yes		-3.46211	1.0218	-2.14371	-1.34665	-2.95138	-1.09895	-2.12155
481	CG31223		yes	no	no	no	no	no	no		1.59854	-1.04512	1.39731	-1.31918	1.18578	-1.20181	1.22839
482	CG31229		yes	no	yes	no	yes	no	yes		1.81484	1.14137	1.99875	1.13431	1.99687	1.13765	1.83839
483	CG31259		yes	no	no	no	no	no	no		-2.14966	-1.33544	-2.22829	1.1541	-1.78739	1.11098	-1.8474
484	CG31324		no	no	no	yes	no	yes	no		1.09404	1.10211	1.19094	1.55144	1.37	1.56625	1.446
485	CG31337		no	no	yes	no	no	no	yes		-2.44452	-1.61354	-3.12001	-1.14542	-2.50519	-1.98156	-3.25977
486	CG31431		yes	no	no	no	no	no	no		1.48008	1.10348	1.32782	-1.37978	1.23767	-1.08383	1.27956
487	CG31460		no	no	no	no	yes	no	yes		-1.17559	-1.13317	-1.38524	-1.28125	-1.90847	-1.27254	-1.86158
488	CG31548		no	no	no	no	no	no	yes		-1.47972	-1.25736	-1.54691	-1.08022	-1.67008	-1.61276	-2.08346
489	CG31619		no	no	yes	no	yes	no	yes		-1.24549	-1.04251	-1.48299	-1.0951	-1.51755	-1.18622	-1.72136
490	CG31627		no	no	no	no	no	no	yes		1.54363	-1.0467	1.68481	1.81815	2.25585	1.81191	2.54882
491	CG31633		yes	no	no	no	no	no	no		1.93217	-1.20075	1.60179	-1.26683	1.51839	-1.06245	1.37756
492	CG31675,CG9338		yes	yes	yes	no	yes	yes	yes		-4.43428	-2.66095	-7.98919	-1.63245	-5.53829	-3.97501	-7.70188
493	CG31694		yes	no	yes	no	yes	yes	yes		1.45007	1.0964	1.66596	1.20446	2.11848	1.46844	2.41707
494	CG31731		no	no	no	no	yes	no	yes		-1.0667	-1.07651	-1.26791	-1.1907	-1.52082	-1.24429	-1.66506
495	CG31759		no	no	no	no	yes	no	yes		1.56411	-1.014	1.49783	-1.01499	1.59457	1.14089	1.63291
496	CG31777		yes	no	yes	no	yes	no	yes		-4.02631	-1.63214	-2.90082	1.17393	-2.00504	-1.65408	-2.67137
497	CG31915		no	no	no	no	yes	no	yes		-1.29782	-1.08735	-1.66062	-1.38862	-2.34343	-1.49062	-2.49687
498	CG31937		no	no	yes	no	no	no	no		1.46811	1.15234	1.79427	1.18802	1.55668	1.09006	1.52229
499	CG31950		no	no	yes	no	yes	no	yes		1.57529	1.30505	3.52856	1.89272	2.69701	-1.02329	2.40372
500	CG31955		no	no	no	no	no	no	yes		1.22759	-1.00022	1.13195	1.06791	1.45906	1.21494	1.55649
501	CG31997		yes	no	no	no	no	no	no		-1.51608	-1.16825	-1.4307	1.06272	-1.32225	-1.04306	-1.31659
502	CG31999		yes	no	yes	no	yes	no	yes		-2.06204	-1.18082	-2.11043	1.07363	-1.87205	-1.07657	-1.91399
503	CG32017		yes	no	yes	no	yes	no	yes		-2.02127	-1.2497	-2.0894	1.14208	-1.93284	-1.17168	-2.12242
504	CG32037		yes	no	no	no	no	no	no		-2.23474	-1.13193	-1.92228	1.17603	-1.73117	-1.02132	-1.74738
505	CG32039		yes	no	yes	no	yes	no	yes		1.81553	1.09508	1.87524	1.24432	2.1106	1.11282	1.94251
506	CG32043		yes	no	yes	no	yes	no	no		-2.37959	-1.13367	-1.96648	1.2222	-1.88917	1.04729	-1.56755
507	CG32068		yes	no	yes	no	yes	no	yes		1.73317	-1.01828	1.59307	-1.00798	1.81059	1.14932	1.78291
508	CG32088		yes	no	yes	no	yes	no	yes		-2.57687	-1.94018	-6.67422	-1.16507	-3.68106	-2.20708	-4.16478
509	CG32147		yes	no	yes	no	yes	no	yes		1.76212	1.10668	1.83888	-1.0522	1.63201	1.19381	2.06148
510	CG32196		no	no	no	no	yes	no	no		2.07207	-2.00992	1.38539	1.49281	2.70051	-1.14113	1.60419
511	CG32206		yes	no	yes	no	yes	no	yes		-1.95506	-1.34036	-2.47487	-1.15614	-2.34668	-1.60514	-3.15966
512	CG32230		no	no	no	no	yes	no	yes		-1.23325	-1.21042	-1.33316	-1.20186	-1.52745	-1.27728	-1.50036
513	CG3226		no	no	no	no	yes	no	yes		-1.30284	-1.02097	-1.34935	-1.26255	-1.47554	-1.25432	-1.57952
514	CG32313		no	no	yes	no	yes	yes	yes		1.76693	1.50737	2.13961	1.42975	2.33982	2.15968	3.05942
515	CG32365		yes	no	yes	no	yes	yes	yes		-4.12439	-2.00775	-4.88091	-1.20841	-3.00322	-3.27009	-6.63345
516	CG32368		yes	no	yes	no	no	no	no		-2.09493	-1.21863	-2.24984	1.26246	-1.53835	1.12634	-1.51944
517	CG32436		yes	no	yes	no	yes	no	yes		-2.5289	-1.11016	-2.41056	-1.57378	-3.20548	-1.50397	-2.73064
518	CG32473		no	no	no	no	yes	no	yes		-1.07067	-1.01396	-1.16329	-1.27267	-1.52293	-1.18673	-1.52973
519	CG32486		no	no	no	no	yes	no	no		1.342	-1.13539	1.25202	1.14507	1.52868	1.14577	1.44505
520	CG32521		yes	no	yes	no	yes	no	yes		-1.56024	1.03764	-1.447	-1.11566	-1.80955	-1.29147	-1.92615
521	CG32625		yes	no	no	no	no	no	no		-2.78657	-1.22465	-2.52324	1.05631	-2.02277	1.00747	-1.62926
522	CG32626		no	no	yes	no	no	yes	yes		-1.01537	1.38724	1.60611	-1.00217	1.29562	1.52476	1.8852
523	CG32649		no	no	yes	no	no	no	no		1.45546	1.20978	1.77803	1.07459	1.45672	1.11989	1.42123
524	CG32687		yes	no	yes	no	yes	yes	yes		1.69272	1.10175	2.01873	1.49623	2.14555	1.54675	2.1517
525	CG32708		no	no	no	no	yes	no	yes		-1.43623	-1.15372	-1.62682	-1.39372	-1.99616	-1.27417	-1.79796
526	CG32795,w		yes	no	yes	no	yes	no	yes		-1.84827	-1.44545	-1.97906	-1.16917	-1.82878	-1.69917	-2.16551
527	CG32944		no	no	no	no	yes	no	yes		1.3788	-1.08414	1.30005	1.49201	2.14703	1.72819	2.24881
528	CG32984		no	no	no	no	yes	no	yes		-1.63368	-1.11387	-1.71224	-1.02288	-2.56847	-1.19223	-2.44815
529	CG3303		no	no	no	no	no	no	yes		1.03632	-2.17612	-1.69515	-1.06621	-1.28308	-2.34552	-2.20082
530	CG33051		yes	no	yes	no	no	no	no		1.84171	1.0702	1.81164	-1.08596	1.6746	1.02242	1.60529
531	CG33062		yes	no	yes	no	yes	no	yes		-2.00612	-1.08945	-2.25627	-1.00394	-2.12569	-1.04811	-2.07013
532	CG33137		no	no	no	no	yes	no	yes		1.44309	1.0022	1.67433	1.30913	2.86189	2.15273	3.24028
533	CG33138		yes	no	yes	no	yes	yes	yes		1.81378	1.15116	1.96184	1.35929	2.63856	1.57153	2.73955
534	CG33144		no	no	no	no	yes	no	yes		1.07069	1.00409	1.33219	1.1357	1.52685	1.06497	1.59816
535	CG33181		yes	yes	yes	no	yes	yes	yes		-2.90223	-2.59989	-3.63327	-2.05962	-7.78135	-3.00578	-5.21385
536	CG33199,CG8229		no	no	no	no	no	no	yes		1.11759	1.02152	1.172	1.07006	1.41092	1.26343	1.51877
537	CG3321		no	no	no	yes	no	no	no		-1.03794	1.09893	1.36671	1.48089	1.46225	1.01904	1.23094
538	CG33260,CG42507,Trl		no	no	yes	no	yes	yes	yes		-1.19982	-1.30908	-1.67115	-1.28863	-1.66276	-1.45924	-1.99594
539	CG33267		no	no	no	no	yes	no	yes		1.57215	1.21946	1.51857	1.32834	2.31951	1.92072	2.8221
540	CG33307		yes	no	yes	no	yes	no	yes		-6.97088	-2.16712	-7.95576	1.06682	-4.35626	-1.43724	-4.736
541	CG33460		yes	no	yes	yes	yes	yes	yes		-1.51708	-1.22961	-1.70482	-1.49874	-2.11935	-1.55227	-2.1552
542	CG33461		no	no	no	yes	yes	yes	yes		-1.05298	-1.36904	-1.22546	-2.12118	-2.22599	-2.51826	-2.29445
543	CG33465		yes	no	no	no	no	no	no		-1.56194	1.04398	-1.24034	1.0098	-1.26338	1.09513	-1.11742
544	CG33494		no	no	no	no	no	no	yes		-1.0253	1.19183	1.18378	1.10665	1.16603	1.40515	1.45206
545	CG3362		yes	no	yes	no	yes	no	yes		2.06215	-1.01762	1.85888	-1.13084	1.69621	1.03578	1.76016
546	CG3376		no	no	no	yes	yes	no	yes		-1.11973	1.38739	1.13303	-1.9132	-1.994	-1.36081	-1.49817
547	CG33785		no	no	no	yes	yes	no	yes		1.08684	1.24719	1.35405	1.62569	1.5846	1.41802	1.59431
548	CG33926		yes	no	no	yes	no	no	no		-2.19814	-1.21205	-2.00018	2.01876	-1.03096	1.34992	-1.06868
549	CG3397		no	no	no	no	no	yes	no		1.03443	-1.34978	-1.22169	-1.30366	-1.32293	-1.82896	-1.5794
550	CG33978		yes	no	yes	no	yes	no	yes		-1.93537	-1.20175	-2.08145	1.08824	-1.86696	-1.25379	-2.31774
551	CG34056,CG34057		no	no	no	no	no	no	yes		-1.18002	-1.33678	1.08855	1.46588	1.54269	1.75819	1.97819
552	CG3409		no	no	yes	no	yes	yes	yes		1.19257	1.15486	1.49751	1.31605	1.62109	1.50544	1.9142
553	CG34133		no	no	no	no	no	no	yes		1.1752	-1.07409	1.05585	-1.00642	1.33747	1.18168	1.44456
554	CG34134,CG8475		yes	no	no	no	no	no	no		1.52396	-1.0176	1.21286	-1.05672	1.34655	1.09853	1.29025
555	CG34149		yes	no	no	no	no	no	no		2.70587	-1.01146	1.73092	1.59283	2.17386	-1.10155	1.56994
556	CG34293		yes	no	no	no	no	no	no		1.96445	-1.11759	1.7064	-1.34504	1.43605	-1.04587	1.43654
557	CG3430		no	no	no	no	no	no	yes		-1.00788	-1.02986	-1.10378	-1.54327	-1.63353	-1.58549	-1.77454
558	CG34308,timeout		no	no	no	yes	yes	yes	yes		1.0059	-1.24873	-1.19122	-1.59132	-1.63443	-1.97978	-2.05527
559	CG34317,CG7950		no	no	yes	no	yes	no	yes		1.50921	1.05254	1.5811	1.06721	1.62595	1.0972	1.53093
560	CG34347		no	no	no	no	yes	no	yes		-1.85077	-1.35472	-1.91744	-1.35645	-2.47746	-1.82094	-2.82396
561	CG34355		yes	no	yes	no	yes	no	yes		-2.76792	-1.49998	-2.9981	-1.25819	-3.17336	-1.90581	-3.30647
562	CG34394		no	no	no	no	no	no	yes		-1.0204	1.09241	1.29712	-1.038	1.46037	1.2446	1.81317
563	CG34417		yes	no	yes	no	yes	no	yes		-3.11038	-1.14853	-2.58043	-1.1228	-3.3539	-1.59225	-2.62553
564	CG34436		no	no	no	no	yes	no	no		-2.95773	1.03841	-2.54935	-1.57019	-2.95367	-1.50015	-3.19776
565	CG34437		yes	no	yes	yes	yes	yes	yes		-2.24518	1.0317	-1.91576	-1.6888	-3.1631	-1.70898	-2.91741
566	CG34455		yes	no	no	no	no	no	no		1.54254	-1.14383	1.25567	-1.02806	1.45584	1.00228	1.2596
567	CG3476		yes	no	yes	no	yes	no	yes		1.82779	1.07198	1.61245	1.09273	2.08677	1.37605	2.17351
568	CG3529		no	no	no	no	yes	no	yes		1.25156	1.14131	1.47736	1.18269	1.59773	1.30324	1.71209
569	CG3532		yes	no	no	no	no	no	no		1.51838	-1.0807	1.21335	-1.42376	1.14185	-1.20089	1.14231
570	CG3560		no	no	no	no	yes	no	yes		-1.20305	-1.05264	-1.31676	-1.35377	-1.56235	-1.17862	-1.60094
571	CG3608		yes	no	yes	no	yes	no	yes		2.54684	1.1011	2.14968	1.02587	2.33362	1.12196	2.23757
572	CG3609		no	no	no	no	yes	no	yes		1.08865	1.09697	1.38915	1.14304	1.52532	1.0576	1.53754
573	CG3618		no	no	yes	no	yes	yes	yes		-1.5508	-1.2702	-2.44044	-1.41922	-2.77537	-1.69508	-3.35197
574	CG3625		yes	no	yes	no	yes	no	no		-2.30009	1.01115	-1.6475	1.00667	-1.87127	1.20657	-1.26836
575	CG3630		no	no	yes	no	no	no	yes		-1.74469	1.0006	-1.92074	-1.03416	-1.78925	-1.21729	-2.13576
576	CG3678		no	no	no	yes	no	no	no		-1.11149	1.35937	1.60454	1.97043	1.49126	1.2435	1.25788
577	CG3714		no	no	no	no	yes	yes	yes		1.33725	1.06128	1.29141	1.3626	2.03746	1.5658	2.07899
578	CG3726		no	no	no	no	no	yes	yes		1.14665	-1.25568	-1.22557	-1.41842	-1.60719	-2.0055	-2.26417
579	CG3731		no	no	yes	no	yes	no	yes		1.18309	1.16056	1.54795	1.32665	1.5815	1.10767	1.50487
580	CG3797		no	no	yes	no	no	no	no		-1.35118	-1.04612	-1.45135	1.07334	-1.25763	1.13144	-1.25319
581	CG3812		no	no	no	no	yes	no	yes		-1.36932	-1.03623	-1.76409	-1.05602	-2.25275	-1.35153	-2.16475
582	CG3842		yes	no	yes	no	no	no	no		-2.1632	1.03727	-2.04943	1.22128	-1.21692	1.37246	-1.1542
583	CG3857		yes	no	yes	yes	yes	yes	yes		-1.66158	-1.56442	-3.00724	-2.84114	-3.44296	-2.97595	-3.39982
584	CG3860		yes	no	no	no	yes	no	no		1.71624	1.01697	1.51721	-1.00864	1.7527	1.11657	1.50675
585	CG3884		no	no	yes	no	no	no	yes		1.15942	1.27024	1.56878	-1.09684	1.37079	1.07122	1.60778
586	CG3902		yes	no	yes	no	yes	yes	yes		-1.55797	-1.31277	-1.5873	-1.19763	-1.56606	-1.60445	-1.818
587	CG3939		no	no	no	no	no	no	yes		-1.29638	-1.06308	-1.34053	-1.11049	-1.6642	-1.40524	-1.87822
588	CG3961		yes	no	yes	no	yes	no	yes		-2.13441	-1.32865	-2.50149	-1.12413	-2.46678	-1.34793	-2.84743
589	CG3964		no	no	no	no	yes	yes	yes		-1.27343	-1.49135	-1.77456	-1.53857	-2.01199	-2.30269	-2.49552
590	CG3967		no	no	no	no	no	no	yes		1.18825	1.33411	1.74826	1.11609	1.55001	1.5606	2.16929
591	CG3984		yes	no	yes	no	no	no	yes		-2.4104	-1.66537	-3.00097	1.03291	-1.72603	-1.40463	-2.25035
592	CG40002		yes	no	yes	no	yes	no	yes		-1.66855	-1.23496	-1.95036	-1.11791	-2.18465	-1.37406	-2.05196
593	CG4004		no	no	no	no	yes	no	yes		-1.28082	1.0211	-1.30251	-1.24103	-1.82663	-1.1128	-1.86734
594	CG40160		yes	no	yes	no	yes	no	yes		-1.48831	-1.11524	-1.57553	-1.08117	-1.70954	-1.27037	-1.78385
595	CG40178		yes	no	yes	no	yes	no	yes		-2.0838	-1.38497	-2.26899	1.29601	-1.78233	-1.14653	-1.95775
596	CG4019		yes	no	yes	no	no	no	yes		-3.06785	1.14071	-2.72114	1.4269	-1.52084	1.0366	-2.38684
597	CG40191		no	no	no	no	yes	no	yes		-1.25463	-1.10853	-1.43252	-1.15835	-1.59217	-1.24695	-1.70415
598	CG4022		no	no	no	no	yes	no	yes		1.42383	1.11667	1.41511	1.19085	1.57605	1.29558	1.51435
599	CG40298		yes	no	yes	no	no	no	no		-2.96942	-1.11536	-2.41055	1.27232	-2.40941	-1.01375	-2.22581
600	CG4036		no	no	no	no	yes	no	yes		-1.25186	-1.06651	-1.43333	-1.40387	-1.71602	-1.38659	-1.75595
601	CG4050		yes	no	yes	no	no	no	no		-1.4565	-1.19145	-1.5345	1.03887	-1.28429	-1.06347	-1.39122
602	CG4068		no	no	yes	no	yes	yes	yes		1.32653	1.16814	2.18224	1.33777	1.93863	1.60155	2.88
603	CG4091		no	no	no	no	no	yes	no		-1.11955	1.267	1.0184	1.26189	1.09078	1.50468	1.24421
604	CG4101		no	no	no	yes	no	no	no		-1.06262	1.31214	1.59851	1.95233	1.54327	1.34374	1.35788
605	CG41128		yes	no	yes	no	yes	no	yes		-2.68515	-1.16017	-3.43462	-1.16798	-3.58127	-1.68933	-3.65702
606	CG41257		yes	no	yes	no	yes	no	yes		-3.2903	-1.31483	-3.04069	-1.17038	-3.88063	-1.64824	-3.63761
607	CG41378		no	no	yes	no	yes	no	yes		-1.36011	-1.17511	-1.57253	-1.06621	-1.8068	-1.32343	-1.87702
608	CG4164		no	no	no	no	yes	yes	yes		1.26461	1.00507	1.29794	1.32694	1.58158	1.4377	1.69595
609	CG4186		no	no	yes	no	no	no	no		2.40357	-1.02797	2.5531	-1.41305	2.07182	-1.22378	1.8518
610	CG4199		no	no	no	no	no	yes	no		1.06041	1.20698	1.13252	1.20023	1.33598	1.4935	1.42293
611	CG42232		no	no	no	yes	yes	yes	yes		-1.1805	-1.1075	-1.30048	-1.45032	-1.90839	-1.63948	-2.12893
612	CG42238		no	no	no	no	yes	no	no		-1.65794	-1.16116	-1.6741	-1.15161	-1.85944	-1.17441	-1.51437
613	CG42240		no	no	yes	no	no	no	yes		-1.37457	-1.10101	-1.59384	-1.09362	1.23309	1.20476	1.49356
614	CG42268		no	no	no	no	no	yes	yes		-1.31914	1.56971	1.57717	1.37348	1.57677	2.20266	2.60268
615	CG4230		yes	no	yes	no	yes	no	yes		1.87964	-1.08668	1.60865	1.30667	2.49355	1.36749	2.35468
616	CG42306,Gint3		no	no	no	no	no	no	yes		1.10938	1.08526	1.15126	1.15665	1.36099	1.29935	1.43657
617	CG42331		yes	no	yes	no	yes	no	yes		-3.14415	-1.55079	-3.24734	1.03795	-2.2538	-1.25096	-2.61848
618	CG42342		no	no	yes	no	yes	yes	yes		-1.67848	-1.77008	-2.29926	-1.6435	-3.03349	-2.83231	-4.35228
619	CG42362,CG42364		no	no	no	no	yes	no	yes		1.2308	-1.20649	1.18165	1.40952	1.94946	1.38633	1.94712
620	CG4238		no	no	yes	no	no	no	no		-1.41396	-1.75651	-1.87861	-1.04017	-1.14568	-1.43525	-1.34317
621	CG4239		no	no	no	no	yes	no	yes		-1.31637	1.02845	-1.4212	-1.30864	-1.94688	-1.33521	-1.98218
622	CG42394		no	no	yes	no	no	no	no		1.06199	1.22597	1.50646	-1.07973	1.10115	1.2241	1.42254
623	CG4250		yes	no	yes	no	yes	yes	yes		-6.66609	-1.89811	-6.67825	-1.34592	-5.67716	-3.03351	-8.0201
624	CG42514,CG43373		no	no	yes	no	yes	no	yes		-2.09365	-1.34383	-2.48908	-1.22437	-2.47036	-1.64001	-3.02082
625	CG42533		no	no	yes	no	yes	no	yes		-1.14891	-1.35032	-1.61305	-1.20056	-1.51101	-1.42087	-1.95143
626	CG42540		no	no	no	no	yes	yes	yes		1.76535	1.56866	2.1985	1.47137	2.75694	2.97673	2.81119
627	CG42541		no	no	no	no	yes	yes	yes		1.49699	1.19279	1.6646	1.81123	2.55328	2.2677	2.87304
628	CG42553		no	no	no	no	yes	no	yes		1.55213	1.01414	1.45919	1.31063	2.35708	1.5457	2.48647
629	CG42566		yes	no	yes	no	yes	no	yes		-6.11321	-1.05412	-4.13114	-1.21725	-3.93365	-1.32356	-3.26968
630	CG42568		yes	no	no	no	yes	no	no		2.26344	1.00443	1.76941	1.18135	2.18574	-1.02304	1.96837
631	CG42588		no	no	no	no	no	yes	yes		-1.12574	-1.08668	-1.13289	1.34393	1.39384	1.50114	1.47126
632	CG4259		no	no	no	yes	yes	no	yes		-1.29099	-1.01662	-1.2527	-1.51024	-1.77568	-1.37069	-1.70597
633	CG42598		no	no	yes	no	no	no	no		-2.10531	-1.45085	-3.5337	-1.36527	-2.35494	-1.32683	-2.4119
634	CG42663		yes	no	yes	no	yes	yes	yes		-1.60919	-1.34584	-1.84005	-1.11516	-1.58794	-1.43846	-1.86108
635	CG42672		yes	no	no	no	no	no	no		1.59151	-1.06373	1.40612	-1.01616	1.46259	-1.00796	1.33455
636	CG42684		yes	no	no	no	no	no	no		-1.44556	1.0147	-1.14694	-1.10674	-1.30107	-1.12424	-1.13463
637	CG4269		no	no	no	no	no	no	yes		1.09179	-1.30371	1.00814	1.74118	2.96089	1.90197	3.10439
638	CG42694		yes	no	yes	no	yes	yes	yes		-2.9076	-1.63044	-3.21875	-1.69275	-4.80311	-2.81474	-3.88337
639	CG42708		no	no	no	no	no	no	yes		1.22527	-1.04945	1.23091	1.01208	1.28576	1.11695	1.42086
640	CG42709		no	no	yes	no	no	no	yes		1.43896	1.06025	1.74483	1.0154	1.71033	1.25374	2.15394
641	CG42788		yes	no	yes	no	yes	no	yes		-1.61075	-1.26894	-1.66667	-1.25084	-1.71863	-1.56233	-1.90861
642	CG42806,Cp1		no	no	yes	no	no	no	no		1.32962	1.32851	1.60016	-1.04001	1.21232	1.1689	1.281
643	CG42813		yes	no	yes	no	yes	no	yes		1.66757	1.04312	1.8395	1.17355	1.86689	1.00688	1.64091
644	CG42863		yes	no	no	no	no	no	no		1.86684	-1.07809	1.52932	-1.12019	1.51229	1.00473	1.38901
645	CG43062		no	no	no	no	no	no	yes		1.89177	1.04911	2.04754	-1.07394	2.05402	1.36525	2.5491
646	CG43124		yes	no	yes	no	yes	no	yes		-2.78603	1.09303	-2.19608	-1.09239	-2.63016	-1.03584	-2.17787
647	CG43125		yes	no	yes	no	no	no	no		-2.63867	1.1988	-1.86608	1.11947	-1.60792	1.32777	-1.31812
648	CG43153		no	no	no	no	yes	no	yes		1.20145	1.1272	1.81678	1.19701	2.00621	1.65469	2.86902
649	CG43175		yes	no	yes	no	yes	no	yes		-3.5336	-1.16993	-2.96461	-1.35352	-4.16247	-1.39319	-2.9299
650	CG43210		yes	no	yes	no	no	no	yes		-1.80892	-1.0498	-1.76453	1.12433	-1.55075	-1.07134	-1.74941
651	CG43245		yes	yes	yes	no	yes	yes	no		-4.92202	-2.48105	-13.1838	-1.99212	-8.54956	-3.57645	-24.8699
652	CG43295		no	no	no	no	no	no	yes		-1.4226	-1.19737	-2.20202	-1.31976	-2.50397	-1.90483	-3.03105
653	CG43322		yes	no	no	no	no	no	no		2.60052	-1.76193	1.86906	-1.23242	1.58681	-2.05278	1.50816
654	CG43367		yes	no	no	no	yes	no	yes		1.56623	-1.06497	1.35226	-1.02566	1.48919	1.17656	1.44109
655	CG43370		no	no	yes	yes	yes	yes	yes		1.56085	1.12858	2.055	1.69918	3.23391	2.45842	3.90107
656	CG4360		no	no	no	no	yes	no	yes		1.23541	1.02953	1.28326	1.08904	1.43074	1.16472	1.51664
657	CG4362		no	no	no	no	yes	no	no		-1.72481	-1.19865	-2.25826	-1.22601	-3.76466	-1.5706	-2.89377
658	CG43658		yes	no	yes	no	yes	no	yes		-1.78661	-1.18218	-1.60066	-1.10125	-2.20317	-1.33585	-2.03699
659	CG43773		no	no	no	no	yes	yes	yes		-1.29834	1.04435	1.40793	3.05148	5.24568	4.40472	10.1007
660	CG43774		no	no	no	no	yes	yes	yes		1.0011	1.22228	1.33369	1.44971	3.3432	2.77387	4.51448
661	CG43780,CG43781		yes	no	yes	no	no	no	yes		1.66718	1.28007	2.01743	1.0465	1.43883	1.24912	1.65798
662	CG43783,orb2		no	no	no	yes	yes	yes	yes		1.18824	1.25951	1.37611	1.49062	1.56261	2.08204	1.91637
663	CG4398		no	no	no	no	yes	yes	yes		-1.44983	-1.10125	-1.48786	-1.43195	-2.09974	-1.53477	-2.32855
664	CG4407		yes	no	yes	no	yes	yes	yes		1.53484	1.17167	1.57655	1.2928	1.78032	1.54451	1.92328
665	CG4434,pnt		no	no	yes	no	no	no	yes		-1.30272	-1.24171	-1.47373	-1.1458	-1.32396	-1.38746	-1.52425
666	CG4449		no	no	no	no	no	no	yes		-1.31652	-1.22771	-1.70976	-1.28253	-1.7563	-1.35392	-1.89656
667	CG4476		no	no	no	yes	no	no	no		-1.47295	1.03888	-1.50884	2.16823	1.44501	1.92658	1.22476
668	CG4497		yes	no	yes	no	yes	yes	yes		-2.05969	-1.31543	-2.19067	-1.4265	-2.7017	-2.08328	-2.90978
669	CG4570		no	no	yes	no	yes	no	yes		-1.50642	-1.12605	-1.68135	-1.028	-1.6626	-1.25297	-2.00333
670	CG4572		no	no	yes	no	no	no	no		1.37977	1.1127	1.51936	-1.19369	1.11607	-1.01305	1.1791
671	CG4611		yes	no	yes	no	yes	no	yes		1.79867	1.10214	1.87601	1.01194	2.01391	1.20518	2.13812
672	CG4612		no	no	no	no	no	no	yes		-1.23391	-1.14341	-1.37257	-1.09809	-1.44333	-1.20726	-1.5072
673	CG4630		no	no	no	no	yes	yes	yes		1.09264	1.3663	1.62984	1.81918	2.2365	2.34741	2.92405
674	CG4674		no	no	no	no	yes	no	yes		1.59636	1.12417	1.82685	1.23425	1.8815	1.39826	1.97242
675	CG4679		yes	no	no	no	no	no	no		1.54622	1.04573	1.40172	-1.29175	1.206	-1.10979	1.1882
676	CG4681		no	no	no	no	yes	no	no		1.38282	1.05068	1.80531	1.599	2.86376	1.55243	2.15399
677	CG4743		yes	no	no	no	no	no	yes		1.81655	1.13204	1.70264	-1.08017	1.59662	1.15626	1.79096
678	CG4753		yes	no	yes	no	no	no	no		-2.05606	-1.31918	-2.3003	1.019	-1.70791	-1.22685	-1.61096
679	CG4768		no	no	no	no	yes	no	yes		1.30605	1.03536	1.24379	1.014	1.46459	1.18068	1.51757
680	CG4793		no	no	no	yes	yes	no	yes		-1.14867	1.24293	-1.23171	-1.4401	-1.81824	-1.17064	-2.00087
681	CG4829		yes	yes	yes	yes	yes	yes	yes		-6.66479	-3.34315	-7.6552	-2.5513	-15.5237	-7.28667	-16.9173
682	CG4858		yes	no	no	no	no	no	no		1.72281	-1.06791	1.46868	-1.23264	1.47251	-1.00121	1.51265
683	CG4942		yes	no	no	no	yes	no	no		2.52206	-1.45633	1.97001	-1.43528	2.08124	-1.56364	1.76869
684	CG5009		yes	no	yes	no	yes	no	yes		1.64022	1.10085	1.56668	1.05893	1.74356	1.36513	1.83785
685	CG5045		no	no	yes	no	yes	no	yes		1.49946	1.14524	1.51183	1.09425	1.5265	1.11348	1.49169
686	CG5098		no	no	yes	no	no	no	no		-1.42205	-1.09094	-1.49193	-1.06374	-1.30829	1.05745	-1.1981
687	CG5112		no	no	yes	no	no	no	yes		1.32311	1.09586	1.56966	1.00807	1.35359	1.16578	1.68391
688	CG5210		yes	no	yes	yes	yes	yes	yes		-1.51262	-1.21102	-1.86113	-1.57531	-2.23752	-1.60416	-2.35195
689	CG5235		yes	no	yes	no	yes	no	yes		-1.72975	-1.20974	-2.2536	-1.2304	-2.23131	-1.42724	-2.56644
690	CG5246		no	no	no	no	no	no	yes		-1.14332	1.09768	1.27007	1.08356	1.54342	1.54928	2.3587
691	CG5261		no	no	no	no	no	no	yes		1.40751	-1.01257	1.30418	-1.11609	1.40585	1.0539	1.42248
692	CG5290		no	no	yes	yes	no	yes	no		-1.20072	-1.34618	-1.71086	-1.68248	-1.44644	-1.5514	-1.44059
693	CG5292		no	no	yes	no	yes	no	no		1.27964	1.24659	2.02151	1.44454	2.01295	1.3033	1.74859
694	CG5321		yes	no	yes	no	yes	no	yes		-4.57709	-2.41382	-10.6271	-1.26174	-9.20017	-2.56632	-11.9839
695	CG5322		yes	yes	yes	yes	yes	yes	yes		-4.19575	-2.39703	-7.48997	-1.66891	-5.43018	-3.31124	-7.4755
696	CG5367		yes	no	yes	no	yes	no	yes		-1.61894	-1.05921	-1.61487	1.05653	-1.53455	1.01388	-1.57391
697	CG5375		no	no	yes	no	no	no	no		-1.72758	-1.20345	-1.89482	1.31283	-1.29292	1.07849	-1.55016
698	CG5377		yes	no	yes	no	yes	no	yes		2.41831	1.09546	2.59582	-1.03298	2.1496	-1.29174	2.10884
699	CG5397		yes	yes	yes	yes	yes	yes	yes		-4.3208	-2.24551	-5.58935	-2.72571	-10.9816	-5.09506	-13.5863
700	CG5455		no	no	no	no	no	yes	yes		-1.02123	1.06048	1.23399	1.22228	1.35958	1.58154	1.72959
701	CG5466		yes	no	yes	no	yes	no	yes		-1.71671	-1.25219	-1.84499	-1.05368	-1.83067	-1.27314	-2.02491
702	CG5498		no	no	no	no	no	no	yes		1.04221	-1.23813	-1.22978	-1.50562	-1.3409	-1.52986	-1.59061
703	CG5500		no	no	no	no	yes	no	no		1.44356	1.13222	1.67994	1.73359	2.08083	1.20261	1.76443
704	CG5522		no	no	no	yes	no	no	no		-1.13992	-1.03712	-1.23819	-1.41566	-1.33739	-1.18588	-1.19046
705	CG5524		no	no	no	no	yes	no	yes		-1.1445	-1.08282	-1.35756	-1.25803	-1.53261	-1.25786	-1.66739
706	CG5535		yes	no	no	no	no	no	no		1.43714	-1.02589	1.09433	-1.06501	1.19365	1.01498	1.10497
707	CG5548		no	no	yes	yes	yes	no	yes		-1.03583	1.40088	2.35721	2.29611	2.24499	1.21349	1.78033
708	CG5577		yes	no	no	no	no	no	no		-2.59379	-1.55877	-1.79737	-1.09831	-2.1185	-1.41932	-2.39321
709	CG5599		no	no	yes	no	yes	yes	yes		-1.4989	-1.48473	-1.90906	-1.18979	-1.8743	-1.73498	-2.05653
710	CG5604		no	no	no	no	no	no	yes		1.2241	1.01011	1.12163	1.07587	1.33383	1.35885	1.43266
711	CG5613		yes	no	yes	no	yes	no	yes		2.3934	-1.11365	2.55891	1.45565	2.87837	-1.00961	2.26252
712	CG5639		no	no	no	no	yes	no	no		-1.32987	-1.48834	-1.4169	-1.37247	-2.61275	-1.72684	-1.86455
713	CG5646		no	no	no	yes	no	yes	yes		1.04986	1.25181	1.23814	1.69819	1.59413	1.73294	1.65886
714	CG5703		no	no	yes	no	yes	no	yes		1.16177	1.34615	1.99792	1.53101	1.77529	1.08854	1.57542
715	CG5704		yes	no	yes	no	no	no	yes		1.65913	1.15419	1.64532	-1.24439	1.26984	1.06157	1.47551
716	CG5757		yes	no	yes	no	yes	no	yes		-1.67908	-1.09522	-2.18486	-1.17239	-2.15977	-1.27433	-2.43799
717	CG5789		no	no	no	no	yes	yes	yes		1.41705	1.17735	1.33925	1.24307	1.63305	1.67148	1.7652
718	CG5807		no	no	no	no	no	no	yes		1.42813	1.05999	1.4975	-1.0736	1.4381	1.14228	1.59055
719	CG5857		no	no	no	no	yes	no	yes		-1.24508	-1.0212	-1.32335	-1.4099	-1.90558	-1.29913	-1.84543
720	CG5862		no	no	yes	no	no	no	no		1.41879	1.11291	1.78033	1.23458	1.68525	1.06333	1.48128
721	CG5989		yes	no	yes	no	yes	no	yes		1.77351	1.14095	1.97565	1.03633	2.18416	1.2306	2.13192
722	CG5991		no	no	no	no	yes	no	no		1.40015	-1.00061	1.34134	-1.01727	1.45675	1.0365	1.42452
723	CG6051		no	no	no	yes	yes	yes	yes		1.07269	-1.01442	1.37013	1.4772	2.05024	1.48289	2.19641
724	CG6071		no	no	no	no	no	no	yes		1.01249	-1.26979	1.01015	1.26875	1.68515	1.49333	1.77462
725	CG6126		yes	no	yes	no	yes	no	no		-1.89085	-1.37181	-2.15133	1.01392	-1.65853	-1.30722	-1.60683
726	CG6178		yes	no	yes	no	no	no	yes		1.84438	1.23928	1.76723	1.05828	1.67338	1.40116	1.71706
727	CG6180		no	no	no	no	yes	no	yes		-1.22435	1.05405	-1.15873	-1.14262	-1.51407	-1.188	-1.53847
728	CG6191		no	no	no	no	yes	no	yes		1.23676	-1.04329	1.29694	1.06661	1.57706	1.11871	1.62189
729	CG6195		no	no	yes	no	no	no	no		1.45404	-1.01473	1.54024	-1.09396	1.39746	-1.23085	1.2896
730	CG6231		yes	no	no	no	yes	no	no		1.69573	-1.23676	1.29451	1.24058	1.95487	1.1605	1.49025
731	CG6236		no	no	no	no	yes	no	yes		1.12141	1.01434	-1.00451	-1.29615	-1.46698	-1.38273	-1.53509
732	CG6241		no	no	no	no	yes	no	no		-1.06734	-1.04866	-1.25441	-1.26805	-1.50951	-1.15545	-1.4018
733	CG6259		yes	no	yes	no	yes	no	yes		1.43504	1.09232	1.45754	1.04643	1.52915	1.08475	1.53741
734	CG6272		no	no	no	no	no	no	yes		1.73729	1.04855	1.8066	1.07078	1.96226	1.25205	2.21195
735	CG6310		yes	no	yes	no	yes	no	yes		-1.46988	-1.19234	-1.62594	-1.39554	-1.98394	-1.41011	-1.9247
736	CG6330		no	no	no	no	yes	yes	yes		-1.00818	-1.13299	1.07247	1.53307	1.90348	1.71396	2.14798
737	CG6333		no	no	no	no	yes	no	no		-2.39443	-1.77521	-2.40549	-1.38965	-2.84325	-2.24428	-3.79545
738	CG6362		no	no	yes	no	no	no	no		2.00144	1.70411	2.66604	1.43625	2.03538	1.18152	1.74128
739	CG6428		yes	no	yes	no	yes	no	yes		1.70538	1.09003	1.99229	1.33105	2.61406	1.53175	2.86429
740	CG6439		yes	no	yes	no	yes	no	yes		1.46213	1.03435	1.50413	-1.01052	1.49768	1.0095	1.44518
741	CG6472		yes	no	yes	no	no	yes	yes		-3.84145	-1.28782	-2.89636	-1.64089	-7.66635	-3.91187	-6.53003
742	CG6479		no	no	no	no	no	no	yes		-1.10346	-1.04067	-1.15813	-1.18829	-1.52509	-1.29635	-1.66989
743	CG6498		no	no	yes	no	yes	no	yes		1.29533	1.01546	1.45445	1.01021	1.49121	1.12242	1.65321
744	CG6511		no	no	no	yes	no	no	no		1.27203	-1.32734	-1.19184	-1.54494	1.11918	-1.35471	1.05237
745	CG6543		no	no	no	no	no	no	yes		-1.27437	-1.07375	-1.09949	1.16795	-1.1944	-1.55785	-1.60402
746	CG6568		no	no	no	no	no	no	yes		1.43748	-1.08986	1.34555	-1.09827	1.47367	1.07824	1.56598
747	CG6583		yes	no	yes	no	no	no	yes		1.59385	1.1594	1.93757	-1.00594	1.32134	1.23338	1.67179
748	CG6650		no	no	no	no	no	no	yes		-1.05517	-1.05251	-1.20457	-1.3883	-1.55029	-1.50043	-1.67953
749	CG6656		no	no	yes	no	no	no	no		1.38094	1.11312	1.5494	-1.15768	1.23026	-1.08376	1.35685
750	CG6659		no	no	yes	no	no	no	no		1.31445	1.24173	1.53956	1.12642	1.31839	1.09371	1.32368
751	CG6665		yes	no	no	no	no	no	no		1.72633	1.03147	1.5159	-1.08459	1.26554	-1.07294	1.19473
752	CG6693		no	no	no	no	yes	no	yes		-1.21729	1.0193	-1.28409	-1.23106	-1.57401	-1.24638	-1.74492
753	CG6707		no	no	yes	no	yes	no	yes		1.35818	1.11724	1.49058	1.14546	1.53669	1.16422	1.60981
754	CG6734		yes	no	yes	no	yes	no	yes		1.68022	-1.06604	1.51684	-1.12788	1.62603	-1.04164	1.55726
755	CG6749		yes	no	no	no	no	no	no		73.4469	-1.83489	-3.60425	-1.98129	-1.10858	1.03644	1.33019
756	CG6805		no	no	yes	no	no	no	no		-1.42976	-1.23776	-1.60606	-1.0027	-1.36968	-1.06879	-1.33751
757	CG6865		yes	no	yes	no	yes	no	yes		-3.07209	-1.68901	-2.92653	-1.38478	-3.55328	-1.98314	-4.96199
758	CG6903		no	no	no	no	no	no	yes		-1.17381	1.06155	-1.23062	1.00704	-1.30865	-1.22876	-1.64553
759	CG6912		yes	yes	yes	no	yes	no	yes		-2.91919	-1.96228	-4.47467	-1.08749	-2.23208	-1.46242	-3.44975
760	CG6954		yes	yes	yes	no	yes	no	yes		-2.46596	-2.38269	-3.09925	-1.15235	-2.29512	-1.65821	-2.34114
761	CG6962		no	no	no	no	yes	no	no		-1.0892	-1.046	-1.20213	-1.25843	-1.5655	-1.21236	-1.46523
762	CG6966		no	no	no	no	yes	no	yes		1.31617	-1.09032	1.34299	-1.03413	1.66006	1.05791	1.69265
763	CG7049		yes	no	yes	no	yes	no	yes		-1.80439	-1.35884	-2.23033	-1.13063	-2.02184	-1.36835	-2.0071
764	CG7058		no	no	yes	no	no	no	no		2.15248	1.22052	2.47523	-1.04671	1.90481	1.39271	2.02001
765	CG7156		no	no	no	no	no	no	yes		-1.35164	-1.1772	-1.44692	-1.23027	-1.7704	-1.25512	-1.75657
766	CG7183		yes	no	no	no	no	no	no		1.7558	-1.00378	1.68316	-1.08397	1.54004	-1.0015	1.50736
767	CG7192		no	no	yes	no	no	no	yes		1.20379	1.33274	1.57265	1.2272	1.38669	1.38969	1.52216
768	CG7194		yes	no	yes	no	yes	no	yes		-2.2384	-1.08237	-2.65251	-1.1902	-2.58587	-1.34464	-2.23623
769	CG7322		no	no	no	yes	no	no	no		-2.68645	-1.08319	-1.41168	2.5316	1.32806	1.35806	-1.17635
770	CG7328		yes	no	no	no	no	no	no		2.64092	-1.54466	1.92229	-1.0556	1.9803	-1.42447	1.7135
771	CG7352		yes	no	no	no	no	no	no		-2.35036	1.2249	-1.53151	1.27565	-1.66194	1.58621	-1.05994
772	CG7381		yes	no	no	no	yes	no	yes		-3.36454	-1.12852	-2.21714	-1.17996	-3.26841	-1.41799	-2.60218
773	CG7414		no	no	yes	no	no	no	no		1.24173	1.23868	1.48911	1.16027	1.30547	1.21311	1.38873
774	CG7530		no	no	no	no	yes	no	yes		-1.42336	1.09925	-1.28301	-1.28577	-1.70599	-1.21464	-1.56705
775	CG7593		no	no	no	no	yes	no	no		-1.15267	-1.11791	-1.35657	-1.76695	-2.435	-1.83184	-2.27756
776	CG7598		yes	no	yes	no	yes	no	yes		1.95795	1.09601	1.88779	-1.10255	1.6922	1.02372	1.74229
777	CG7611		yes	no	yes	no	yes	no	yes		1.47889	1.19698	1.64148	1.35239	1.92186	1.41171	1.87546
778	CG7616		yes	no	yes	no	yes	no	no		2.41952	-1.46939	2.04635	-1.08713	2.22057	-1.27927	1.886
779	CG7627		no	no	no	no	no	yes	yes		1.14273	1.33363	1.4037	1.11797	1.34647	1.61402	1.67403
780	CG7656		no	no	no	no	yes	no	yes		1.16415	1.16012	1.37579	1.16742	1.6046	1.20797	1.52751
781	CG7668		no	no	yes	no	no	no	yes		-1.33972	-1.16165	-1.67085	-1.07461	-1.37092	-1.22425	-1.57645
782	CG7694,fray		no	no	no	no	yes	no	yes		1.17081	-1.06197	1.08108	1.11609	1.43608	1.2174	1.50783
783	CG7730		no	no	no	no	yes	no	yes		-1.45716	-1.02105	-1.82705	-1.14568	-2.34268	-1.28372	-2.46779
784	CG7737		yes	no	yes	no	yes	no	yes		1.76663	1.38013	2.01961	1.00038	1.84435	1.40633	2.08904
785	CG7777		no	no	no	no	no	no	yes		1.06084	1.03099	1.05433	-1.22935	-1.38753	-1.28206	-1.43308
786	CG7778		no	no	yes	no	no	no	yes		1.40856	1.5102	2.33888	1.02154	1.42786	1.31709	1.91681
787	CG7800		no	no	no	no	yes	yes	yes		1.00456	-1.11467	-1.16421	-1.37577	-1.46561	-1.49934	-1.58466
788	CG7816		no	no	no	no	no	no	yes		1.33031	1.01338	1.44803	1.79293	3.04848	2.33882	3.45343
789	CG7824		no	no	no	no	no	no	yes		-1.14323	-1.08529	-1.3725	-1.16234	-1.38833	-1.21303	-1.57175
790	CG7837		no	no	yes	yes	yes	yes	yes		-1.54505	-1.23117	-2.06725	-1.67817	-3.47617	-2.13791	-4.46333
791	CG7841		yes	no	no	no	yes	no	yes		2.04146	-1.10401	1.563	1.34392	2.99173	1.45798	2.57016
792	CG7889		no	no	yes	no	no	no	yes		1.2153	1.20623	1.73999	1.3285	1.52246	1.2775	1.64456
793	CG7920		no	no	yes	no	yes	no	yes		1.4073	1.0938	1.69098	1.09872	1.64018	1.04815	1.58588
794	CG7945		no	no	yes	no	yes	no	yes		-1.0861	-1.15237	-1.46118	-1.35625	-1.47465	-1.34522	-1.5146
795	CG7956		no	no	no	no	no	no	yes		1.30934	1.04701	1.35228	-1.03171	1.28431	1.20075	1.43607
796	CG7963		no	no	no	no	no	no	yes		-1.7496	-1.27365	-1.68239	-1.17503	-2.19178	-1.82682	-3.0027
797	CG7985		no	no	yes	no	no	no	yes		-1.85083	-1.70659	-2.22498	1.54515	-1.25469	-1.37737	-1.97577
798	CG8004		no	no	yes	no	yes	no	yes		1.44035	1.20142	1.71413	1.06329	1.62911	1.06861	1.61805
799	CG8032		no	no	no	no	yes	no	yes		1.46604	1.03729	1.44895	1.01371	1.61001	1.19333	1.62164
800	CG8034		no	no	yes	no	yes	no	yes		-1.38957	-1.02446	-1.5333	-1.07686	-1.50392	-1.16721	-1.63923
801	CG8036		yes	no	yes	no	yes	yes	yes		1.41793	1.32537	1.9818	1.29239	2.19608	1.64473	2.69777
802	CG8046		yes	no	yes	no	yes	no	yes		-3.14884	-1.57398	-4.4247	1.10159	-3.40143	-1.34318	-3.07748
803	CG8051		yes	yes	no	yes	no	no	no		-1.53993	6.58156	-1.10287	3.60163	-1.16813	1.18083	1.00248
804	CG8086		no	no	yes	no	no	no	yes		1.69632	1.72472	3.70998	1.0289	1.67397	1.75516	3.40034
805	CG8112		no	no	no	no	no	no	yes		1.18696	1.09521	1.68458	1.02579	1.50273	1.23342	1.77414
806	CG8121		yes	no	yes	no	yes	no	yes		1.82008	1.2029	1.97337	-1.0339	1.61701	1.26553	1.91377
807	CG8145		no	no	yes	no	yes	no	yes		-1.62895	-1.13573	-1.92074	-1.2524	-2.04446	-1.41584	-2.17707
808	CG8157		yes	no	yes	no	no	no	yes		-1.58287	-1.18385	-1.67871	-1.11799	-1.32617	-1.50019	-1.6634
809	CG8173		no	no	no	no	yes	no	yes		-1.30515	1.10305	-1.30483	-1.27405	-1.92381	-1.13619	-1.58768
810	CG8191		no	no	yes	no	yes	no	yes		1.83463	1.24558	2.08976	1.41512	2.38472	1.82844	2.77187
811	CG8204		no	no	no	no	yes	no	yes		1.9054	1.10013	2.116	1.23193	2.23276	1.40322	2.20265
812	CG8206		no	no	yes	yes	yes	yes	yes		1.26341	1.40669	1.90449	1.74179	1.94573	1.66231	1.95619
813	CG8207		yes	no	no	no	no	no	no		1.59117	-1.00828	1.44902	-1.23971	1.18863	-1.20355	1.13408
814	CG8213		yes	no	yes	no	no	no	no		-2.65163	-1.52893	-2.40579	-1.075	-1.97052	-1.23697	-2.15526
815	CG8232		no	no	no	no	yes	no	yes		-1.0382	-1.07067	-1.19163	-1.29118	-1.45277	-1.241	-1.4697
816	CG8239		no	no	no	no	no	no	yes		1.00859	1.27953	1.46455	1.10619	1.22744	1.4292	1.61285
817	CG8243		no	no	yes	no	no	no	no		1.05798	1.11888	1.47648	1.346	1.41523	1.03535	1.33985
818	CG8272		no	no	no	no	yes	no	yes		1.38216	-1.03945	1.38645	1.03875	1.66453	1.17258	1.76101
819	CG8292		yes	no	yes	yes	yes	yes	yes		-1.9048	1.01107	-1.64948	-1.70766	-2.79964	-1.47365	-2.50387
820	CG8301		yes	no	yes	no	yes	no	yes		2.74739	-1.20312	2.20929	1.29162	3.01187	1.11475	2.20984
821	CG8306		no	yes	yes	no	no	no	yes		-1.28099	-1.61421	-1.66473	-1.15133	-1.56475	-1.5652	-2.00211
822	CG8314		no	no	yes	no	yes	no	no		1.3022	1.11925	1.469	1.21158	1.57567	1.08302	1.39527
823	CG8316		no	no	yes	no	no	no	no		-1.9238	-1.53182	-2.88182	1.03721	-2.00414	-1.25785	-2.12932
824	CG8326		no	no	no	no	yes	no	no		-1.23601	-1.08702	-1.58611	-1.20563	-1.84069	-1.06254	-1.53229
825	CG8353,CG8360		yes	no	yes	no	yes	no	yes		1.79796	1.24746	2.3275	1.27731	2.06099	1.35581	2.35687
826	CG8369		no	no	yes	no	yes	no	yes		1.62443	1.43051	3.63874	1.37134	4.2576	1.89595	6.243
827	CG8398		yes	no	yes	no	no	no	yes		-1.93594	-1.12369	-1.67001	-1.24544	-1.50887	-1.44743	-1.65021
828	CG8405		no	no	no	no	no	no	yes		-1.0745	-1.03653	-1.27675	-1.14986	-1.37127	-1.10561	-1.48305
829	CG8408		yes	no	yes	no	yes	yes	yes		1.47729	1.18506	1.48209	1.23579	1.5413	1.42543	1.54324
830	CG8414		yes	no	yes	no	yes	no	yes		1.46398	1.10494	1.47802	-1.04255	1.54652	1.26468	1.693
831	CG8417		yes	no	yes	no	yes	no	yes		1.56418	1.18202	1.74784	1.18977	2.01687	1.41424	2.15695
832	CG8436		no	no	yes	no	yes	no	yes		-1.41534	-1.13802	-1.86384	-1.28853	-1.86511	-1.57583	-2.04013
833	CG8478		no	no	no	no	yes	no	yes		-1.32499	-1.10092	-1.72374	-1.56195	-2.57857	-1.87966	-2.94019
834	CG8490		no	no	yes	no	yes	no	yes		-1.60129	-1.30112	-2.14411	-1.17746	-2.04574	-1.57365	-2.51148
835	CG8507		no	no	yes	no	yes	no	yes		-1.31022	-1.20262	-1.59339	-1.17294	-1.55665	-1.20637	-1.6256
836	CG8520,CG8525		yes	no	no	no	no	no	no		1.60953	-1.01136	1.38653	-1.06951	1.35644	1.01318	1.33888
837	CG8526		yes	no	yes	no	yes	yes	yes		-1.88433	-1.14889	-2.47103	-1.46958	-2.97632	-1.9496	-4.11206
838	CG8602		yes	no	yes	no	no	no	no		1.57716	1.03867	1.48509	-1.10737	1.33456	-1.02098	1.29637
839	CG8620		no	no	no	no	yes	no	yes		1.13174	1.01433	1.27595	1.69595	2.7593	1.71537	2.56918
840	CG8646		yes	no	yes	no	yes	no	yes		-2.53627	-1.68756	-2.76042	-1.76352	-2.08393	-1.63967	-2.10598
841	CG8668		no	no	no	yes	no	no	no		1.01296	-1.16512	-1.21315	-1.46311	-1.29881	-1.42817	-1.25165
842	CG8678		no	no	no	no	yes	no	yes		1.48055	-1.18016	1.45675	1.23488	2.1176	1.34917	2.31986
843	CG8680		no	no	yes	no	no	no	no		1.46841	1.35207	1.6795	1.17767	1.51919	1.19278	1.521
844	CG8736		no	no	no	yes	no	no	no		1.03388	1.47946	1.68782	2.67812	2.1549	1.73415	2.08992
845	CG8745		no	no	yes	no	no	no	yes		-1.84439	-1.7715	-2.96966	-1.08574	-1.36236	-1.48008	-2.80562
846	CG8765		yes	no	no	no	yes	no	yes		1.63545	1.07307	1.44842	1.00423	1.59115	1.21044	1.57096
847	CG8768		yes	no	yes	no	yes	no	no		2.14725	-1.09058	1.83579	-1.04225	1.8088	-1.20743	1.68267
848	CG8778		no	no	no	no	no	yes	no		1.1665	-1.26264	-1.04998	-1.427	-1.23677	-1.619	-1.39157
849	CG8839		no	no	no	yes	no	no	no		1.03555	1.09237	1.13903	-1.46842	-1.28789	-1.27995	-1.1641
850	CG8892		no	no	yes	no	yes	no	yes		1.58811	1.10907	1.97264	1.0306	1.83508	1.07139	1.97818
851	CG8920		no	no	no	no	yes	no	yes		1.34031	1.10105	1.39934	1.11755	1.5653	1.2757	1.63865
852	CG9003		no	no	no	no	yes	no	yes		1.49258	-1.02875	1.36052	1.15825	1.748	1.1763	1.67233
853	CG9004		yes	no	no	no	no	no	no		1.61483	1.01733	1.31353	-1.15446	1.30589	1.04132	1.35357
854	CG9005		no	no	yes	no	yes	no	yes		1.46673	1.01128	1.73225	1.023	1.78415	1.06281	1.77585
855	CG9021		no	no	no	no	yes	no	no		2.45895	1.31292	2.3258	1.82372	3.15653	1.57258	2.14346
856	CG9034		no	no	yes	yes	yes	no	no		-1.20234	1.42284	2.45838	2.31697	2.15469	1.15716	1.68685
857	CG9067		yes	no	yes	no	no	no	no		2.34382	-1.08386	1.9855	-1.01842	1.56958	-1.00325	1.4206
858	CG9143		no	no	no	no	no	no	yes		1.44158	-1.03116	1.31061	-1.06727	1.4289	1.12307	1.57985
859	CG9149		no	no	no	no	no	no	yes		1.22176	1.28578	1.4174	1.18177	1.32329	1.32771	1.51501
860	CG9164		no	no	yes	no	yes	yes	yes		-2.55391	-1.5783	-3.78895	-1.52481	-6.06249	-3.43519	-5.58714
861	CG9175		no	no	no	no	yes	no	yes		1.41152	-1.0024	1.46032	1.28359	1.64852	1.27542	1.68254
862	CG9238		no	no	no	no	no	no	yes		1.12268	-1.17687	-1.08261	-1.18349	1.16099	1.09938	1.46794
863	CG9249		yes	no	no	no	no	no	no		2.40994	-1.06724	1.91408	1.01426	2.00459	1.05796	2.00369
864	CG9281		no	no	no	no	no	no	yes		1.05184	1.14	1.24305	1.07286	1.36495	1.3056	1.56909
865	CG9328		no	no	no	no	yes	yes	yes		-1.34198	-1.08399	-1.35086	-1.19295	-1.66292	-1.49642	-1.85313
866	CG9336		yes	no	no	no	yes	yes	yes		-2.7293	-1.43174	-2.1985	-1.883	-4.16322	-3.74724	-5.82719
867	CG9350		no	no	yes	no	no	no	no		1.26282	1.09141	1.61749	1.20275	1.41758	-1.06931	1.31801
868	CG9391		no	no	no	no	yes	no	no		-1.28203	-1.0502	-1.3836	-1.10255	-1.5959	-1.20252	-1.49142
869	CG9399		no	no	yes	no	yes	no	yes		1.27595	1.25239	1.74677	1.37468	1.99147	1.35687	1.90329
870	CG9413		yes	no	no	no	no	no	no		-1.84789	-1.08327	-1.81114	1.16056	-1.58799	1.11213	-1.54622
871	CG9436		no	no	yes	no	yes	no	yes		1.28886	1.35598	2.30132	1.32037	1.73972	1.2883	2.16729
872	CG9527		no	no	no	no	yes	no	yes		-1.42557	-1.08139	-1.50517	-1.01397	-1.69456	-1.16355	-1.77103
873	CG9586		yes	no	yes	no	no	no	yes		1.58993	1.08866	1.49219	-1.10936	1.43311	1.10549	1.48516
874	CG9629		yes	no	yes	no	no	no	no		-2.03103	-1.49112	-2.28774	-1.12238	-1.48617	-1.37289	-1.51145
875	CG9640		no	no	no	no	yes	no	yes		1.43816	1.01006	1.46443	1.22471	1.86352	1.55029	1.98509
876	CG9691		yes	no	no	no	yes	no	yes		-3.28932	1.13851	-2.03387	-1.12115	-4.05491	-1.33935	-3.80301
877	CG9791		yes	no	yes	no	yes	no	yes		1.68361	1.03406	1.54312	1.05498	1.84053	1.2995	1.89796
878	CG9796		yes	no	yes	no	yes	yes	yes		1.52269	1.25957	1.94628	1.16518	1.67281	1.51672	2.06707
879	CG9836		yes	no	yes	no	yes	no	yes		1.73214	1.15009	1.86033	1.12299	2.12395	1.02923	1.99839
880	CG9837		yes	no	no	no	no	yes	no		-1.65449	1.16827	-1.36615	-1.10719	-1.15068	1.59863	1.30759
881	CG9911		no	no	no	no	yes	no	no		-1.26856	-1.01622	-1.29406	-1.18065	-1.5686	-1.12178	-1.51463
882	CG9921		no	no	yes	no	yes	no	yes		-1.40669	-1.24699	-1.68173	-1.36484	-1.87072	-1.5435	-1.97416
883	CG9960		no	no	no	yes	yes	no	yes		1.2127	1.13042	1.44129	1.67283	1.88251	1.46519	1.70065
884	chas		yes	no	no	no	no	no	no		-2.88288	-1.06307	-1.64958	-1.06999	-2.24793	-1.13419	-1.94812
885	Chd3		no	no	no	no	yes	no	yes		-1.40416	-1.05744	-1.54142	-1.36297	-2.11408	-1.35607	-2.0678
886	Chd64		no	no	no	no	yes	no	yes		-1.35805	1.05051	-1.22124	-1.33963	-1.50155	-1.29032	-1.42584
887	Chmp1		no	no	yes	no	yes	no	yes		1.28924	1.16602	1.51938	1.22971	1.67063	1.27796	1.63099
888	CHMP2B		no	no	yes	no	no	no	no		1.4442	1.26112	1.77674	1.19743	1.60241	1.22639	1.6917
889	chn		yes	no	yes	no	yes	no	yes		-1.57945	-1.28446	-1.64138	-1.06252	-1.82826	-1.54129	-2.00452
890	chrb		no	no	no	no	yes	yes	yes		1.05688	-1.00785	1.29973	1.33588	1.68274	1.47263	1.97386
891	Ciao1		yes	no	yes	no	yes	no	yes		1.80281	1.12991	1.83011	-1.00427	1.71965	1.10741	1.72151
892	cib		no	no	yes	no	no	no	yes		1.41498	1.26146	1.57307	-1.11736	1.1949	1.27136	1.49309
893	Cirl		yes	no	yes	no	no	no	no		1.4476	1.10567	1.48243	-1.02196	1.40147	1.09713	1.39035
894	ck		yes	no	yes	no	yes	no	yes		-2.01194	-1.21511	-2.66025	-1.2095	-2.1506	-1.15502	-2.62135
895	Cks30A		yes	no	yes	yes	yes	yes	yes		-2.12143	-1.33	-3.17767	-1.68495	-4.11385	-2.15916	-4.74599
896	Claspin		no	no	no	yes	no	no	no		1.10101	-1.1044	1.10095	-1.44929	-1.2288	-1.36096	-1.24467
897	ClC-a		no	no	no	no	yes	no	yes		-1.15582	1.11431	-1.28268	-1.39627	-1.78889	-1.37312	-2.00072
898	clt		yes	no	no	no	no	no	no		1.63151	-1.10957	1.32829	-1.19395	1.29648	-1.14005	1.22983
899	cmet		yes	no	yes	yes	yes	yes	yes		-1.46236	-1.25391	-2.10439	-1.82616	-3.19587	-2.10612	-3.85895
900	Cnb		no	no	no	no	no	no	yes		-1.06275	-1.16215	-1.26447	-1.2913	-1.54756	-1.4851	-1.68191
901	cnn		no	no	yes	no	yes	yes	yes		1.31879	1.13193	1.53816	1.12722	1.75454	1.47122	2.11895
902	Cog3		yes	no	yes	no	yes	no	yes		1.66975	1.14477	1.6516	1.07449	1.57248	1.2486	1.65915
903	cold		yes	no	yes	no	no	no	no		1.64432	1.19563	1.80905	-1.09768	1.1744	1.21303	1.55476
904	comt		yes	no	yes	no	yes	no	yes		-1.8283	-1.31458	-2.30694	1.01292	-1.9825	-1.2847	-2.3115
905	Cont		yes	no	yes	no	yes	no	yes		1.73196	1.26104	2.06312	-1.06513	1.50942	1.29427	1.93088
906	conv		yes	yes	yes	no	yes	no	yes		-2.43398	-1.89372	-3.39191	-1.0358	-2.10685	-1.50451	-2.57621
907	Coprox		no	yes	yes	no	no	no	no		1.03631	1.48883	1.49573	1.21919	1.3261	1.33472	1.41639
908	CoRest		yes	no	yes	no	yes	no	yes		-1.49049	-1.10239	-1.66156	-1.22587	-1.89097	-1.35354	-1.91466
909	Corin		no	no	yes	no	no	no	yes		-2.15674	-1.58352	-2.56714	-1.26367	-2.02002	-1.65377	-2.59994
910	corn		yes	no	yes	no	no	no	no		-2.05673	-1.36451	-2.1419	-1.13864	-1.55067	-1.19684	-1.31985
911	corto		no	no	no	no	no	no	yes		1.44232	1.11962	1.67281	-1.29625	1.94187	1.31678	2.26092
912	Cp190		no	no	yes	no	yes	no	yes		-1.15727	-1.1486	-1.45461	-1.32587	-1.48724	-1.24272	-1.56018
913	cpo		no	no	yes	no	no	no	no		1.25886	1.21018	1.4867	-1.1133	1.15172	1.00272	1.21914
914	Cpr		no	no	no	no	yes	no	no		1.32075	-1.04542	1.25433	1.00519	1.44008	1.03586	1.38636
915	Cpr50Cb		no	no	no	yes	no	no	no		-1.22727	2.29955	2.33789	4.51326	3.00897	2.74276	2.16154
916	CR40677		yes	no	yes	no	yes	yes	yes		-1.51188	-1.17447	-1.90497	1.15551	-1.85751	-1.54763	-1.79488
917	CR41602		yes	no	yes	yes	yes	no	yes		-1.59911	-1.25137	-1.8624	1.72368	-1.72412	-1.26676	-1.57207
918	CR42646		no	no	yes	no	yes	no	yes		-2.23205	-1.28697	-2.82731	1.16451	-2.74624	-1.12063	-2.74821
919	CR42839		no	no	no	no	yes	no	yes		-1.66434	-1.47519	-1.86511	-1.19711	-2.23372	-1.32011	-2.11076
920	CR43148		no	no	yes	no	no	no	yes		-1.77925	-1.44533	-2.30767	1.29609	-1.75243	-1.27984	-2.43662
921	CR43242		yes	no	yes	no	no	no	no		-1.86472	-1.2204	-2.1974	1.28818	-1.422	1.01895	-1.56383
922	CR43264		yes	no	no	no	no	no	no		1.57902	1.22736	1.34736	-1.02002	1.16309	1.3056	1.20282
923	CR43417		yes	no	no	no	yes	no	yes		-1.88543	-1.17572	-1.69183	-1.05589	-1.93085	-1.18831	-1.88729
924	CR43481		yes	no	no	no	yes	yes	no		-3.44339	-2.25177	-3.94857	-1.88831	-4.52632	-3.56497	-2.99559
925	CR43730		yes	no	yes	no	yes	no	yes		1.60331	1.15169	1.92009	1.12645	2.13635	1.47383	2.5209
926	CR43808		no	no	no	no	yes	no	no		1.59812	-1.39896	1.91014	1.28908	3.21055	1.48233	2.27344
927	CR43883		yes	no	yes	no	yes	no	yes		-2.5652	-1.17874	-2.50312	-1.05016	-2.6002	-1.21739	-2.52575
928	CR43957		yes	no	yes	no	yes	no	yes		-2.60194	-1.13007	-2.2584	-1.14799	-2.72881	-1.32913	-2.26001
929	CR44065		no	no	yes	no	no	no	no		1.32511	1.40085	1.71644	1.21157	1.42779	1.32006	1.44271
930	crb		no	no	no	no	no	no	yes		-1.17335	-1.05023	-1.05766	1.25282	1.35087	1.42146	1.57025
931	CRMP		no	no	yes	no	yes	no	yes		-1.52005	-1.13859	-1.75744	-1.16789	-1.76406	-1.39284	-2.05285
932	crn		no	no	no	no	yes	no	no		-1.20315	1.04376	-1.20416	-1.16954	-1.54744	-1.13035	-1.50327
933	crok		no	no	yes	no	no	no	no		1.31551	1.28735	1.64488	1.18115	1.11938	1.16477	1.30514
934	ct		yes	no	yes	no	yes	no	yes		-1.51251	-1.16051	-1.50046	-1.15943	-1.44586	-1.2697	-1.48521
935	Ctf4		no	no	no	yes	yes	yes	yes		-1.33972	-1.0941	-1.25586	-1.4396	-1.91997	-1.69907	-2.05587
936	cu		yes	no	no	no	no	no	no		1.55389	-1.02176	1.25719	1.0258	1.48542	1.15559	1.42519
937	cv-2		yes	no	no	no	no	no	no		-2.64297	-1.45527	-1.77179	1.67728	-1.07513	1.17316	-1.07305
938	cyc		yes	no	yes	no	yes	no	no		-1.74815	-1.10271	-1.71841	1.09436	-1.69548	1.02277	-1.458
939	CycA		no	no	no	no	no	no	yes		-1.02006	-1.01991	-1.19471	-1.26636	-1.36237	-1.17728	-1.44471
940	CycB		no	no	no	no	yes	no	yes		-1.24413	1.00981	-1.32379	-1.25803	-1.57043	-1.32005	-1.68429
941	CycE		no	no	no	no	yes	no	yes		-1.03045	-1.0388	-1.1493	-1.31865	-1.52522	-1.40874	-1.76487
942	Cyp12a5		yes	yes	yes	no	yes	yes	yes		-2.20592	-1.92403	-3.23458	-1.26399	-2.09175	-1.87871	-2.86787
943	Cyp12d1-d		no	no	no	no	no	yes	no		-1.11977	-1.27076	-1.23498	-1.72358	-1.52787	-1.94554	-1.55039
944	Cyp12e1		no	no	yes	no	yes	yes	yes		-1.0603	-1.98328	-2.98117	-1.64324	-2.96715	-2.84457	-5.55771
945	Cyp4d1		yes	no	no	no	no	no	no		-3.22681	-1.09086	-1.99753	1.42084	-1.33631	-1.03279	-1.61654
946	Cyp4e2		no	no	no	no	no	no	yes		1.23491	1.02719	1.29027	1.07758	1.36326	1.29555	1.54638
947	Cyp4p1		no	no	no	no	yes	yes	yes		1.23499	1.18181	1.27376	1.81229	2.02326	2.36585	2.21165
948	Cyp6a13		no	no	no	no	yes	no	no		-1.38526	-1.25324	-1.39055	-1.16816	-1.90517	-1.37777	-1.66195
949	Cyp6a14		yes	no	yes	no	yes	no	yes		-1.87695	-1.40667	-2.07208	1.0166	-2.22451	-1.22916	-2.18058
950	Cyp6a8		no	no	no	no	no	no	yes		-1.02017	-1.69445	-1.46769	1.87829	2.10019	1.73094	2.98074
951	Cyp9f2		yes	no	yes	no	no	no	no		-1.7061	-1.09423	-1.60312	1.11336	-1.40004	1.18359	-1.20422
952	cype		no	no	no	yes	no	no	no		-1.13793	1.18385	1.31305	1.51992	1.32115	1.12386	1.16106
953	Cys		no	no	no	no	no	no	yes		-1.0691	1.18641	1.36516	1.16489	1.30601	1.53756	1.74763
954	Cyt-b5-r		no	no	yes	no	no	no	no		-1.55515	-1.46816	-2.07444	-1.63415	-1.06768	-1.06409	1.07824
955	Cyt-c-p		no	no	yes	yes	yes	yes	yes		1.24704	1.19075	1.52827	1.41547	1.74159	1.50127	1.81529
956	D1		no	no	no	no	yes	yes	yes		-1.35778	-1.15431	-1.42453	-1.33293	-2.08531	-1.76673	-2.42464
957	da		no	no	no	no	yes	no	yes		1.05253	1.11228	1.28779	1.28233	1.55319	1.2535	1.65291
958	DAAM		yes	no	no	no	no	no	no		-2.24174	1.10829	-1.42162	-1.05581	-1.57453	-1.06289	-1.31458
959	Dab		no	no	yes	no	no	no	no		1.3034	1.16391	1.45329	-1.09841	1.22514	1.12846	1.35121
960	Dad		yes	yes	yes	yes	yes	yes	yes		-1.86176	-2.03338	-2.9781	-2.52214	-3.16041	-3.29446	-3.02291
961	dah		no	no	no	no	yes	no	yes		-1.62524	-1.04262	-1.70356	-1.29583	-2.79028	-1.75063	-3.11627
962	Dak1		yes	no	yes	no	yes	no	yes		1.64761	1.3417	2.15332	1.25305	1.975	1.43823	2.2034
963	dally		no	no	no	no	yes	no	yes		-1.2682	1.00192	-1.31965	-1.22909	-1.54419	-1.27723	-1.5444
964	dap		no	no	no	no	no	no	yes		-1.05676	-1.26979	-1.35136	-1.13426	-1.26792	-1.43814	-1.69178
965	daw		yes	no	no	yes	yes	yes	yes		1.48284	1.25755	1.45412	1.60754	1.91914	1.76207	1.81929
966	Dbp80		no	no	no	no	no	no	yes		-1.41507	-1.12752	-1.66028	-1.0904	-1.57341	-1.22884	-1.66223
967	debcl		no	no	yes	no	yes	no	yes		1.3316	1.34651	1.72101	1.20349	1.62778	1.31776	1.71563
968	Dek		no	no	yes	no	no	no	yes		-1.26149	-1.25251	-1.62754	-1.23928	-1.40367	-1.34458	-1.631
969	Den1		no	no	no	no	yes	no	no		1.10332	-1.42629	-1.06503	1.47027	1.63652	-1.14321	1.24158
970	Det		no	no	no	no	yes	no	yes		-1.31733	-1.104	-1.57465	-1.31794	-1.74476	-1.36942	-1.79486
971	Df31		no	no	no	no	yes	yes	yes		-1.20646	-1.09812	-1.30843	-1.3562	-1.56517	-1.54037	-1.74836
972	Dgp-1		yes	no	yes	yes	yes	yes	yes		2.52087	1.08332	2.45244	2.2865	3.71556	2.10121	3.35258
973	dgt2		no	no	no	no	no	no	yes		-1.2352	-1.14106	-1.57119	-1.15614	-1.47214	-1.35025	-1.78512
974	dgt3		no	no	no	no	yes	no	yes		-1.01027	-1.10585	-1.36827	-1.24043	-1.57487	-1.30253	-1.7718
975	dgt6		no	no	no	no	yes	yes	yes		-1.19071	1.04341	-1.34774	-1.34777	-2.01319	-1.50986	-2.13094
976	Dhap-at		no	no	yes	no	yes	no	yes		1.50348	1.23165	1.69026	1.06356	2.01665	1.55647	2.32252
977	Dhpr		no	no	no	no	yes	no	yes		1.12475	1.11605	1.36441	1.23059	1.73414	1.55851	2.03175
978	Dic1		no	no	yes	no	yes	yes	yes		1.34891	1.23535	1.53071	1.18965	1.61153	1.46979	1.79567
979	Dip2		no	no	no	no	yes	no	yes		-1.39706	-1.1044	-1.68381	-1.17195	-2.16556	-1.37909	-2.15517
980	Dip-B		yes	no	yes	no	yes	no	yes		1.6527	1.12779	1.72828	-1.08898	1.5278	1.0719	1.59112
981	dl		no	no	yes	no	yes	no	yes		1.15059	1.13252	1.57322	1.0389	1.53848	1.28817	1.97048
982	dmrt93B		no	no	yes	yes	yes	yes	yes		1.31351	1.5584	2.50802	2.79601	5.01059	3.44313	6.26915
983	DnaJ-1		no	yes	yes	yes	yes	yes	yes		-1.41132	-1.43094	-2.53043	-2.47838	-2.03526	-2.28469	-2.11458
984	DNA-ligI		no	no	no	no	yes	yes	yes		-1.47717	-1.12626	-1.67716	-1.48035	-2.49175	-1.63219	-2.6715
985	DNApol-alpha180		no	no	yes	yes	yes	yes	yes		-1.34859	-1.14494	-1.51249	-1.49565	-2.13794	-1.64354	-2.32076
986	DNApol-alpha60		no	no	no	no	yes	yes	yes		-1.02627	-1.03029	1.0166	-1.59242	-1.8514	-1.92106	-2.02428
987	DNApol-alpha73		no	no	no	no	yes	yes	yes		-1.33222	-1.0203	-1.31676	-1.30234	-2.04576	-1.62671	-2.2516
988	DNApol-delta		no	no	no	no	yes	no	yes		-1.33218	-1.13071	-1.49717	-1.53896	-2.29035	-1.59683	-2.36689
989	DNApol-epsilon		no	no	yes	yes	yes	yes	yes		-1.37569	-1.16631	-1.50623	-1.57545	-2.38694	-1.66537	-2.62794
990	DNApol-eta		no	no	no	no	no	no	yes		-1.18884	-1.09033	-1.58863	-1.09784	-1.55447	-1.10683	-1.65897
991	dnr1		no	no	no	no	yes	no	yes		-1.04823	-1.04023	1.20466	1.44103	2.08382	1.41843	2.35331
992	dnt		no	no	no	yes	no	yes	yes		1.10095	-1.36624	-1.15699	-1.68867	-1.42242	-2.05882	-2.01268
993	dock		no	no	no	no	no	no	yes		1.19843	1.01594	1.32435	-1.07105	1.34354	1.00685	1.45269
994	dom		yes	no	yes	no	yes	no	no		-1.45694	-1.20634	-1.55862	-1.13148	-1.42589	-1.15094	-1.37994
995	DOR		yes	no	no	no	yes	no	no		1.78116	-1.25434	1.49489	-1.08472	1.7825	-1.19156	1.38139
996	dos		no	no	no	no	yes	no	yes		1.096	1.01188	1.24733	1.13993	1.4661	1.10918	1.54971
997	dpa		no	no	yes	no	yes	yes	yes		-1.41803	-1.16064	-1.49039	-1.38182	-2.0934	-1.6218	-2.26618
998	dpr14		no	no	yes	no	no	no	yes		-2.08532	-1.59292	-2.98006	-1.08433	-2.28556	-1.29553	-2.40532
999	dpr17		no	no	no	no	no	no	yes		1.08019	1.22985	1.38	-1.00987	1.21568	1.32102	1.54816
1000	dpr18		no	no	no	no	yes	no	no		-1.23058	-1.03411	-1.79869	-1.2583	-3.2099	-1.57241	-1.96661
1001	dpr3		no	no	no	no	yes	yes	yes		1.05571	1.04518	1.25382	1.39204	1.75456	1.54988	1.82631
1002	Drak		no	no	no	no	yes	no	no		-1.31721	1.24488	-1.00529	-1.18119	-1.5328	-1.05818	-1.32102
1003	drd		yes	no	yes	no	no	no	no		-2.31123	-1.22833	-2.09044	1.15513	-1.68602	1.22534	-1.5246
1004	Drp1		no	no	yes	no	yes	no	yes		1.36987	1.13037	1.6691	1.08069	1.58874	1.15468	1.68409
1005	Dscam		yes	no	yes	no	yes	no	yes		-1.79563	-1.15171	-1.62738	1.0071	-1.77112	-1.10229	-1.56761
1006	Dsp1		no	no	no	no	no	no	yes		-1.23444	-1.06816	-1.40191	-1.12366	-1.39607	-1.21018	-1.51621
1007	dUTPase		yes	no	no	no	yes	no	yes		-1.62673	1.06445	-1.21264	-1.01251	-1.64565	-1.45045	-1.96556
1008	dyn-p25		yes	no	yes	no	yes	no	yes		1.81588	1.12572	1.83994	1.04383	1.74927	1.15413	1.84395
1009	E(bx)		no	no	yes	no	yes	no	yes		-1.19714	-1.18463	-1.43906	-1.28625	-1.6095	-1.33165	-1.77636
1010	E(Pc)		no	no	yes	no	no	no	no		-1.32716	-1.23312	-1.44722	-1.04468	-1.19878	-1.14699	-1.2372
1011	e(r)		no	no	yes	no	no	no	yes		-1.31722	-1.11089	-1.45981	-1.13979	-1.42325	-1.10194	-1.45449
1012	E(spl)m3-HLH		yes	yes	yes	no	yes	no	no		-5.48842	-3.74945	-4.33683	-1.41242	-4.90839	-2.30585	-2.88944
1013	E(spl)mbeta-HLH		yes	no	yes	no	no	no	no		-3.14572	-1.9302	-3.89642	1.39201	-1.41385	-1.23193	-1.29406
1014	Eaat1		yes	yes	yes	no	yes	yes	yes		-3.44373	-2.95312	-4.7385	-1.35158	-4.28629	-3.45669	-4.8802
1015	eas		yes	no	yes	no	yes	no	yes		-2.99785	1.10034	-2.09589	1.11245	-2.4424	1.30983	-1.72172
1016	eater		no	no	no	yes	yes	yes	yes		-1.33642	-1.09707	-1.21853	-1.60305	-1.83447	-1.79285	-1.72373
1017	ebd1		no	no	no	no	yes	no	no		1.19219	-1.10781	1.16596	1.07655	1.53268	1.07515	1.42474
1018	ec		yes	no	yes	no	yes	no	no		-4.28849	1.20622	-2.00061	1.21804	-2.08513	1.32542	-1.32383
1019	edl		no	no	yes	no	yes	yes	yes		1.11646	1.3042	1.60988	1.16144	1.86443	1.62612	2.76241
1020	egh		yes	no	yes	no	yes	no	yes		-1.47368	-1.02152	-1.51927	-1.28053	-1.77613	-1.1716	-1.73286
1021	egr		yes	no	no	no	yes	no	yes		-1.72676	-1.27425	-1.38569	-1.40401	-2.39761	-1.4751	-1.62241
1022	eIF2B-gamma		yes	no	no	no	yes	no	yes		1.71752	1.06758	1.50168	-1.06095	1.58631	1.18804	1.6147
1023	eIF4E-6		no	no	yes	no	yes	no	yes		-1.76183	-1.09166	-1.95697	-1.15125	-1.89193	-1.11568	-1.85221
1024	Eip71CD,Z600,gdl		yes	no	yes	no	yes	no	yes		1.54274	1.13052	1.56375	1.07727	1.53297	1.25751	1.67143
1025	Eip74EF		yes	no	yes	no	yes	yes	yes		-2.00358	-1.38193	-2.36357	-1.3182	-3.12897	-2.12914	-3.54135
1026	Eip78C		no	no	no	no	yes	no	yes		-1.61366	1.14723	-1.23158	-1.01419	-2.10517	-1.18982	-2.0736
1027	elm		no	no	no	no	no	no	yes		1.37301	-1.00668	1.40867	-1.10185	1.34937	1.07682	1.50006
1028	Elongin-C		no	no	yes	no	yes	no	yes		1.31171	1.28452	1.67403	1.22453	1.52287	1.21135	1.57324
1029	Elp1		no	no	no	no	no	no	yes		1.16765	1.03198	1.10706	1.1029	1.37576	1.25785	1.44287
1030	Elp2		yes	no	no	no	yes	no	yes		1.63123	1.02579	1.43614	1.00435	1.52246	1.20939	1.7199
1031	ema		yes	no	no	no	yes	no	yes		1.45483	1.0636	1.39793	1.07109	1.54827	1.15112	1.49914
1032	emp		no	no	no	no	no	no	yes		1.13229	-1.06041	1.2975	1.25225	2.04882	1.79479	2.32078
1033	endoB		no	no	no	no	yes	no	yes		-1.29269	-1.02362	-1.38613	-1.24178	-1.71024	-1.37223	-1.92582
1034	Eno		no	no	yes	yes	yes	yes	yes		1.084	1.40397	1.70319	1.86289	2.09191	1.69879	2.10272
1035	Eph		no	no	no	no	yes	no	yes		-1.20972	-1.1354	-1.4072	-1.19917	-1.60329	-1.36366	-1.81741
1036	esg		no	no	no	no	yes	no	yes		-1.10834	1.09852	1.08511	2.29778	2.86215	2.21433	3.34682
1037	Etf-QO		no	no	no	no	no	yes	yes		1.19159	-1.34038	-1.28336	-1.36281	-1.33236	-1.60135	-1.73124
1038	ETH,Orc4		no	no	no	no	yes	no	no		-1.3514	-1.13018	-1.42167	-1.26466	-1.81192	-1.25672	-1.60261
1039	exo70		no	no	no	no	yes	no	yes		-1.1318	-1.08346	-1.49327	-1.35994	-1.8178	-1.35253	-1.91711
1040	fabp,sea		no	yes	yes	no	no	no	yes		1.34819	1.46672	1.82187	1.07791	1.34942	1.39343	1.60328
1041	Fancd2		no	no	yes	no	yes	no	yes		-1.19504	-1.11523	-1.54726	-1.23734	-2.07069	-1.42933	-2.4443
1042	FANCI		no	no	no	yes	yes	yes	yes		-1.11964	-1.12613	-1.41418	-1.63499	-2.17424	-1.60323	-2.4482
1043	Fas3		yes	no	no	no	yes	no	no		-1.87449	-1.06642	-1.447	1.08972	-1.6093	-1.07184	-1.45256
1044	fax		yes	no	yes	no	yes	no	yes		-2.60288	-1.07951	-2.01882	-1.01186	-2.42053	-1.20122	-2.05207
1045	fbp		no	no	no	yes	yes	yes	yes		1.07545	-1.35858	1.21057	1.96702	2.71108	1.84219	2.58061
1046	feo		yes	no	no	no	yes	no	yes		-1.64839	1.29015	-1.0068	-1.10515	-1.86782	-1.3387	-1.75765
1047	Fer1HCH		no	no	no	yes	yes	yes	yes		1.25291	-1.06447	1.07876	2.3716	2.83172	2.28414	2.46839
1048	Fib		no	no	yes	yes	yes	no	yes		1.05266	1.31743	1.68339	1.86519	1.96846	1.34681	1.83502
1049	Fie		yes	no	yes	no	yes	no	yes		-2.58114	-1.69652	-3.84518	1.09018	-3.02201	-1.35281	-3.46429
1050	flw		no	no	yes	no	no	no	no		1.31584	1.15372	1.61139	-1.13695	1.2747	1.05947	1.39471
1051	Fmo-2		yes	no	yes	no	yes	no	yes		-1.7585	-1.52033	-1.73041	-1.12282	-1.99386	-1.42895	-1.82578
1052	foi		no	no	yes	no	yes	no	yes		1.19941	1.09951	1.42823	-1.07978	1.45384	1.12063	1.72193
1053	fok		no	no	no	no	yes	no	yes		1.30626	1.23897	1.51234	1.46873	1.91292	1.87035	2.08516
1054	fon		yes	yes	yes	no	yes	yes	yes		1.73708	1.84721	2.96576	1.21294	2.32677	1.73049	2.95109
1055	for		no	no	no	no	no	no	yes		1.18413	1.02446	1.33875	1.06119	1.3986	1.24727	1.61755
1056	frj		no	no	yes	no	yes	no	yes		-1.47234	-1.10525	-1.68875	-1.10894	-1.74915	-1.23491	-1.95599
1057	fru		no	no	no	no	yes	no	yes		-1.35093	-1.06776	-1.34905	-1.07064	-1.4805	-1.20301	-1.54174
1058	fs(1)K10		yes	no	yes	no	yes	no	yes		-1.93026	1.07084	-1.68881	-1.11713	-2.46842	-1.01564	-1.94802
1059	fs(1)N		yes	no	yes	no	yes	no	yes		-2.97525	-1.11669	-2.36705	1.03188	-2.53954	-1.00346	-2.513
1060	fs(1)Yb		yes	no	yes	no	yes	no	yes		-2.20221	-1.02382	-2.0284	-1.2041	-2.82414	-1.36712	-2.82713
1061	Fs(2)Ket		no	no	no	no	no	no	yes		-1.08641	-1.06551	-1.1612	-1.24855	-1.40757	-1.24328	-1.47016
1062	fsd		no	no	no	no	yes	no	no		1.6315	1.02582	1.63697	1.23764	1.75105	1.19509	1.66941
1063	fu12		no	no	no	no	no	no	yes		1.19003	1.36523	1.62546	1.0224	1.40502	1.68512	1.99545
1064	Fuca		yes	no	no	no	yes	no	yes		-2.62626	-1.17444	-2.18613	-1.13567	-2.36141	-1.34533	-2.64381
1065	FucTC		yes	no	yes	no	yes	no	no		-2.97758	-1.11711	-2.56936	-1.01413	-3.02671	-1.00712	-2.05146
1066	futsch		no	no	no	no	yes	yes	yes		1.13388	1.05855	1.47759	1.41373	1.97762	1.89305	2.205
1067	fws		no	no	no	no	no	no	yes		-1.07134	-1.09839	-1.27829	-1.13929	-1.46411	-1.22571	-1.61267
1068	fz2		no	no	yes	no	no	no	no		-2.15188	-1.66244	-2.87773	1.04997	-1.67214	-1.23873	-1.55382
1069	Gadd45		no	no	no	yes	yes	yes	yes		1.16718	-1.08595	1.19791	2.79603	3.29306	2.75061	3.9414
1070	Galpha73B		no	no	no	no	no	no	yes		-1.30317	1.04516	1.07131	1.32411	1.27006	1.64077	1.70752
1071	gammaTub23C		no	no	no	no	yes	no	yes		-1.35492	-1.05929	-1.42259	-1.46468	-1.96076	-1.38761	-1.89241
1072	Gapdh1		no	no	no	no	yes	yes	yes		1.16763	1.32669	1.56166	1.61191	1.85438	1.71197	1.92926
1073	Gapdh2		no	no	no	no	yes	yes	yes		1.07447	1.2199	1.23379	1.33695	1.49566	1.49833	1.56246
1074	gbb		no	no	yes	yes	no	no	no		1.01295	1.33635	1.67379	1.49607	1.33604	1.04096	1.22253
1075	Gbs-76A		no	no	no	yes	yes	yes	yes		-1.01771	-1.03957	-1.09943	1.60592	1.82221	1.78702	1.96353
1076	gce		no	no	no	no	yes	yes	yes		-1.01086	1.0974	1.15634	1.30557	1.51093	1.48736	1.70506
1077	Gclc		no	no	yes	no	yes	yes	yes		1.20839	1.08872	1.43603	1.15446	1.68732	1.47285	1.82592
1078	Gel		yes	no	yes	no	yes	yes	yes		-1.47409	-1.37879	-1.67306	-1.21853	-1.65116	-1.52111	-1.71612
1079	Gem3		no	no	no	no	no	no	yes		-1.12004	-1.12059	-1.31791	-1.36367	-1.55327	-1.41513	-1.81637
1080	geminin		no	no	no	no	yes	no	yes		-1.24877	-1.04203	-1.33198	-1.30563	-1.64773	-1.34923	-1.75627
1081	Gfat2		no	no	yes	no	yes	no	yes		1.39714	1.2019	1.76358	1.36482	1.8516	1.37658	1.93347
1082	Gfr		yes	no	yes	no	no	no	no		2.29377	1.13409	2.10919	-1.0288	1.79969	1.08637	1.86077
1083	Gk		no	no	no	yes	yes	yes	yes		1.21962	1.18898	1.24269	2.00927	2.4887	2.29013	2.61774
1084	GlcAT-S		no	no	no	no	yes	yes	yes		1.09337	1.17999	1.49274	1.37827	1.6538	1.8182	2.3002
1085	GlcT-1		no	no	no	no	yes	no	yes		1.20671	1.02566	1.35583	1.04468	1.7118	1.12014	1.85566
1086	glec		no	no	no	no	no	no	yes		1.00558	1.03474	1.09169	-1.03832	1.23532	1.08753	1.61232
1087	Gli		yes	no	yes	no	yes	yes	yes		1.54477	1.44806	2.42975	1.19087	2.09034	1.68821	2.70802
1088	glob1		no	no	no	no	yes	yes	yes		-1.27499	-1.2035	-1.23469	-1.48477	-1.62666	-1.65094	-1.61415
1089	Glt		yes	no	yes	yes	yes	yes	yes		-2.01224	-1.33547	-2.26222	-1.80884	-4.02877	-2.09632	-4.36675
1090	glu		no	no	yes	yes	yes	yes	yes		-1.43237	-1.15609	-1.66896	-1.71804	-2.79063	-1.8197	-3.10435
1091	Glycogenin		no	no	no	no	yes	no	yes		1.0623	1.12657	1.08307	1.37992	1.5429	1.4222	1.47715
1092	GlyP		no	no	no	no	yes	no	yes		1.02492	1.1279	1.26743	1.36268	1.46339	1.37864	1.47115
1093	GNBP1		yes	no	no	no	yes	no	yes		1.54424	1.06369	1.3797	1.15315	1.66929	1.31228	1.53299
1094	GNBP2		no	no	no	no	yes	no	no		1.37034	1.15425	1.4268	1.11567	1.44909	1.34841	1.44122
1095	GNBP3		no	no	yes	no	no	no	yes		1.25687	1.39185	1.77079	1.11761	1.28504	1.61783	1.8436
1096	Gnf1		no	no	yes	yes	yes	yes	yes		-1.368	-1.16016	-1.67235	-1.57118	-2.32195	-1.62255	-2.50455
1097	gol		no	no	no	yes	no	yes	yes		-1.50916	1.32046	1.03462	1.66538	1.23013	2.09988	1.62475
1098	Gp93		yes	no	yes	yes	yes	yes	yes		1.51908	1.26742	1.83492	1.44988	2.02414	1.71346	2.32789
1099	Gpdh		yes	no	yes	no	yes	no	yes		-3.21489	-1.47894	-2.68092	-1.12798	-2.90778	-1.93708	-2.79131
1100	Gpo-1		no	no	yes	yes	yes	yes	yes		1.26217	1.32591	1.8163	2.04578	2.85328	2.05929	2.962
1101	gpp		no	no	no	no	no	no	yes		1.01535	-1.14118	1.03128	1.07681	1.39251	1.08706	1.44666
1102	Gprk1		no	no	no	no	no	no	yes		-1.17672	-1.14858	-1.30659	-1.08653	-1.3621	-1.29929	-1.55613
1103	Gr61a		no	no	yes	no	yes	no	yes		-1.55718	-1.2012	-2.03928	-1.12566	-1.84351	-1.08225	-1.98183
1104	Grasp65		no	no	yes	no	yes	no	yes		1.21211	1.20658	1.68447	1.46473	1.81251	1.23645	1.8234
1105	grass		no	yes	yes	no	no	no	no		-1.46933	-1.78106	-1.66666	1.4668	1.20933	-1.1362	1.05542
1106	Grip71		no	no	no	no	yes	no	yes		-1.23421	-1.03792	-1.4378	-1.20337	-1.6928	-1.24367	-1.75805
1107	grk		yes	no	no	no	yes	no	yes		1.53031	-1.04925	1.44085	1.26992	1.91418	1.14625	1.75298
1108	grp,squ		no	no	yes	no	yes	yes	yes		-1.27039	-1.09854	-1.5836	-1.35339	-1.93886	-1.5273	-2.21731
1109	Gs2		yes	no	yes	no	yes	no	no		1.94302	1.38787	2.3333	1.19356	1.48937	1.19133	1.36122
1110	GstD1,GstD9		no	yes	yes	no	no	no	yes		1.0274	1.51217	1.53835	1.06089	1.30911	1.43531	1.98061
1111	GstD10		no	no	no	no	no	no	yes		-1.0325	1.03141	1.08853	1.42675	1.80234	1.88528	2.41414
1112	GstD2		no	no	no	no	yes	yes	yes		-1.03063	1.10828	1.21419	1.68782	2.13376	2.55657	3.42554
1113	GstD3		yes	no	yes	no	yes	no	no		-2.22598	-1.03335	-1.83926	-1.1754	-1.76091	1.20354	-1.09454
1114	GstD7		yes	yes	yes	no	yes	no	yes		-4.61951	-2.27966	-4.42185	-1.71487	-2.99692	-1.7818	-2.20834
1115	GstE11		no	no	no	no	yes	no	yes		1.81998	-1.2918	1.65839	1.91141	2.78939	1.65242	2.31429
1116	GstE2		yes	yes	no	no	no	yes	no		-2.35522	1.98822	-1.26023	1.19048	-1.67183	2.07112	-1.09767
1117	GstE6		no	no	no	no	yes	yes	yes		-1.03111	1.06933	1.36026	1.39373	1.85251	1.88956	2.62071
1118	GstE7		no	no	no	no	no	no	yes		-1.56927	1.17067	-1.0827	1.23126	1.2959	1.69093	2.03671
1119	GstE8		no	no	no	no	yes	yes	yes		-1.12279	1.38261	1.41464	1.54972	1.81926	2.43378	2.8494
1120	GstE9		no	yes	yes	yes	yes	yes	yes		1.24629	2.39265	2.85852	1.79164	2.60866	3.86801	4.6838
1121	GstO1		no	no	yes	no	no	no	no		-1.60258	-1.22549	-2.02629	-1.05917	-1.60704	-1.13483	-1.51652
1122	GstT4		yes	yes	yes	no	yes	yes	yes		1.4432	1.45918	1.86294	1.27838	1.69541	1.55752	1.98168
1123	gukh		no	no	yes	no	yes	yes	yes		1.43049	1.28845	1.81402	1.5682	2.37586	1.79228	2.56106
1124	gwl		no	no	yes	yes	yes	yes	yes		-1.26002	-1.0718	-1.66361	-1.62589	-2.63988	-1.70286	-2.51345
1125	h		no	no	yes	no	yes	no	yes		-1.1531	1.06378	-1.44184	-1.40437	-1.50363	-1.37708	-1.41972
1126	hang		no	no	no	no	no	no	yes		-1.02555	1.06427	1.16464	1.02958	1.25453	1.2529	1.43169
1127	Haspin		yes	no	yes	no	no	no	yes		-1.64298	-1.22177	-1.86345	-1.01224	-1.50511	-1.28097	-1.86106
1128	Hcf		no	no	yes	no	yes	no	yes		-1.17976	-1.18506	-1.46377	-1.1909	-1.49099	-1.30971	-1.61122
1129	hdc		no	no	no	no	yes	no	yes		-1.26305	-1.11027	-1.22282	-1.06511	-1.57574	-1.45106	-1.78181
1130	Hdc		no	no	no	no	yes	no	yes		1.81994	1.50081	2.58145	1.96451	3.4809	2.6074	5.04904
1131	He		yes	no	yes	no	yes	no	yes		-1.81973	-1.20579	-1.67895	-1.38074	-2.02296	-1.50493	-2.04256
1132	Hel89B		no	no	no	no	yes	no	yes		1.12638	-1.15473	1.02235	1.1218	1.4027	1.14178	1.41813
1133	her		no	yes	no	no	no	no	no		-1.00973	5.60114	-1.22717	-1.10299	-1.22097	1.00704	-1.22182
1134	Herp		no	no	yes	no	yes	no	yes		1.33435	1.223	1.7025	1.27576	1.69424	1.32645	1.8138
1135	Hers		yes	no	yes	no	no	no	yes		-1.7107	-1.24535	-1.81151	-1.05373	-1.40157	-1.25631	-1.49322
1136	Hex-A		no	no	no	yes	yes	yes	yes		1.03313	1.28513	1.34015	1.43673	1.82695	1.66832	1.9627
1137	Hexo2		no	no	no	no	yes	no	yes		-1.56354	1.05566	-1.443	-1.09674	-1.75065	-1.31979	-1.97386
1138	HIP		no	no	no	no	yes	no	yes		-1.4305	-1.04503	-1.3638	-1.23702	-1.78725	-1.14721	-1.69379
1139	HIP-R		no	no	no	no	yes	no	no		-1.18539	1.02588	-1.23922	-1.2319	-1.67031	-1.11436	-1.48821
1140	His2Av		no	no	no	no	yes	no	yes		-1.3123	-1.03068	-1.40892	-1.22442	-1.55656	-1.31095	-1.67222
1141	HmgD		no	no	no	no	no	yes	yes		1.12077	1.00039	1.03181	-1.302	-1.32955	-1.45503	-1.66385
1142	Hmgs		no	no	no	no	no	no	yes		1.56181	1.19402	1.68848	1.23778	1.73542	1.44801	1.83831
1143	HmgZ		yes	no	yes	yes	yes	yes	yes		-1.66071	-1.07207	-1.86312	-1.67331	-3.59046	-2.24239	-4.78527
1144	Hml		yes	yes	yes	no	yes	yes	yes		-2.31856	-2.55616	-4.11439	-1.64434	-3.07194	-2.47789	-4.45504
1145	hoip		no	no	no	no	yes	no	yes		-1.06724	1.1223	1.29283	1.44027	1.49614	1.23171	1.53145
1146	HP1b		no	no	no	no	yes	no	no		-1.19019	1.08942	-1.13998	-1.27286	-1.55148	-1.10543	-1.47029
1147	HP1D3csd,Mec2		yes	no	no	no	no	no	no		-2.11016	1.32466	-1.19459	1.19439	-1.35323	1.35276	1.05512
1148	HP4		no	no	yes	no	yes	no	yes		-1.3914	-1.14076	-1.6689	-1.42157	-1.92231	-1.47352	-2.03963
1149	Hph		no	no	yes	yes	yes	yes	yes		1.336	1.23892	1.67328	1.48007	2.30641	1.97966	2.77043
1150	hppy		no	no	no	no	yes	no	yes		1.24564	1.03453	1.36512	1.14523	1.6484	1.27316	1.73905
1151	Hr51		no	no	no	no	yes	no	yes		1.35539	-1.19662	1.38353	1.38606	2.99623	1.54869	2.73684
1152	Hs6st		yes	no	no	no	yes	no	no		2.00418	-1.17711	1.60308	-1.02949	1.95678	-1.10829	1.59291
1153	Hsf		no	no	no	no	yes	no	yes		1.18716	-1.01866	1.12581	1.03231	1.44906	1.20682	1.50927
1154	Hsp22,Hsp67Bb		yes	yes	yes	yes	yes	yes	yes		-1.99508	-2.19117	-7.33507	-3.71335	-3.40527	-4.28193	-3.59445
1155	Hsp23		yes	yes	yes	yes	yes	yes	yes		-2.56129	-2.24966	-6.78101	-2.74864	-3.10641	-2.55197	-3.085
1156	Hsp26		yes	yes	yes	yes	yes	yes	yes		-2.12055	-2.15681	-10.3127	-5.98338	-5.72569	-6.30025	-6.4767
1157	Hsp27		yes	yes	yes	yes	yes	yes	yes		-2.14536	-2.1692	-7.22526	-6.8189	-6.25158	-7.33334	-7.32683
1158	Hsp67Ba		no	no	yes	no	no	no	no		-2.24016	-1.95072	-3.26612	-1.49127	-1.82901	-2.35259	-1.65899
1159	Hsp67Bc		no	no	yes	no	no	no	no		-1.25635	-1.99396	-6.28987	-1.81323	-1.83311	-1.6747	-1.29026
1160	Hsp68		yes	yes	yes	yes	yes	yes	yes		-2.07822	-2.02835	-11.7472	-7.66375	-7.17988	-7.597	-7.70268
1161	Hsp70Aa,Hsp70Ab		no	no	no	yes	no	no	yes		-1.92075	-2.39821	-8.21733	-6.91285	-6.32011	-5.99966	-6.64436
1162	Hsp70Ba		yes	yes	yes	yes	yes	yes	yes		-2.32064	-3.22684	-17.8228	-8.61422	-7.50296	-8.73514	-11.4907
1163	Hsp70Bb		yes	yes	yes	yes	yes	yes	yes		-1.95013	-2.23347	-12.4095	-8.86825	-7.5808	-7.37463	-8.17195
1164	Hsp70Bbb		yes	yes	yes	yes	yes	yes	yes		-3.05402	-2.28398	-7.4961	-4.70127	-4.30517	-5.74123	-5.05093
1165	Hsp70Bc		yes	yes	yes	yes	yes	yes	yes		-2.55305	-2.75082	-23.1126	-13.4519	-11.9052	-13.9454	-12.0979
1166	Hsp83		no	no	yes	yes	yes	yes	yes		-1.18332	-1.19189	-1.58349	-2.01312	-1.67051	-1.75425	-1.74368
1167	HtrA2		yes	no	no	no	no	no	no		1.85061	-1.20867	1.52674	-1.17678	1.59727	-1.16479	1.54072
1168	I-2		no	no	yes	no	yes	no	yes		1.38466	1.16369	1.48647	1.10037	1.4925	1.33165	1.66852
1169	ial		no	no	no	no	yes	yes	yes		-1.49855	1.07157	-1.31154	-1.32206	-2.33752	-1.81533	-2.69908
1170	icln		no	no	no	no	yes	no	no		1.01979	-1.0048	-1.15592	-1.39919	-1.5728	-1.11198	-1.44556
1171	ics		yes	no	no	no	yes	no	yes		1.71471	-1.07471	1.39228	-1.07225	1.59965	1.04667	1.56284
1172	Idgf2		no	no	yes	no	yes	no	yes		-1.45343	-1.38317	-1.94556	-1.47219	-2.09978	-1.68506	-2.4164
1173	Idgf3		no	no	yes	no	yes	no	yes		-1.25658	-1.17973	-1.47926	-1.33373	-1.81111	-1.3821	-1.79141
1174	Idgf4		no	no	no	no	no	no	yes		-1.75928	-1.27926	-1.79875	-1.11085	-2.01094	-1.34337	-2.2303
1175	Idh		yes	no	yes	no	yes	yes	yes		1.74567	1.36583	2.16739	1.32405	2.14843	1.69181	2.43952
1176	ifc		yes	no	yes	no	yes	no	yes		1.60954	1.31951	1.77694	-1.04481	1.42933	1.15369	1.54078
1177	ihog		no	no	no	no	yes	yes	yes		-1.14071	-1.25975	-1.53575	-1.37787	-1.79647	-1.66058	-2.26932
1178	ImpL3		yes	no	yes	yes	yes	yes	yes		1.757	1.52815	2.1445	2.91533	4.41649	3.32428	4.71285
1179	Incenp		yes	no	yes	no	yes	yes	yes		-1.64461	-1.06457	-1.61518	-1.31836	-2.44059	-1.87114	-2.90994
1180	Indy		no	no	yes	no	no	no	no		1.19222	1.32279	1.42384	-1.04808	1.14858	1.28571	1.33913
1181	Inos		no	no	yes	no	yes	no	yes		1.3382	1.372	1.63043	1.23391	1.5715	1.42019	1.72305
1182	InR		no	no	yes	no	yes	yes	yes		-1.24978	-1.3466	-1.65702	-1.29044	-1.68997	-1.65925	-2.01919
1183	IntS12		no	no	yes	no	no	no	no		1.34301	1.26615	1.92151	1.36678	1.67864	1.02371	1.46665
1184	IntS3		no	no	no	no	no	no	yes		-1.19437	-1.15591	-1.3804	-1.02962	-1.28518	-1.1743	-1.49584
1185	IntS6		yes	no	yes	no	yes	no	yes		-1.55497	-1.13099	-1.50019	-1.10248	-1.70604	-1.28791	-1.85503
1186	Inx2		yes	no	yes	no	no	no	no		-2.83373	-1.26382	-2.6962	1.04422	-2.05299	-1.17755	-1.98172
1187	IP3K1		no	no	no	no	yes	no	yes		1.1507	1.1744	1.24634	1.30917	1.48016	1.28177	1.46477
1188	IP3K2		yes	no	yes	no	yes	no	yes		-3.08932	-1.45357	-3.85922	1.08815	-2.77466	-1.36847	-3.39566
1189	ird1		yes	no	no	no	no	no	no		1.55473	-1.06704	1.31926	-1.11494	1.20192	-1.11474	1.15936
1190	Ire1		no	no	no	no	yes	no	yes		1.44648	1.01369	1.25972	1.02229	1.45471	1.22501	1.51685
1191	Iswi		no	no	no	no	yes	no	yes		-1.18754	-1.06504	-1.28154	-1.32658	-1.46987	-1.24542	-1.42818
1192	JhI-21		yes	no	no	no	no	no	no		1.44384	1.10711	1.12403	1.07597	1.30704	1.30537	1.28607
1193	jigr1		no	no	yes	no	yes	yes	yes		-1.48323	-1.66425	-2.14107	-1.23494	-2.28281	-2.01148	-2.94932
1194	jim		no	no	no	no	no	no	yes		-1.1264	-1.06868	-1.1873	-1.09334	-1.37518	-1.22178	-1.52379
1195	jumu		yes	no	yes	yes	yes	yes	yes		-1.63664	-1.33186	-2.25438	-1.98668	-3.62553	-2.59749	-4.5289
1196	Jupiter		no	no	yes	no	no	no	yes		1.18128	1.37133	1.72029	1.02464	1.38222	1.35954	1.813
1197	Karl		yes	no	yes	no	yes	no	yes		-1.98809	-1.11592	-2.30192	-1.30778	-2.70077	-1.38308	-2.80059
1198	Keap1		yes	no	yes	no	yes	no	yes		1.64099	-1.06969	1.73112	1.11455	2.57326	1.41135	3.01584
1199	ken		no	no	no	no	yes	no	yes		1.03748	1.04046	1.16228	1.166	1.52168	1.16127	1.53343
1200	KH1		yes	no	yes	no	yes	no	yes		1.97903	1.14081	1.83273	-1.00528	1.8114	1.18227	1.86168
1201	Klp31E		no	no	no	no	no	no	yes		1.25825	1.02293	1.381	-1.0378	1.3813	1.20262	1.56369
1202	Klp3A		yes	no	yes	yes	yes	yes	yes		-1.46965	-1.02542	-1.50857	-1.59755	-2.77437	-1.76799	-2.89774
1203	Klp61F		yes	no	yes	yes	yes	yes	yes		-1.50757	-1.17122	-1.83747	-1.76215	-2.84429	-1.86066	-3.09354
1204	Klp67A		no	no	yes	yes	yes	yes	yes		-1.46444	-1.16637	-1.7259	-1.79696	-2.93775	-2.12086	-3.41366
1205	Klp98A		no	no	no	no	no	no	yes		1.14777	1.05665	1.35775	1.03335	1.3917	1.26675	1.67189
1206	Kmn1		no	no	no	no	yes	no	yes		-1.45975	-1.10333	-1.76814	-1.38306	-2.16624	-1.51911	-2.41275
1207	koko		yes	no	no	no	yes	no	yes		1.82983	1.09411	1.73635	1.10725	2.26337	1.36749	2.3579
1208	kraken		yes	yes	yes	yes	yes	yes	yes		1.61731	1.4867	2.74525	1.74095	2.76152	1.57819	2.50309
1209	krimp		no	no	yes	no	yes	yes	yes		-1.41854	-1.19649	-1.71683	-1.46433	-2.28118	-1.68565	-2.63437
1210	KrT95D		no	no	no	no	no	no	yes		-1.08418	-1.04531	1.25259	1.02421	1.42199	1.14423	1.62369
1211	krz		no	no	no	no	no	no	yes		1.18152	1.17494	1.3773	1.1062	1.36548	1.36982	1.53354
1212	kst		no	no	yes	yes	yes	yes	yes		-1.27533	-1.28218	-1.51905	-1.70147	-2.18863	-1.82982	-2.28926
1213	kug		no	no	no	no	no	no	yes		1.10201	1.08919	1.20771	1.14966	1.37373	1.39068	1.46338
1214	kuk		yes	no	yes	no	yes	yes	yes		-2.04579	-1.2368	-2.1556	-1.39287	-3.17105	-1.87312	-3.34438
1215	kune		no	no	yes	no	no	no	yes		1.41496	1.14009	1.69442	1.01462	1.40613	1.29525	1.79187
1216	L		no	no	no	no	no	no	yes		-1.24362	-1.17436	-1.45479	-1.15645	-1.40478	-1.36665	-1.69828
1217	l(1)G0007		no	no	yes	no	no	no	no		1.34822	1.20804	1.56384	1.05496	1.19763	-1.00379	1.20147
1218	l(1)G0144		no	no	no	no	no	no	yes		1.3138	1.16566	1.46716	1.22497	1.48044	1.33833	1.59813
1219	l(1)G0289		yes	no	no	no	yes	no	no		-1.62092	1.06193	-1.40473	-1.17466	-1.59789	-1.04127	-1.38142
1220	l(2)08717		no	no	no	yes	yes	yes	yes		1.12727	-1.21179	-1.27	-1.72875	-2.12423	-1.83056	-2.0794
1221	l(2)35Bc		yes	no	no	no	no	no	no		1.91352	1.04368	1.58606	-1.2266	1.31201	-1.01983	1.37541
1222	l(2)35Di		no	no	yes	yes	yes	no	no		1.16566	1.40433	2.01489	1.73326	1.86746	1.07438	1.51724
1223	l(2)41Ab		yes	no	no	no	yes	no	yes		-2.20523	-1.10895	-1.90372	1.04869	-2.25241	-1.20416	-2.24086
1224	l(2)k01209		no	no	no	no	yes	no	yes		1.30432	1.02199	1.26914	1.11088	1.50193	1.31445	1.63905
1225	l(3)02640		yes	no	yes	yes	yes	yes	yes		1.59318	-1.0663	1.64504	2.12578	3.49264	2.097	3.24415
1226	l(3)72Do,l(3)72Dp		yes	no	no	no	no	no	no		2.30911	-1.06662	1.83845	1.1739	1.98582	1.0297	1.82704
1227	l(3)j2D3		no	no	no	no	yes	no	yes		-1.16918	-1.0634	-1.46351	-1.3455	-1.69538	-1.31045	-1.78572
1228	Lac		yes	no	yes	no	yes	no	yes		1.76989	1.16259	1.9001	1.03482	1.50166	1.06076	1.50124
1229	lace		no	no	no	no	no	no	yes		-1.15124	1.02848	-1.23146	-1.01824	-1.34464	-1.01524	-1.4225
1230	Lam		no	no	no	no	no	no	yes		-1.13089	-1.00906	-1.12696	-1.19212	-1.39716	-1.29717	-1.50976
1231	lama		no	no	no	no	no	yes	yes		1.08269	1.01163	1.22177	1.10977	1.35569	1.4388	1.82701
1232	LanB1		no	no	yes	yes	yes	yes	yes		-1.27138	-1.2448	-1.57862	-1.7521	-2.52012	-1.96774	-2.70223
1233	LanB2		yes	no	yes	yes	yes	yes	yes		-1.70058	-1.33278	-1.6899	-1.84077	-2.60487	-2.09443	-2.61455
1234	larp		no	no	no	no	yes	no	yes		1.31999	1.01863	1.39554	1.29002	1.87372	1.35047	1.8177
1235	lat		no	no	no	yes	no	yes	yes		1.07636	-1.10633	-1.09955	-1.58497	-1.51006	-1.74478	-1.67682
1236	lbm		yes	yes	yes	no	yes	no	yes		-2.25661	-1.7929	-2.52729	-1.22839	-1.8992	-1.66938	-2.15211
1237	LBR		no	no	no	no	yes	no	yes		-1.05765	-1.02176	-1.2695	-1.39819	-1.60062	-1.29895	-1.65789
1238	Lcp9,egg		no	no	no	no	yes	no	yes		-1.2975	-1.07193	-1.27387	-1.28712	-1.59136	-1.283	-1.61962
1239	lds		no	no	yes	no	yes	no	yes		-1.29017	-1.12028	-1.56606	-1.27913	-1.87132	-1.34829	-2.0693
1240	lea		yes	yes	yes	no	yes	yes	yes		-2.81565	-2.13798	-3.75908	-1.46948	-2.99659	-2.22885	-3.29617
1241	lectin-24Db		no	no	no	no	no	no	yes		-1.09428	1.02987	-1.20263	1.84235	2.34213	2.14257	3.21306
1242	lectin-28C		yes	no	yes	no	yes	yes	yes		-1.52438	-1.15048	-1.80979	-1.34315	-1.71226	-1.45529	-2.03881
1243	Lerp		yes	no	no	no	no	no	no		1.5781	-1.11142	1.38045	-1.13516	1.36817	-1.21191	1.21453
1244	lft		no	no	yes	no	no	no	no		-1.70387	-1.97419	-2.81727	-1.17834	-2.09913	-1.2998	-1.47694
1245	lid		no	yes	yes	no	no	yes	yes		1.05127	-2.49065	-2.19754	-1.03902	1.15531	-2.41992	-2.1858
1246	lig3		yes	no	no	no	yes	no	yes		1.68325	1.05179	1.4357	1.08089	1.68471	1.24255	1.57804
1247	lilli		no	no	no	no	yes	no	no		1.11939	-1.02297	1.27818	1.16474	1.47962	-1.02914	1.36917
1248	lin-28		no	no	no	no	yes	no	yes		1.54131	-1.22907	1.30243	1.41755	3.37608	1.60938	2.63388
1249	Lk6		no	no	no	no	yes	no	yes		1.35308	1.01243	1.26262	1.1167	1.50699	1.25303	1.48982
1250	LM408		yes	yes	yes	no	yes	yes	yes		-2.34132	-1.50613	-3.0194	-1.22827	-2.36797	-1.45104	-2.47813
1251	lolal		no	no	no	no	yes	no	no		-1.24443	-1.05346	-1.3278	-1.21887	-1.49529	-1.18337	-1.4029
1252	Lpin,kermit		no	yes	yes	no	yes	yes	yes		1.37682	1.55122	2.02017	1.18702	1.62997	1.63308	2.2151
1253	LpR2		no	yes	yes	no	yes	yes	yes		1.25703	1.44335	1.55555	1.35428	1.44614	1.78009	1.76033
1254	lt		no	no	yes	no	yes	no	yes		-1.36253	-1.11674	-1.47083	1.02932	-1.48113	-1.08901	-1.56671
1255	lva		no	no	no	no	yes	no	no		-1.15737	-1.0783	-1.25485	-1.10263	-1.42295	-1.0538	-1.38682
1256	mad2		no	no	no	no	yes	no	yes		-1.20829	-1.06099	-1.45966	-1.59281	-2.31113	-1.51053	-2.42412
1257	Magi		no	no	yes	no	yes	no	yes		1.07935	1.16049	1.52271	1.13472	1.67003	1.35417	2.09965
1258	mam		no	no	no	no	no	no	yes		-1.36669	-1.31894	-1.44139	-1.17725	-1.54982	-1.46205	-1.66775
1259	Mcm10		no	no	no	no	yes	no	yes		-1.16899	-1.05499	-1.1274	-1.22536	-1.61057	-1.21128	-1.55452
1260	Mcm2		no	no	yes	yes	yes	yes	yes		-1.45582	-1.0577	-1.49634	-1.5367	-2.31657	-1.62256	-2.54465
1261	Mcm3		no	no	no	no	yes	yes	yes		-1.40643	1.02259	-1.24087	-1.24477	-2.15405	-1.55736	-2.18257
1262	Mcm5		yes	no	yes	yes	yes	yes	yes		-1.54079	-1.19529	-1.75106	-1.53961	-2.5596	-1.82983	-3.09848
1263	Mcm6		no	no	no	no	yes	yes	yes		-1.36652	1.03679	-1.20135	-1.35699	-2.01309	-1.55968	-2.10224
1264	Mcm7		yes	no	yes	yes	yes	yes	yes		-1.60349	-1.25229	-2.00546	-1.74123	-3.08218	-2.09143	-3.58701
1265	MCPH1		no	no	yes	no	yes	no	yes		-1.34533	-1.17834	-1.56221	-1.33767	-1.75751	-1.43354	-1.88291
1266	Mcr		yes	no	yes	no	yes	no	yes		2.00154	1.22449	2.10539	-1.04694	1.76918	1.36635	2.08396
1267	MED19		no	no	no	no	yes	no	yes		1.08127	1.02856	1.2729	1.25604	1.57592	1.26768	1.59272
1268	MED28		no	no	yes	no	no	no	no		1.32858	1.23202	1.73261	-1.08597	1.23784	1.05539	1.39143
1269	Mef2		no	no	no	no	yes	no	yes		1.31519	1.00112	1.38466	1.14763	1.53489	1.10413	1.49151
1270	mei-38		no	no	no	yes	yes	yes	yes		-1.24218	-1.05379	-1.63376	-1.71334	-2.86716	-1.84643	-3.16045
1271	mei-W68,par-1		no	no	no	no	no	no	yes		1.18399	-1.00464	1.26273	1.08064	1.43227	1.1487	1.51591
1272	Mes2		no	no	no	no	no	no	yes		-1.2764	-1.07009	-1.25424	-1.05862	-1.31949	-1.25486	-1.4386
1273	Mes4		no	no	no	no	yes	no	yes		-1.4787	-1.28987	-1.60045	-1.43094	-1.86152	-1.40491	-1.92533
1274	Mesh1		yes	no	no	no	no	no	no		2.24045	-1.09232	1.61789	-1.29676	1.1579	-1.46081	-1.06572
1275	MESR3		no	no	no	no	yes	yes	yes		-1.32237	-1.09167	-1.35588	-1.23311	-1.60921	-1.45473	-1.65029
1276	mfas		no	no	no	no	yes	no	no		-1.12531	-1.05545	-1.10044	-1.42234	-1.42731	-1.38867	-1.33323
1277	mfrn		no	no	yes	yes	yes	yes	yes		1.38073	1.19393	1.66214	1.63191	2.3453	1.62987	2.53432
1278	MFS15		yes	no	yes	no	yes	no	no		1.57435	-1.08502	1.4568	-1.09222	1.48561	-1.01027	1.4034
1279	MFS17		yes	no	yes	no	yes	no	yes		-1.52596	-1.21542	-1.72034	-1.16812	-1.74525	-1.44784	-2.00043
1280	MFS3		no	yes	yes	no	yes	yes	yes		1.2547	1.56559	1.91756	1.26897	1.56568	1.60096	2.05529
1281	mgl		no	no	no	no	yes	no	yes		-1.28288	1.02138	-1.30835	-1.27433	-1.783	-1.16016	-1.82865
1282	Mgstl		yes	no	no	no	no	no	no		-1.65032	1.18235	1.02432	1.32177	-1.08671	1.11082	-1.05702
1283	mia		no	no	yes	no	yes	no	yes		-1.52003	-1.13216	-1.88532	-1.12946	-1.98926	-1.2399	-2.04319
1284	mib1		no	no	no	no	no	no	yes		1.21546	1.08125	1.26516	1.04081	1.37848	1.29036	1.54265
1285	Mical		no	no	no	no	no	no	yes		-1.04571	1.01659	1.10491	1.13462	1.2438	1.35935	1.46978
1286	mio		yes	no	yes	no	yes	no	no		1.76159	-1.05237	1.5083	-1.21112	1.56164	-1.06678	1.47371
1287	Mio		yes	no	yes	no	yes	no	yes		1.49086	1.00458	1.47111	1.10944	1.82322	1.33335	1.98059
1288	miple2		no	no	yes	no	yes	no	yes		-1.69139	-1.73349	-2.4153	-1.81053	-2.36948	-1.88376	-2.48329
1289	Mis12		no	no	no	no	yes	no	yes		-1.21698	-1.1198	-1.43828	-1.48768	-1.93591	-1.44798	-1.90051
1290	Mitf		no	no	yes	no	no	no	yes		-1.21566	-1.23006	-1.48561	-1.04449	-1.3331	-1.24263	-1.51954
1291	Mlc2		no	no	no	no	yes	no	no		1.56303	1.13936	1.88132	1.74416	2.31341	1.60926	2.08565
1292	mld		yes	no	yes	no	yes	no	yes		-2.23213	-1.36884	-2.82829	-1.24899	-2.1851	-1.46076	-2.42911
1293	mmd		yes	no	no	no	no	no	no		-1.85413	-1.05144	-1.60515	-1.07122	-1.66636	-1.15834	-1.59178
1294	Mmp2		yes	no	yes	no	yes	no	yes		-1.85713	-1.07491	-1.42863	-1.14175	-1.87918	-1.19963	-1.57822
1295	Mms19		no	no	no	no	yes	no	yes		-1.02102	1.01162	-1.16163	-1.43205	-1.66764	-1.34697	-1.56676
1296	Mocs1		no	no	no	no	yes	no	yes		1.55745	1.04546	1.93949	1.16426	2.21165	1.72577	2.85625
1297	Mocs2		no	no	no	no	yes	no	yes		1.2908	1.09959	1.23621	1.16014	1.57029	1.42679	1.79065
1298	mof		no	no	no	no	yes	no	yes		-1.29713	-1.08037	-1.45867	-1.20659	-1.71933	-1.29978	-1.76684
1299	moody		no	no	yes	no	no	no	no		1.07339	1.29967	1.47296	1.08798	1.17117	1.37737	1.35531
1300	mp		no	no	yes	no	no	no	yes		1.31039	1.46922	2.03703	1.47126	1.67762	1.74248	1.91769
1301	Mpcp		no	no	no	no	yes	no	no		1.23284	1.08797	1.39972	1.11637	1.41539	1.09535	1.3974
1302	Mppe		no	no	no	no	yes	no	no		1.40107	1.03195	1.27984	1.04816	1.6288	1.2688	1.59998
1303	mr		no	no	no	no	yes	no	no		-1.12154	-1.07448	-1.29134	-1.22098	-1.56555	-1.18605	-1.53645
1304	mre11		no	no	yes	no	yes	no	yes		-1.46705	-1.09806	-1.69818	-1.20858	-2.33071	-1.37217	-2.48096
1305	mrj		no	no	yes	no	yes	no	yes		1.36834	1.25846	1.7638	1.18278	1.75312	1.27497	1.8414
1306	Mrp4		yes	no	no	no	yes	no	yes		1.49461	1.00046	1.28513	-1.07972	1.59622	1.26164	1.75962
1307	mRpL19		yes	no	yes	no	yes	no	yes		1.76051	1.14099	1.85456	1.00111	1.74299	1.05323	1.6666
1308	mRpL40		yes	no	yes	no	yes	no	yes		2.06179	1.33901	2.50993	1.18963	2.34044	1.26433	2.47955
1309	mRpS25		no	no	yes	no	no	no	no		1.52149	1.18838	1.80266	-1.13717	1.26954	1.07862	1.414
1310	mRpS6		no	no	yes	no	no	no	no		1.67373	1.03581	1.90196	-1.05176	1.82284	-1.07608	1.75511
1311	msb1l		no	no	no	no	yes	yes	yes		-1.25111	-1.0528	-1.34476	-1.40299	-2.46668	-1.85394	-2.64284
1312	msd1		no	no	no	no	no	no	yes		-1.18981	1.02124	-1.28624	-1.31571	-1.8293	-1.43749	-1.91555
1313	msd5		no	no	no	no	yes	no	yes		-1.27514	-1.09247	-1.59253	-1.51786	-2.4838	-1.70538	-2.80527
1314	Msh6		yes	no	yes	yes	yes	yes	yes		-1.54449	-1.23224	-1.88315	-1.65071	-3.02009	-1.93732	-3.38592
1315	MTA1-like		no	no	no	no	yes	no	yes		1.21982	1.06075	1.31726	1.20206	1.59869	1.24623	1.59933
1316	mthl1		no	no	yes	no	no	no	yes		1.11337	1.27919	1.58251	1.10955	1.24598	1.36665	1.58744
1317	mthl5		no	no	yes	no	no	no	yes		1.3711	1.14796	1.63867	1.06964	1.47997	1.44919	1.83524
1318	MtnA		no	no	no	yes	yes	yes	yes		-1.33009	1.58565	1.01742	3.4881	2.96432	3.12694	2.52638
1319	mTTF		yes	no	no	no	no	no	no		1.7518	1.00624	1.45123	-1.48396	1.26878	-1.43633	1.09345
1320	mu2		no	no	no	no	yes	no	yes		-1.29173	-1.18555	-1.69119	-1.34174	-1.96471	-1.40663	-2.16745
1321	mud		no	no	yes	no	yes	no	yes		-1.37131	-1.12334	-1.52081	-1.38855	-2.0414	-1.39688	-1.9877
1322	Mul1		no	no	no	no	no	no	yes		-1.06109	-1.00974	-1.193	-1.24001	-1.48202	-1.2542	-1.91437
1323	mus101		no	no	no	no	yes	no	yes		-1.29414	-1.0206	-1.18259	-1.3194	-1.97438	-1.38569	-1.81619
1324	mus209		no	no	no	yes	yes	yes	yes		-1.16588	-1.02782	-1.18922	-1.44579	-1.77046	-1.63092	-1.91736
1325	mus301		no	no	no	no	yes	no	yes		-1.21369	-1.13041	-1.55645	-1.38115	-2.11644	-1.51625	-2.55572
1326	muskelin		yes	no	yes	no	no	no	no		1.92399	-1.02178	1.58145	-1.29285	1.46592	-1.11658	1.39634
1327	mute		no	no	no	no	no	no	yes		-1.11626	-1.06544	-1.29014	-1.19836	-1.44024	-1.16066	-1.51524
1328	Mvl		no	no	no	no	no	no	yes		-1.1398	1.00096	-1.15018	-1.19392	-1.42624	-1.20986	-1.48839
1329	Myd88		no	no	no	no	no	no	yes		-1.10456	1.07937	1.15393	1.03034	1.32163	1.17735	1.49618
1330	Myo28B1		yes	no	no	no	no	yes	yes		-1.82143	1.02695	-1.26273	1.38183	1.50888	1.9702	2.08751
1331	MYPT-75D		yes	no	yes	no	no	no	no		-1.79291	-1.30444	-1.68911	-1.22868	-1.43011	-1.25452	-1.37716
1332	N		yes	yes	yes	no	yes	yes	yes		-2.4493	-1.6639	-3.46038	-1.16856	-2.9815	-2.0833	-3.89648
1333	nAcRalpha-80B		yes	no	no	no	no	no	no		-2.69182	-1.16861	-2.2855	1.04918	-2.32558	-1.32118	-2.28332
1334	nAcRbeta-21C		yes	no	yes	no	yes	yes	yes		-3.73578	-1.58414	-3.43636	-1.37387	-3.53522	-2.99582	-4.28802
1335	nAcRbeta-96A		yes	no	yes	no	yes	no	yes		-2.49523	-1.17767	-3.27558	-1.10933	-3.1836	-1.57379	-4.13008
1336	Nc73EF		no	no	no	no	yes	no	yes		1.03095	1.02023	1.15148	1.24964	1.48432	1.28372	1.56541
1337	Ncc69		yes	no	no	no	yes	no	no		-1.7429	-1.01344	-1.38723	-1.17565	-1.77346	-1.11018	-1.40778
1338	ncd		yes	no	yes	yes	yes	yes	yes		-1.50748	-1.13435	-1.64991	-1.73531	-2.96358	-2.36725	-3.66906
1339	Ndae1		yes	yes	yes	no	no	no	yes		-2.51194	-2.29923	-3.33538	1.39989	-1.41481	-1.34515	-1.9447
1340	Ndc80		no	no	yes	no	yes	yes	yes		-1.43991	-1.0757	-1.81929	-1.46502	-2.85421	-1.60373	-2.6416
1341	Nedd4		no	no	no	no	yes	no	yes		1.19044	1.07381	1.36582	1.05293	1.59531	1.27805	1.84403
1342	nesd		yes	no	yes	yes	yes	yes	yes		-1.58536	-1.13817	-1.93306	-1.59207	-2.97393	-1.92338	-3.30367
1343	NfI		yes	no	yes	no	no	no	no		-2.22572	-1.2146	-2.03831	1.066	-1.91632	-1.15962	-1.7157
1344	Nhe2		yes	no	yes	no	yes	no	yes		1.65017	1.01407	1.67627	-1.05156	1.81974	1.11609	1.88477
1345	Nhe3		yes	no	yes	no	yes	no	yes		1.55141	1.04871	1.71927	1.01123	1.8841	1.25079	2.13954
1346	NijA		no	no	yes	no	yes	yes	yes		1.17595	1.37113	1.91273	1.22046	1.66497	1.7537	2.29982
1347	NijC,Past1		no	no	no	no	no	no	yes		1.06159	1.15508	1.32195	1.12698	1.31591	1.17821	1.4582
1348	nimB1		no	no	no	no	no	no	yes		-1.70477	-1.32517	-1.54331	-1.38651	-1.84581	-1.87602	-1.91828
1349	nimB2		yes	no	no	no	yes	no	yes		-1.99748	-1.04211	-1.38177	-1.23055	-1.95395	-1.57971	-1.97635
1350	nimB4		yes	no	no	no	yes	no	yes		-2.09801	-1.0589	-1.45876	-1.43607	-1.96772	-1.5441	-1.85472
1351	nimC1		no	no	yes	no	yes	no	yes		-1.8252	-1.6595	-2.28845	-1.54651	-2.43056	-1.43484	-2.51335
1352	ninaG		no	no	yes	no	no	no	no		-1.70572	-1.39775	-1.94173	1.13442	-1.38387	1.14079	-1.36218
1353	Nipsnap		no	no	no	no	no	no	yes		-1.16144	-1.12382	-1.3812	-1.14738	-1.32546	-1.25178	-1.54263
1354	Nmnat		yes	no	no	no	yes	no	yes		1.85801	1.01732	1.61782	1.04637	1.95603	1.03447	1.93366
1355	Nnf1a		no	no	yes	yes	yes	yes	yes		-1.55906	-1.40603	-2.32384	-1.91028	-3.2459	-2.34362	-3.87396
1356	nod		yes	no	yes	no	yes	no	yes		-1.94509	-1.20343	-2.01147	-1.166	-2.08629	-1.42797	-2.22755
1357	Npc2a		no	yes	yes	no	no	no	no		-1.18839	1.48493	1.50428	1.26571	1.11231	1.13265	1.13262
1358	Nplp2		yes	no	yes	no	yes	yes	yes		-2.33263	-1.56069	-3.51974	-1.38923	-3.29642	-2.36792	-5.16762
1359	Nrg		no	no	no	no	yes	no	no		-1.18962	-1.00581	-1.15504	-1.36291	-1.41736	-1.25438	-1.326
1360	Nrt		yes	no	yes	no	yes	no	no		-2.88532	-1.01344	-2.20091	1.01632	-1.75984	1.07503	-1.30632
1361	nrv1		no	no	no	no	no	no	yes		1.21762	1.03043	1.28631	-1.06725	1.29646	1.08102	1.45669
1362	Nrx-IV		yes	no	yes	no	yes	no	yes		1.67857	1.11038	1.6675	-1.0277	1.48062	1.17987	1.60938
1363	NTPase		no	no	yes	no	yes	yes	yes		1.4392	1.2033	1.92639	1.18033	2.16805	1.4893	2.72452
1364	NtR		yes	no	yes	no	yes	no	yes		-2.5285	-1.69082	-3.24584	-1.69008	-2.61163	-1.74697	-2.91043
1365	Nup133		no	no	no	no	yes	no	yes		-1.14694	-1.02224	-1.242	-1.36244	-1.76788	-1.33837	-1.72553
1366	Nup160		no	no	no	no	yes	no	yes		-1.21618	-1.07963	-1.39227	-1.35686	-1.70837	-1.28114	-1.74999
1367	Nup43		no	no	no	yes	yes	no	yes		-1.13197	-1.11833	-1.23552	-1.59302	-1.7832	-1.55433	-1.70698
1368	Nup44A		no	no	no	no	yes	no	no		1.24932	1.04351	1.45837	1.28878	1.62152	1.11519	1.50512
1369	nvy		no	yes	yes	no	no	no	no		1.15384	1.90208	2.04153	-1.06489	-1.04101	1.62032	1.36443
1370	nwk		no	yes	yes	yes	yes	yes	yes		-474.42	-350.06	-340.814	-198.363	-391.389	-226.204	-204.715
1371	oaf		no	no	no	no	yes	no	yes		1.29759	-1.05419	1.16199	1.12738	1.57522	1.06535	1.52341
1372	Oat		yes	no	no	no	no	no	no		-2.15565	-1.14303	-1.60096	-1.10066	-1.57698	-1.21015	-1.26747
1373	obst-H		no	no	yes	no	no	no	no		-2.43642	-2.15009	-5.50934	-1.38619	-2.54985	-2.49146	-2.13246
1374	Oda		no	no	no	no	yes	no	yes		-1.12193	-1.01505	1.04194	1.38297	1.66862	1.3701	1.7732
1375	O-fut1		no	no	yes	no	yes	yes	yes		-1.30633	-1.12065	-1.62546	-1.42748	-2.12257	-1.49993	-2.15085
1376	O-fut2		no	no	yes	yes	no	no	no		-1.09063	1.40164	2.09634	1.92944	1.60155	1.1837	1.27501
1377	Ogg1		yes	no	no	no	no	no	yes		1.65293	-1.01418	1.50544	-1.01092	1.66164	1.12735	1.6675
1378	ome		no	no	yes	yes	yes	yes	yes		-1.57678	-2.01155	-2.53545	-2.35502	-3.14698	-3.38703	-2.84571
1379	Or45b		no	no	yes	no	yes	yes	yes		1.82869	1.14546	2.31646	1.45815	2.94784	2.46509	3.19654
1380	Oseg4,drpr		yes	no	yes	no	yes	yes	yes		-1.61185	-1.36217	-1.52509	-1.13565	-1.65297	-1.52112	-1.68409
1381	osp		yes	yes	yes	no	no	no	no		-1.95369	-1.78511	-2.62433	1.25284	-1.142	-1.22164	-1.51306
1382	Ote		yes	no	yes	yes	yes	yes	yes		-1.63894	-1.07953	-1.71992	-1.55684	-2.57444	-1.99159	-3.15984
1383	out		yes	no	yes	no	yes	no	yes		-2.94062	-1.81779	-3.87805	1.03274	-2.53202	-1.55739	-2.90883
1384	p38c		no	no	no	no	no	yes	yes		-1.31221	1.24191	1.08778	1.43953	1.43146	2.04891	1.98669
1385	P58IPK		no	no	no	no	no	yes	yes		1.25564	1.06501	1.23923	1.22299	1.37649	1.46775	1.52524
1386	papi		yes	no	yes	no	no	no	yes		1.54103	1.04929	1.54989	-1.0683	1.39281	1.10466	1.52044
1387	Papss		yes	no	yes	no	yes	no	yes		1.67344	1.17199	2.0754	1.18556	2.00093	1.11354	1.97543
1388	Parp		yes	no	yes	no	yes	yes	yes		-1.68441	-1.27631	-1.88533	-1.29694	-2.46125	-1.88298	-2.8411
1389	path		no	no	no	no	yes	no	no		-1.29434	1.27859	-1.05858	1.10394	-1.6434	1.37315	-1.07438
1390	Patj		no	no	yes	no	no	no	no		1.43507	1.06043	1.55411	-1.15492	1.13757	-1.14713	1.16607
1391	pav		yes	no	yes	yes	yes	yes	yes		-1.45217	-1.1707	-1.67834	-1.80583	-3.17309	-2.08444	-3.38449
1392	pbl		no	no	yes	yes	yes	yes	yes		-1.42583	-1.22346	-1.94716	-1.49117	-2.05021	-1.52706	-2.33587
1393	Pcd		yes	no	yes	no	yes	no	yes		1.78541	1.5062	2.27425	1.1875	1.83471	1.33073	1.87161
1394	pch2		no	no	no	no	yes	no	yes		-1.10389	-1.0163	-1.18562	-1.33181	-1.68457	-1.3597	-1.65723
1395	pck		no	no	yes	no	no	no	yes		1.22202	1.25657	1.75187	1.12957	1.27895	1.28614	1.60338
1396	Pde11		yes	no	no	no	no	no	no		-1.48189	-1.24304	-1.32647	1.03434	-1.10226	-1.05731	-1.11267
1397	Pde8		no	no	yes	no	no	no	yes		1.08113	1.30372	1.60153	1.27732	1.38224	1.42768	1.55137
1398	Pde9		yes	no	yes	no	yes	no	no		-2.63266	1.05549	-1.98981	1.08037	-1.67805	1.02182	-1.45891
1399	pdgy		yes	no	no	no	yes	no	yes		-2.23408	-1.17714	-1.6087	-1.18434	-1.97972	-1.2437	-2.05755
1400	Pdi		no	no	no	no	no	no	yes		1.17611	1.02645	1.2072	1.1763	1.37354	1.28956	1.48007
1401	Pdk		no	yes	yes	yes	yes	yes	no		-1.12529	-1.47573	-1.70027	-2.10504	-1.48217	-1.91232	-1.41513
1402	Pdk1		yes	no	yes	no	no	no	no		-1.45899	-1.18515	-1.48988	-1.07258	-1.29562	-1.1697	-1.34317
1403	Pebp1		no	no	no	no	yes	no	yes		1.23284	1.14367	2.25146	2.58252	4.51029	1.70059	3.88973
1404	Pen		no	no	no	no	yes	yes	yes		-1.24779	1.00999	-1.09711	-1.33225	-1.59328	-1.40786	-1.52901
1405	Pepck		no	no	yes	no	no	no	no		1.17758	-1.30254	-1.44091	1.30774	1.332	1.08533	1.1095
1406	Pex1,btl		yes	no	no	no	no	no	no		1.52518	-1.12302	1.43753	-1.33646	1.06285	-1.27744	1.07134
1407	Pfk		yes	no	yes	yes	yes	yes	yes		1.56777	1.17265	1.86117	1.87753	2.92349	2.07907	3.11411
1408	Pgd		no	no	yes	no	yes	no	yes		1.17733	1.4374	1.80242	1.41233	1.69474	1.47072	1.86843
1409	Pglym78		no	no	no	yes	yes	yes	yes		1.10016	1.3619	1.4591	1.88034	2.04635	1.90711	2.16481
1410	Pgm		yes	no	yes	no	yes	yes	yes		1.75243	1.09007	1.5885	1.16468	2.07455	1.58209	2.24059
1411	Phax		no	no	no	no	no	no	yes		1.32127	1.14322	1.42472	1.12394	1.47839	1.29333	1.62564
1412	Phf7		no	no	no	no	yes	no	yes		-1.39333	-1.06619	-1.27314	-1.12115	-1.82942	-1.34108	-1.82935
1413	PHGPx		yes	no	yes	no	yes	no	yes		1.92644	1.24981	2.33162	1.02152	1.97603	1.35591	2.29019
1414	phtf		yes	no	no	no	yes	no	no		1.57973	-1.04883	1.29702	-1.04475	1.55751	1.00737	1.47146
1415	pic		no	no	no	no	no	no	yes		-1.05602	-1.16754	-1.32938	-1.32259	-1.40652	-1.25978	-1.44876
1416	PICK1		no	no	yes	no	yes	no	yes		-1.59691	-1.55924	-2.61886	-1.30332	-2.70547	-1.73412	-3.33214
1417	pim		no	no	yes	no	yes	no	yes		-1.51312	-1.2661	-2.15217	-1.31548	-2.48742	-1.60124	-2.78699
1418	Pis		no	no	yes	no	no	no	no		1.25047	1.20643	1.50458	1.19687	1.32727	1.26025	1.31377
1419	pkaap		no	no	no	no	no	no	yes		-1.16745	-1.09034	-1.40759	-1.11966	-1.36791	-1.102	-1.59392
1420	Pka-C3		yes	no	yes	no	yes	no	yes		1.54694	1.19886	1.90999	-1.06033	1.55811	1.15573	1.83032
1421	Plc21C		no	no	no	no	no	no	yes		-1.16824	-1.28326	-1.38299	-1.17831	-1.31904	-1.31268	-1.55369
1422	plexB		no	no	no	no	yes	no	yes		-1.19022	-1.15292	-1.37754	-1.16043	-1.45871	-1.33709	-1.74767
1423	Plod		yes	no	no	no	no	no	no		1.45089	-1.12111	1.13407	-1.04833	1.34052	1.02961	1.22546
1424	Pmm45A		yes	no	yes	no	yes	no	yes		1.54854	1.15167	1.69922	1.05828	1.53818	1.27412	1.68602
1425	pnr		yes	no	yes	no	yes	no	yes		-1.71477	-1.1263	-1.60966	-1.10663	-1.79984	-1.37343	-1.85337
1426	Poc1		no	no	yes	no	yes	yes	yes		-1.43946	-1.07168	-1.4824	-1.3588	-2.21616	-1.74921	-2.67558
1427	Pol32		no	no	no	no	yes	no	yes		-1.3987	-1.09277	-1.51157	-1.46106	-2.18703	-1.47064	-2.17351
1428	Pole2		no	no	no	no	yes	yes	yes		-1.54255	-1.18969	-1.56727	-1.39771	-2.39559	-1.70657	-2.54148
1429	polo		yes	no	yes	yes	yes	yes	yes		-1.54698	-1.20691	-2.05393	-1.56087	-2.80168	-1.75834	-3.2441
1430	polybromo		no	no	no	no	yes	no	yes		-1.06242	-1.13394	-1.188	-1.27774	-1.53367	-1.4309	-1.63186
1431	pon		no	no	yes	no	yes	no	yes		-1.47066	-1.07027	-1.57524	-1.36667	-2.1068	-1.42608	-2.19955
1432	POSH		no	no	no	no	no	no	yes		1.24661	1.00243	1.09519	1.19508	1.52482	1.30703	1.62284
1433	Ppi1		no	no	no	no	no	no	yes		1.13804	-1.06186	1.31575	1.36017	2.10426	1.70248	2.53641
1434	ppk28		yes	no	no	no	no	no	no		-2.06119	-1.01313	-1.95372	1.19109	-1.67283	1.18506	-1.39763
1435	Ppn		no	no	no	yes	yes	yes	yes		-1.08928	-1.62828	-1.61637	-1.74993	-2.30633	-3.06739	-3.07075
1436	PrBP		no	no	no	no	yes	no	no		1.4528	-1.0564	1.44823	1.06084	1.64102	1.07188	1.49661
1437	Prestin		no	no	no	no	no	no	yes		1.13089	1.0296	1.27988	1.00413	1.38861	1.28566	1.56302
1438	Prosap		yes	yes	yes	no	yes	yes	yes		-1.65666	-1.5067	-1.68695	-1.40314	-2.48566	-2.0902	-2.52048
1439	Prosbeta7		no	no	no	no	yes	no	no		1.12393	1.14003	1.36031	1.21865	1.41978	1.18631	1.42726
1440	Prp8		no	no	no	no	no	no	yes		-1.07431	-1.11875	-1.27162	-1.31162	-1.38889	-1.25075	-1.42304
1441	psq		yes	no	yes	no	yes	yes	yes		-1.48374	-1.31788	-1.76714	-1.25281	-1.80099	-1.73726	-2.36294
1442	PSR		no	no	yes	yes	yes	no	yes		1.16402	1.39255	2.23698	1.82938	2.42499	1.33946	2.32197
1443	pst		no	no	no	yes	no	yes	yes		-1.17914	1.22551	1.0447	1.45679	1.27668	1.69517	1.60324
1444	Ptp4E		no	no	no	no	yes	no	yes		1.26798	1.05263	1.24689	1.07052	1.46069	1.17528	1.43366
1445	Ptp99A		no	no	no	no	yes	no	no		1.34511	1.16786	1.48404	1.18636	1.72601	1.30275	1.62105
1446	Ptpa		no	no	no	no	yes	no	no		-1.10468	-1.07062	-1.2791	-1.25582	-1.67794	-1.22121	-1.6008
1447	ptr		no	no	no	no	no	yes	yes		-1.05364	1.39774	1.16182	1.12571	1.20107	1.83336	1.65961
1448	Pu		no	no	yes	no	no	no	no		-1.74433	-1.47545	-2.7752	1.34256	-1.02749	1.07999	-1.46334
1449	puc		no	no	no	no	yes	no	yes		-1.14046	-1.07856	1.00579	1.19574	1.42891	1.18193	1.52386
1450	Pvf2		no	no	yes	no	yes	yes	yes		1.12135	1.22201	1.5271	1.1359	1.65875	1.51439	2.07775
1451	Pvr		no	no	no	no	yes	yes	yes		-1.0149	-1.11198	-1.12408	-1.42025	-1.50928	-1.51119	-1.55711
1452	Pxn		yes	yes	yes	yes	yes	yes	yes		-2.9728	-1.65279	-3.65753	-2.31397	-5.79143	-3.26131	-6.4158
1453	pyd		no	no	no	no	no	no	yes		1.06145	1.21764	1.55142	1.10234	1.31962	1.38187	1.86243
1454	PyK		no	no	no	no	yes	no	no		1.1319	1.10834	1.31908	1.38206	1.5093	1.21869	1.40295
1455	qkr54B		no	no	no	no	yes	no	yes		1.10018	-1.03608	1.0336	1.16349	1.54681	1.27949	1.52544
1456	qless		no	no	no	no	yes	no	no		1.4849	-1.11724	1.3091	1.02398	1.72154	-1.08732	1.50159
1457	qm		no	no	yes	no	yes	no	yes		1.3428	1.16432	1.78512	1.09977	1.78039	1.36295	2.12561
1458	rab3-GAP		yes	no	no	no	no	no	no		1.72903	-1.09305	1.40333	-1.13702	1.45289	-1.04918	1.44114
1459	RabX1		yes	no	yes	no	yes	no	yes		1.64378	1.16498	1.72039	1.31741	1.87955	1.37926	1.74909
1460	Rac2		no	no	yes	no	no	no	no		1.33221	1.27279	1.49748	-1.19629	1.17282	1.16977	1.37929
1461	Rad23		no	no	no	no	no	no	yes		1.13422	1.02043	1.10086	1.11548	1.37529	1.2415	1.44101
1462	rad50		no	no	no	no	yes	no	yes		-1.15917	-1.02266	-1.22642	-1.29309	-1.49825	-1.1955	-1.56408
1463	RagC		yes	no	no	no	no	no	no		1.46248	1.00457	1.31374	-1.11611	1.31752	1.0211	1.29651
1464	Ranbp9		no	no	no	no	yes	no	yes		-1.07432	-1.08335	-1.21314	-1.32244	-1.50689	-1.19826	-1.41998
1465	RanGap		no	no	no	no	yes	no	yes		-1.04244	-1.01048	-1.12612	-1.52045	-1.7203	-1.46219	-1.76579
1466	Rassf		no	no	no	no	no	no	yes		1.38872	1.09444	1.32271	-1.00224	1.41284	1.27827	1.49636
1467	Rcd2		no	no	no	no	no	no	yes		-1.15873	1.0865	1.19895	1.14527	1.2007	1.42317	1.69873
1468	r-cup		no	no	yes	no	yes	yes	yes		1.3873	1.23046	1.92098	1.363	2.0107	1.94106	2.47998
1469	rdgB		yes	no	yes	no	yes	no	yes		-1.62167	-1.18373	-1.72558	-1.11571	-1.96688	-1.51849	-2.48749
1470	RecQ4		no	no	yes	no	yes	yes	yes		-1.20655	-1.31147	-1.50625	-1.41672	-1.81311	-1.65606	-2.01344
1471	ref(2)P		yes	no	yes	no	yes	no	yes		1.64388	1.02164	1.54095	1.08831	1.81852	1.32121	2.05099
1472	Reg-5		no	no	yes	no	yes	no	no		1.32848	1.2226	1.49132	1.26443	1.49953	1.27993	1.44931
1473	regucalcin		no	no	no	no	yes	no	yes		-1.42488	1.10191	-1.27008	-1.13057	-1.72706	-1.31526	-1.87667
1474	Reph		no	yes	yes	no	no	yes	yes		-1.19309	-1.76491	-1.74824	1.01497	-1.25874	-1.65983	-1.74073
1475	Rfabg		yes	no	no	no	yes	no	no		-1.80238	-1.22783	-1.71738	1.11717	-1.82873	-1.14673	-1.63614
1476	RfC3		no	no	yes	yes	yes	yes	yes		-1.36901	-1.20288	-1.6961	-1.57278	-2.32027	-1.59686	-2.37741
1477	RfC4		no	no	yes	no	yes	yes	yes		-1.40168	-1.15659	-1.69617	-1.47207	-2.05334	-1.51223	-2.20143
1478	RFeSP		no	no	yes	yes	yes	no	yes		-1.01732	1.40343	2.12114	2.18436	2.03709	1.19634	1.67558
1479	Rgk1		yes	no	yes	no	yes	no	yes		-3.91806	-1.05271	-3.57866	1.07439	-2.73496	-1.1439	-2.47344
1480	rgn		no	no	no	no	yes	no	no		-1.51837	-1.03712	-1.26252	-1.37426	-2.21385	-1.44649	-1.73088
1481	rgr		no	no	no	no	no	no	yes		1.10153	1.18597	1.35215	1.04424	1.32199	1.27175	1.61744
1482	rho-4		no	yes	no	no	no	yes	no		-1.27774	1.41811	1.26966	1.12133	-1.06441	1.42333	1.23232
1483	RhoGAP100F		yes	no	no	no	no	no	no		-2.36459	-1.46628	-2.04023	1.29282	-1.18481	1.0865	1.00498
1484	RhoGAP16F		yes	no	yes	no	yes	no	yes		-1.80014	-1.08187	-1.52515	-1.15845	-1.90282	-1.34858	-1.83797
1485	RhoGAP1A		yes	yes	yes	no	yes	no	yes		-5.2084	-2.26243	-6.42586	1.20537	-3.4381	-1.69214	-3.71979
1486	RhoGAP54D		no	no	yes	yes	yes	yes	yes		-1.42187	-1.48871	-2.37328	-1.84361	-2.45963	-2.31704	-2.98775
1487	RhoGAP93B		yes	no	yes	no	yes	no	yes		-1.64694	-1.29795	-1.61976	1.01937	-1.54562	-1.24149	-1.60794
1488	RhoGEF4		no	no	yes	no	yes	no	yes		-1.45484	-1.03939	-1.62746	-1.25637	-1.74261	-1.1325	-1.68691
1489	ric8a		no	no	no	no	no	no	yes		-1.13084	-1.00594	-1.11643	-1.05157	-1.35506	-1.22812	-1.55491
1490	Rif1		no	no	no	no	yes	yes	yes		-1.40715	-1.12561	-1.34294	-1.34228	-2.02336	-1.62868	-2.13714
1491	rig		no	no	no	no	yes	no	yes		-1.12094	-1.0812	-1.35015	-1.39196	-1.64224	-1.32022	-1.75831
1492	Rip11		no	no	no	no	yes	no	yes		-1.29209	-1.06543	-1.25261	-1.2735	-1.45358	-1.40137	-1.45132
1493	Rlip		no	no	no	no	no	no	yes		-1.09688	-1.22105	-1.28013	-1.15414	-1.40648	-1.25428	-1.50437
1494	RnrL		yes	no	yes	yes	yes	yes	yes		-1.43297	-1.16817	-1.59066	-1.66573	-2.54129	-1.84458	-2.75706
1495	RN-tre		no	no	no	no	no	no	yes		1.25578	1.10723	1.31043	1.03587	1.31015	1.25029	1.49245
1496	robo		no	no	yes	no	no	no	no		-1.32513	1.04158	-1.45735	1.07544	-1.12753	1.23778	-1.24981
1497	rod		no	no	yes	yes	yes	yes	yes		-1.52149	-1.14892	-1.82818	-1.71042	-2.92651	-1.86439	-3.39415
1498	rols		yes	no	no	no	yes	no	no		-2.4584	-1.66012	-2.13523	-1.46108	-2.22731	-1.65508	-1.8644
1499	roq		no	no	no	no	yes	no	yes		1.18348	1.02312	1.24881	1.09624	1.43385	1.20709	1.46695
1500	roX2		yes	no	no	no	no	no	no		-1.71297	1.00926	-1.4554	1.29711	-1.0284	1.34864	1.08582
1501	RPA2		no	no	yes	yes	yes	yes	yes		-1.41418	-1.1094	-1.53023	-1.5192	-2.04466	-1.62277	-2.16211
1502	RpA-70		no	no	yes	yes	yes	no	yes		-1.28146	-1.04767	-1.45954	-1.45249	-1.91832	-1.39258	-1.96256
1503	Rpd3		no	no	yes	no	yes	no	yes		-1.40281	1.0096	-1.47415	-1.25416	-1.88292	-1.23656	-1.98569
1504	RpL13A		no	no	yes	yes	yes	no	yes		-1.08849	1.3976	1.65726	2.05257	1.7986	1.259	1.51278
1505	RpL14		no	no	yes	yes	yes	no	yes		-1.06554	1.39483	1.59359	1.81886	1.8322	1.31306	1.59437
1506	RpL17		no	no	yes	yes	yes	no	yes		-1.11954	1.31781	1.49902	1.99196	1.74355	1.239	1.43524
1507	RpL23		no	no	no	yes	no	no	no		-1.09611	1.23239	1.2773	1.468	1.36051	1.16037	1.27753
1508	RpL23A		no	no	no	yes	no	no	no		-1.08405	1.26486	1.32073	1.51815	1.47239	1.16471	1.32602
1509	RpL24-like		no	no	no	no	yes	no	yes		1.14468	1.17627	1.39243	1.38319	1.66198	1.24761	1.63241
1510	RpL26		no	no	yes	yes	yes	no	yes		-1.28025	1.3494	1.52969	2.15324	1.85199	1.21888	1.49995
1511	RpL27A		no	no	no	yes	no	no	no		-1.11776	1.21395	1.24186	1.49301	1.44594	1.21293	1.31792
1512	RpL28		yes	no	no	yes	yes	no	yes		2.32057	1.22754	1.25673	3.28966	2.36996	1.22316	2.08363
1513	RpL31		no	no	no	yes	yes	no	no		-1.2241	1.30744	1.458	1.96859	1.74434	1.26148	1.46547
1514	RpL34b		no	no	no	yes	no	no	no		-1.12031	1.21893	1.21919	1.54405	1.3694	1.11247	1.23557
1515	RpL35		no	no	no	yes	no	no	no		-1.11912	1.25263	1.20696	1.47917	1.34818	1.23191	1.24781
1516	RpL35A		no	no	yes	yes	yes	no	yes		-1.13047	1.33089	1.48159	1.86133	1.67246	1.1812	1.42111
1517	RpL4		no	no	no	yes	yes	no	no		-1.07026	1.2192	1.3636	1.57964	1.48629	1.16456	1.36458
1518	RpL8		no	yes	yes	yes	yes	no	yes		-1.19037	1.46069	1.94692	2.63096	2.34339	1.30337	1.78648
1519	RpS16		no	no	yes	yes	yes	no	yes		-1.14483	1.27199	1.4234	1.77912	1.67603	1.24793	1.49556
1520	RpS2		no	no	no	no	no	no	yes		1.06299	1.30501	1.3853	1.26009	1.39108	1.26918	1.4652
1521	RpS26		no	no	no	yes	yes	no	no		-1.1169	1.21229	1.31307	1.74952	1.49586	1.17785	1.28304
1522	RpS27		no	no	no	yes	yes	no	yes		-1.1181	1.26447	1.40204	1.70037	1.66883	1.26418	1.5232
1523	RpS7		no	no	no	yes	no	no	no		-1.18232	1.22337	1.19906	1.52879	1.41356	1.17815	1.27559
1524	RpS8		no	no	no	yes	yes	no	no		-1.08737	1.38565	1.55284	1.76559	1.77919	1.2439	1.52998
1525	Rrp1		no	no	no	yes	yes	no	yes		-1.1799	1.0357	-1.22146	-1.554	-1.94058	-1.39238	-1.89564
1526	Rrp4		no	no	yes	yes	yes	no	yes		1.48461	1.508	2.53821	1.6883	2.49208	1.43261	2.35417
1527	rtGEF		no	no	no	no	yes	no	yes		1.28654	1.05139	1.36434	1.06168	1.58954	1.23735	1.64135
1528	rump		no	no	no	no	no	no	yes		1.02657	-1.00325	-1.09281	-1.34201	-1.46151	-1.40079	-1.55068
1529	rut		yes	no	no	no	no	no	no		-2.04379	-1.06079	-1.32462	1.14761	-1.46303	1.07076	-1.09774
1530	S1P		yes	no	no	no	no	no	no		1.53472	1.03038	1.3528	-1.01959	1.29687	1.0027	1.16422
1531	SA		no	no	no	no	yes	no	yes		-1.1273	-1.04965	-1.27819	-1.27612	-1.59429	-1.26238	-1.63645
1532	SAK		no	no	no	no	no	no	yes		-1.22135	-1.08524	-1.42153	-1.23791	-1.63638	-1.3669	-1.79097
1533	Sam-S		yes	no	yes	no	yes	yes	yes		2.01921	1.15418	1.80515	1.14665	2.3013	1.44668	2.36208
1534	Samuel		yes	no	yes	no	no	no	no		-1.7483	-1.52388	-2.08929	-1.012	-1.24115	-1.24663	-1.52665
1535	sano		yes	no	no	no	no	yes	no		-1.81925	-1.39009	-1.40775	-1.22227	-1.44357	-1.58323	-1.2957
1536	Sap130		no	no	no	no	yes	no	no		1.40359	-1.23867	1.21358	-1.02787	1.56461	-1.14961	1.24519
1537	Sap47		yes	no	no	no	no	no	no		1.48661	1.07034	1.42006	-1.08484	1.22169	-1.01026	1.17956
1538	Sas-4		no	no	no	no	yes	no	yes		-1.11873	-1.04907	-1.30971	-1.27617	-1.89872	-1.57038	-1.98335
1539	sas-6		no	no	no	no	yes	no	yes		-1.33001	-1.2124	-1.89143	-1.67025	-2.5102	-1.71248	-2.8427
1540	sba		no	no	yes	no	yes	no	yes		1.41019	1.02143	1.50821	1.1256	1.88656	1.20743	2.03194
1541	sbb		no	no	no	no	no	no	yes		-1.38279	-1.24961	-1.40052	-1.03342	-1.30987	-1.406	-1.61741
1542	scaf		yes	no	no	no	no	no	no		-1.4451	1.0408	-1.29467	1.07198	-1.33715	1.1103	-1.16004
1543	SCAP		no	no	no	no	yes	no	yes		1.24863	-1.02173	1.16276	1.10275	1.44707	1.22709	1.44893
1544	scb		yes	no	yes	no	no	no	no		-1.86043	-1.6719	-2.051	1.33534	-1.22313	-1.02895	-1.21895
1545	sced		no	no	no	no	yes	no	yes		-1.47489	-1.00634	-1.45684	-1.18337	-1.81555	-1.16268	-1.80361
1546	scf		no	no	yes	yes	yes	yes	yes		1.13782	1.25144	1.54772	1.50599	1.97749	1.93589	2.43312
1547	Scgalpha		no	yes	no	no	no	no	no		1.06289	-2.51673	-2.00509	1.54246	1.08146	1.00926	-1.16999
1548	scpr-C		no	no	no	no	yes	no	yes		1.37105	-1.10779	1.2242	2.01309	3.01563	2.11882	4.16308
1549	scra		no	no	yes	yes	yes	yes	yes		-1.3982	-1.16106	-1.68096	-1.73835	-2.72274	-2.14768	-3.11405
1550	scu		no	no	no	no	no	no	yes		-1.43154	-1.08319	-1.29778	1.05077	-1.37856	-1.50169	-1.73776
1551	sda		no	no	no	no	no	yes	yes		-1.51096	-1.08938	-1.00141	1.33438	1.20974	1.69042	1.99534
1552	SdhA		no	no	yes	no	yes	no	yes		1.23531	1.17016	1.52384	1.18841	1.56036	1.1441	1.48627
1553	SdhB		no	no	yes	yes	yes	no	yes		-1.05332	1.29681	1.70017	2.09911	1.8315	1.41401	1.57595
1554	sds22		yes	no	no	no	no	no	no		1.42974	1.05269	1.32427	-1.08854	1.23166	1.07254	1.33211
1555	sdt		yes	no	no	no	no	no	no		-1.85623	-1.16382	-1.44965	1.2693	-1.34311	-1.23894	-1.45104
1556	sec3		yes	no	yes	no	no	no	no		1.58071	1.01645	1.45227	-1.22202	1.24213	-1.06309	1.28316
1557	sei		no	no	no	no	yes	no	yes		-2.08596	-1.22568	-2.06641	-1.13127	-2.28591	-1.1918	-2.02965
1558	sel		no	no	no	no	no	no	yes		1.31057	1.13036	1.40612	1.19748	1.51054	1.41073	1.80634
1559	SelD		no	no	no	no	no	no	yes		-1.2843	-1.037	-1.28562	-1.09081	-1.2783	-1.37874	-1.53082
1560	Sema-1b		no	no	yes	no	no	no	no		1.27306	1.08793	1.43165	-1.2307	1.04253	-1.02718	1.17899
1561	Sema-2a		no	no	yes	no	yes	no	yes		-1.71307	-1.21524	-2.04653	-1.09337	-2.03034	-1.14999	-2.07076
1562	Ser		yes	yes	yes	no	yes	yes	yes		-2.4998	-1.76915	-2.662	-1.26289	-2.44088	-2.22132	-2.62391
1563	Sesn		yes	yes	yes	no	yes	yes	yes		-3.35788	-2.25923	-4.63818	-1.49926	-3.50076	-2.47801	-4.32908
1564	Set2		no	no	no	no	yes	no	yes		1.07799	1.1378	1.23009	1.23406	1.43317	1.37142	1.55005
1565	sgl		no	no	no	no	no	yes	no		-1.04267	-1.12991	-1.11556	-1.22122	-1.24217	-1.43873	-1.31727
1566	SH3PX1		no	no	yes	no	yes	no	yes		1.17729	1.17752	1.46588	1.2241	1.59475	1.31391	1.73749
1567	Shal		no	no	no	no	no	no	yes		1.76318	1.21172	2.20616	1.34616	2.55643	2.23179	2.88298
1568	Shawn		no	no	yes	no	yes	no	yes		1.403	1.21929	1.98844	1.54071	2.09408	1.4301	1.98704
1569	Shc		no	no	no	no	yes	no	yes		1.13136	1.16374	1.34023	1.1673	1.59323	1.41852	1.85211
1570	shn		no	no	yes	no	no	no	yes		-1.36043	-1.36195	-1.83721	-1.13381	-1.38856	-1.22382	-1.66836
1571	simj		no	no	no	no	yes	no	yes		1.03017	-1.02987	1.08929	1.14334	1.53351	1.16083	1.48872
1572	sinu		yes	no	yes	no	yes	no	yes		2.04958	1.46132	2.72361	1.12505	1.86896	1.54182	2.4106
1573	Sip1		yes	no	no	no	no	no	no		-4.32305	-1.11437	-2.28477	-1.74534	-2.60047	-1.36676	-1.9174
1574	sip2		no	no	yes	yes	yes	yes	yes		-1.33902	-1.08604	-1.59717	-1.62617	-2.31463	-1.64772	-2.3036
1575	SIP3		no	no	no	no	no	no	yes		1.14314	-1.03139	1.35031	1.20937	1.74592	1.50836	2.38841
1576	Sir2		no	no	yes	no	no	no	no		-1.23186	-1.4482	-1.67145	-1.09439	-1.00887	-1.16454	1.02394
1577	siz		no	no	no	no	no	no	yes		1.00658	1.18285	1.33179	1.21653	1.3559	1.40952	1.80472
1578	sky		no	no	no	no	yes	no	yes		-1.03688	-1.03561	1.116	1.18033	1.44919	1.3145	1.67663
1579	Slc45-1		no	no	no	yes	yes	yes	yes		1.26333	1.09731	-1.00763	1.82561	1.81777	2.33218	1.87226
1580	sle		no	no	yes	yes	yes	yes	yes		-1.19585	-1.12096	-1.43045	-1.58864	-2.07919	-1.68814	-2.19957
1581	Slh		no	no	yes	no	yes	no	yes		1.45335	1.07301	1.58049	1.1681	1.61876	1.25197	1.65373
1582	sli		yes	yes	yes	no	yes	yes	yes		-2.95851	-1.8647	-3.21951	-1.05791	-3.04069	-1.79808	-3.15835
1583	slim		yes	no	yes	no	yes	no	yes		1.51425	1.04073	1.71192	1.00804	1.68671	1.12026	1.77432
1584	slmb		no	no	no	no	no	no	yes		1.13007	1.02377	1.15037	1.08151	1.3997	1.12563	1.46661
1585	sls		no	no	yes	no	no	yes	yes		1.17992	1.59544	2.62845	1.28611	1.32735	2.34253	2.61507
1586	SMC1		no	no	yes	no	yes	no	yes		-1.16825	-1.16864	-1.4477	-1.34729	-1.54483	-1.29217	-1.62178
1587	SMC2		no	no	yes	yes	yes	yes	yes		-1.38577	-1.20772	-1.74477	-1.71051	-2.6587	-1.85869	-2.97176
1588	Smc5		no	no	yes	no	yes	no	yes		-1.27783	-1.07852	-1.46083	-1.2022	-1.57554	-1.16601	-1.71976
1589	Smg5		no	no	no	no	yes	no	no		1.02868	-1.10571	-1.02844	1.30601	1.41793	1.2629	1.36983
1590	smi35A		no	no	no	no	yes	no	yes		-1.25399	-1.02987	-1.2631	-1.22169	-1.59537	-1.22177	-1.51335
1591	SNF4Agamma		no	no	no	no	no	no	yes		1.11372	1.02399	1.28025	1.24429	1.60484	1.39627	1.80753
1592	Snoo		yes	no	yes	no	yes	yes	yes		-1.5898	-1.31869	-1.69841	-1.18851	-1.77595	-1.53351	-1.93561
1593	snoRNA:2R:9445205		no	yes	no	no	yes	no	no		1	#VALUE!	1	#VALUE!	#VALUE!	#VALUE!	1
1594	snRNA:U3:22A		yes	no	yes	no	no	no	yes		#NAME?	-3.23674	#NAME?	-3.44554	-7.20007	-14.0952	#NAME?
1595	Sod		no	no	no	yes	no	no	no		-1.21033	1.15013	1.25518	1.4861	1.29301	-1.0022	1.09615
1596	Sod3		yes	no	yes	no	no	no	no		-2.7511	-1.45061	-2.73015	1.1176	-1.94809	1.01248	-1.59571
1597	sofe		no	no	no	no	yes	no	yes		-1.65425	-1.00452	-1.35303	-1.20225	-2.03782	-1.54528	-2.11547
1598	sog		yes	no	yes	no	yes	no	yes		-2.55243	-1.24722	-2.25561	1.04221	-2.47741	-1.37454	-2.50359
1599	sol		no	no	no	yes	no	no	no		-1.33187	1.19314	1.20938	1.52607	1.19306	1.30785	1.25628
1600	Sox14		no	no	yes	no	yes	no	yes		1.20949	1.25829	1.61174	1.19749	1.71119	1.28101	1.92693
1601	SP2637		no	no	no	no	no	no	yes		1.09549	1.02046	1.22248	-1.0956	1.3055	1.00563	1.47998
1602	Sp7		no	no	no	yes	yes	no	yes		-1.18648	-1.23892	-1.10954	1.9213	2.00057	1.53163	1.91785
1603	spag		no	no	yes	no	yes	no	yes		-1.22384	-1.20585	-1.68814	-1.32377	-1.99965	-1.36041	-1.99355
1604	Spargel		no	no	no	no	no	no	yes		1.10647	-1.06538	1.00568	1.07615	1.38703	1.24478	1.51151
1605	Spc105R		no	no	yes	yes	yes	yes	yes		-1.30058	-1.25618	-2.08389	-1.89909	-3.21485	-2.1635	-3.96786
1606	spd-2		no	no	no	no	yes	no	yes		-1.30493	-1.07272	-1.43575	-1.20542	-1.86399	-1.34458	-1.92445
1607	spel1		no	no	yes	yes	yes	yes	yes		-1.25727	-1.19818	-1.65936	-1.48758	-2.23721	-1.61922	-2.48466
1608	spen		no	no	yes	no	no	no	no		-1.30611	-1.20917	-1.45355	-1.08722	-1.35635	-1.04514	-1.33499
1609	spi		no	no	no	no	no	no	yes		-1.15295	-1.12079	-1.29771	-1.00596	-1.28634	-1.22107	-1.60298
1610	Spindly		no	no	yes	no	yes	no	yes		-1.37997	-1.14539	-1.81858	-1.47629	-2.2789	-1.5021	-2.35438
1611	Sply		yes	no	yes	no	yes	no	yes		1.70107	1.2042	1.64865	1.02707	1.57136	1.3697	1.69163
1612	Spn42Dc,Spn42Dd		yes	no	yes	no	no	no	no		-1.90323	-1.55905	-2.43834	-1.05044	-1.48844	-1.37632	-1.7232
1613	Spn55B		no	no	yes	no	yes	yes	yes		1.54334	1.31626	2.23814	1.44551	2.35855	1.66898	2.85235
1614	spn-E		yes	no	yes	no	yes	no	yes		-1.76112	-1.17977	-2.35991	-1.21148	-2.39723	-1.36437	-2.83068
1615	Sps2		no	no	no	no	yes	no	yes		1.37353	-1.05427	1.16203	1.19569	1.63001	1.24297	1.53103
1616	spz		no	no	no	no	yes	no	no		-1.29347	-1.04982	-1.146	-1.40244	-1.68882	-1.24144	-1.33713
1617	sra		no	no	no	no	no	no	yes		1.06527	-1.05596	1.01251	-1.04535	1.3298	1.08428	1.43968
1618	Sras		yes	no	yes	no	yes	no	yes		2.22197	-1.04827	1.96226	-1.00852	2.14176	1.09766	2.13261
1619	Src64B		no	no	yes	no	no	no	no		-1.83229	-1.39573	-2.19935	1.04086	-1.46193	-1.27772	-1.6758
1620	Sr-CI		yes	no	yes	yes	yes	yes	yes		-2.16637	-1.09081	-2.04343	-1.51388	-2.61647	-1.44234	-2.48335
1621	Sr-CIII		yes	no	yes	no	yes	no	yes		-2.85225	-1.13844	-2.49846	-1.77599	-3.52016	-1.72502	-2.88386
1622	srp		no	no	no	no	yes	no	yes		-1.24925	-1.10246	-1.32415	-1.24126	-1.56469	-1.41969	-1.63144
1623	Ssb-c31a		no	no	no	no	yes	no	no		-1.07734	-1.0625	-1.21584	-1.34359	-1.51091	-1.19568	-1.4277
1624	Ssdp		no	yes	no	no	no	yes	no		1.12657	-1.55119	-1.2998	-1.06836	1.01101	-1.47855	-1.34008
1625	Sse		no	no	yes	no	yes	no	yes		-1.37644	-1.08742	-1.87331	-1.46307	-2.17689	-1.48021	-2.73236
1626	ssp3		yes	no	yes	no	no	no	no		1.69708	1.00196	1.65391	-1.30041	1.41254	-1.00723	1.45264
1627	Ssrp		no	no	no	no	yes	no	yes		-1.11296	-1.03583	-1.16521	-1.28725	-1.46995	-1.32657	-1.56199
1628	Ssu72		no	no	no	no	yes	no	yes		1.1429	1.08844	1.37531	1.32675	1.56596	1.42808	1.67298
1629	Stam		no	no	no	no	yes	no	yes		1.10847	1.07545	1.36775	1.17099	1.42241	1.13754	1.45081
1630	Start1		yes	no	no	no	yes	no	no		1.75707	1.04683	1.45796	-1.00287	1.51568	1.12172	1.36048
1631	stck		yes	no	yes	no	yes	no	yes		1.67856	1.37988	2.05161	-1.02115	1.68214	1.39226	2.06945
1632	ste24a		no	no	no	no	yes	no	yes		-1.06102	-1.08032	-1.19324	-1.29132	-1.52937	-1.21423	-1.5136
1633	stg		no	no	no	no	no	no	yes		-1.42184	-1.25297	-1.48785	-1.05387	-1.47389	-1.4198	-1.70709
1634	sti		no	no	yes	yes	yes	yes	yes		-1.26796	-1.20513	-1.65081	-1.62663	-2.20552	-1.71723	-2.40814
1635	stnB		no	no	no	no	yes	no	no		-1.90275	-1.10807	-1.9044	1.00586	-2.46086	-1.24469	-2.09207
1636	stv		no	yes	yes	yes	yes	yes	yes		-1.00536	-1.68162	-1.65319	-2.36421	-1.56354	-2.36282	-1.58241
1637	stwl		no	no	yes	no	no	no	no		-1.18128	-1.35967	-1.50103	-1.06594	-1.06037	-1.27788	-1.22395
1638	sty		no	no	no	no	no	no	yes		-1.32556	-1.09029	-1.3552	-1.05242	-1.40793	-1.25086	-1.52275
1639	su(Hw)		no	no	yes	yes	yes	yes	yes		-1.40401	-1.24494	-1.61776	-1.50905	-1.93194	-1.60052	-2.01896
1640	su(r)		yes	yes	yes	yes	yes	yes	yes		1.45998	1.43329	2.01065	1.43737	1.73928	1.56484	1.82613
1641	Su(var)205		no	no	no	no	yes	no	yes		-1.24524	-1.06239	-1.33704	-1.24702	-1.55898	-1.30144	-1.67785
1642	Su(z)2		no	no	yes	no	yes	no	yes		-1.48173	-1.32415	-1.85909	-1.13817	-1.69591	-1.43748	-2.10742
1643	sub		yes	no	yes	yes	yes	yes	yes		-1.53203	-1.11435	-1.73393	-1.56491	-2.92059	-1.77319	-3.04595
1644	Sug		no	no	no	no	yes	no	yes		1.29479	1.11203	1.34599	1.13658	1.5517	1.36856	1.58462
1645	sut1		no	no	yes	no	yes	no	yes		1.23094	1.00937	1.71996	1.24468	1.8963	1.26234	2.28818
1646	sut2		no	no	no	no	no	no	yes		1.1049	1.0388	1.22418	1.19783	1.51778	1.41927	3.21416
1647	swa		yes	no	yes	no	yes	no	yes		-1.70753	1.07742	-1.70803	-1.14614	-2.20207	-1.10666	-1.89455
1648	Syn1		no	no	no	no	no	no	yes		-1.28735	-1.29853	-1.56921	1.0233	-1.78509	-1.58876	-2.34396
1649	Syx13		no	no	yes	no	yes	no	yes		1.39942	1.28285	1.91039	1.37708	1.82221	1.35326	1.89546
1650	Syx16		no	no	yes	no	yes	no	yes		1.05429	1.42091	1.91893	1.77493	2.019	1.32587	1.90209
1651	T3dh		yes	no	no	no	no	no	no		2.22015	-1.12175	1.89454	-1.1753	1.63233	-1.21001	1.38238
1652	Tab2		no	no	no	no	no	no	yes		1.11736	-1.02596	1.23743	1.26086	1.48683	1.17968	1.52014
1653	Tal		no	no	yes	no	yes	yes	yes		1.23099	1.3173	1.71696	1.31397	1.88241	1.60087	2.13407
1654	tam		no	no	no	no	yes	no	yes		-1.09027	-1.13723	-1.41935	-1.24301	-1.62694	-1.46244	-1.9868
1655	Tango14		no	no	no	no	yes	no	yes		1.16077	1.18489	1.45395	1.35198	1.53311	1.1991	1.49932
1656	TBPH		no	no	no	no	yes	no	yes		1.1308	1.12088	1.3304	1.37086	1.57287	1.33057	1.55898
1657	tef		no	no	no	no	yes	no	yes		-1.16846	-1.08052	-1.44777	-1.30273	-1.96049	-1.4007	-2.33359
1658	tefu		no	no	yes	no	yes	no	yes		-1.32963	-1.08982	-1.49624	-1.19358	-1.81332	-1.18202	-1.86339
1659	Ten-a		yes	no	no	no	yes	no	yes		-1.64698	-1.14816	-1.40863	-1.11639	-1.66732	-1.32684	-1.6943
1660	Ten-m		no	no	no	no	yes	no	yes		-1.326	-1.17806	-1.40236	-1.18048	-1.55926	-1.30447	-1.58885
1661	Tep1		no	no	yes	no	no	no	yes		-1.49577	1.04904	-1.67158	-1.18511	-1.49773	-1.03916	-1.72563
1662	Tep2		no	no	yes	no	yes	yes	yes		1.33193	1.12298	1.83589	1.16912	1.69051	1.42486	2.10682
1663	Tep4		yes	yes	yes	yes	yes	yes	yes		-1.44179	-1.56502	-1.67777	-1.5546	-2.09474	-1.92093	-2.09349
1664	Tequila		no	no	no	no	yes	yes	yes		-1.79598	-1.54116	-1.97551	-1.52188	-2.26827	-2.04538	-2.00669
1665	TFAM		no	no	no	no	no	no	yes		-1.17606	-1.00942	-1.18457	-1.09985	-1.45717	-1.25817	-1.5485
1666	TH1		no	no	yes	no	yes	no	yes		-1.29416	-1.04842	-1.4415	-1.24328	-1.66952	-1.1807	-1.70405
1667	thoc6		no	no	no	no	yes	no	yes		-1.07015	-1.02062	-1.27844	-1.40359	-1.66964	-1.35867	-1.7173
1668	Thor		yes	no	yes	no	yes	no	yes		1.78831	1.33701	1.58664	1.19959	1.80814	1.25165	1.80831
1669	thr		no	no	no	no	yes	no	yes		-1.23318	-1.10533	-1.436	-1.35621	-2.1222	-1.42906	-2.16747
1670	Tim17b		no	no	no	no	yes	no	yes		-1.34308	-1.0831	-1.4096	-1.09765	-1.55612	-1.18245	-1.59544
1671	Tina-1		no	no	no	no	no	yes	yes		-1.04044	1.26326	1.10369	1.2051	1.29554	1.58233	1.42991
1672	tkv		no	no	yes	no	no	no	yes		-1.15482	-1.35417	-1.66868	-1.13014	-1.25674	-1.36889	-1.65246
1673	Tob		yes	no	yes	no	yes	no	yes		2.07815	1.19595	2.37743	1.24074	2.073	1.28279	1.96701
1674	toc		yes	no	yes	no	yes	yes	yes		-2.00801	-1.55188	-2.86789	-1.30313	-2.08881	-1.78382	-2.80094
1675	Toll-7		yes	no	yes	no	yes	no	yes		-2.22414	-1.23903	-2.78323	-1.06541	-2.13385	-1.12585	-2.40476
1676	Top2		no	no	no	no	no	no	yes		-1.04423	-1.12971	-1.32414	-1.27778	-1.38587	-1.23522	-1.47423
1677	topi		no	no	no	no	yes	no	yes		-1.47012	1.00177	-1.50806	-1.30002	-2.20038	-1.3841	-2.09794
1678	Tor		no	no	no	no	yes	no	no		-1.2383	-1.05552	-1.28853	-1.11405	-1.4059	-1.03708	-1.35379
1679	Torsin		no	no	no	no	yes	no	yes		-1.32107	1.01585	-1.30836	-1.20376	-1.74659	-1.17921	-1.72715
1680	TotA		no	no	yes	no	no	no	no		-1.41992	-1.10769	-1.7656	-1.04518	-1.19763	1.0783	-1.2394
1681	toy		yes	no	yes	no	no	no	no		-1.77377	-1.2823	-2.08428	1.21553	-1.37364	1.0099	-1.56304
1682	Tpc1		yes	no	yes	no	yes	no	yes		1.62873	1.07719	1.69773	1.12889	2.02179	1.14013	1.98191
1683	Tpi		no	yes	yes	yes	yes	yes	yes		1.15441	1.49495	2.14674	2.50522	2.91006	2.09599	2.97113
1684	Traf4		no	no	no	no	yes	no	yes		1.24098	1.29606	1.46165	1.40245	1.69816	1.619	2.1255
1685	trbd		no	no	yes	no	yes	no	yes		1.28367	1.13431	1.45906	1.14298	1.54956	1.20395	1.5223
1686	Tret1-1		no	no	no	no	yes	yes	yes		-1.11565	1.3208	1.10301	1.37562	1.87451	1.77458	2.2604
1687	trio		no	no	no	no	no	no	yes		1.01542	1.04592	1.17933	-1.00616	1.23207	1.26941	1.48322
1688	trol		yes	no	yes	no	yes	no	yes		-1.70596	-1.03696	-1.58341	-1.2328	-1.84298	-1.03496	-1.54632
1689	trpm		no	no	no	no	yes	no	yes		1.28087	-1.15375	1.11096	1.06723	1.4976	1.07686	1.54222
1690	Trxr-1		no	no	yes	no	yes	no	yes		1.10051	1.25649	1.6233	1.34013	1.57413	1.27296	1.64289
1691	Ts		yes	no	yes	yes	yes	yes	yes		-2.21794	-1.13557	-1.87309	-1.50919	-3.40974	-2.18745	-3.9057
1692	Tsf2		yes	no	yes	no	yes	no	yes		1.85613	1.30735	2.30619	-1.02261	1.60672	1.37648	2.13858
1693	Tsp39D		no	no	no	no	no	no	yes		-1.26403	-1.14017	-1.35968	-1.06734	-1.49112	-1.27991	-1.69376
1694	Tsp42Eg		yes	yes	yes	no	yes	yes	yes		-6.16824	-2.40336	-7.03388	1.02296	-5.12787	-1.97446	-5.37655
1695	Tsp42Ej,Tsp42Ek		no	yes	no	no	no	no	yes		-2.19859	-5.69431	-3.188	-1.71803	-3.95227	-2.57066	-3.68131
1696	Tsp42El		no	no	yes	no	yes	no	yes		-2.28615	-1.51489	-3.24525	-1.07607	-3.11912	-1.62514	-2.51514
1697	Tsp66E		yes	no	yes	no	yes	no	yes		-2.49997	-1.52886	-3.30163	-1.01124	-2.2827	-1.49548	-3.38905
1698	Tsp96F		yes	no	yes	no	yes	yes	yes		-3.55835	-1.45957	-4.33178	-1.18397	-4.32122	-1.84423	-4.89928
1699	tty		yes	no	yes	no	yes	no	yes		-4.50585	-2.2402	-5.69739	-1.36719	-4.80774	-2.22741	-4.88013
1700	tum		yes	no	yes	yes	yes	yes	yes		-1.51294	-1.11569	-1.77915	-1.59554	-2.75534	-1.88716	-3.10674
1701	tutl		yes	no	yes	no	yes	no	yes		-3.53495	-1.32332	-2.93856	-1.22417	-4.52723	-1.60862	-4.99391
1702	tx		no	no	no	yes	no	no	no		1.11725	1.02298	1.03058	-1.82037	-1.18135	-1.18688	1.16582
1703	U26		yes	no	yes	no	yes	no	yes		1.76178	-1.00228	1.49413	1.00659	1.64426	1.10095	1.56859
1704	Uba2		no	no	no	yes	yes	no	yes		-1.07746	-1.10793	-1.22987	-1.45642	-1.49092	-1.36147	-1.45912
1705	Ubi-p63E		no	no	no	no	no	no	yes		1.10432	-1.22677	-1.07084	1.1001	1.38995	1.26566	1.6025
1706	Uch-L3		no	no	no	no	yes	no	yes		-1.05129	-1.1149	-1.33189	-1.30695	-1.54733	-1.20365	-1.50437
1707	UGP		yes	no	no	no	yes	no	yes		1.54854	1.07002	1.47035	-1.02262	1.56253	1.16998	1.5725
1708	Ugt35a		no	no	no	no	yes	yes	yes		-1.15785	-1.20496	-1.30246	-1.37046	-1.69841	-1.48467	-1.67066
1709	Uhg2,snoRNA:Me18S-A1576		no	no	no	yes	yes	yes	yes		1.16064	1.0458	-1.00687	1.67315	2.10758	1.98921	2.18587
1710	Uhg3,snoRNA:Me28S-C2645a,snoRNA:Me28S-C2645b		no	no	no	no	yes	no	no		1.06208	-1.03662	-1.0678	1.42468	1.52663	1.49533	1.49614
1711	Uhg4		no	no	no	no	yes	no	yes		1.34272	1.10638	1.19749	1.52505	1.86335	1.68415	1.97769
1712	Unc-115a,Unc-115b		yes	no	yes	no	yes	no	yes		1.59636	1.07907	1.6469	1.12181	1.97458	1.40778	2.16012
1713	unc-13		yes	no	no	no	no	no	no		-1.57341	-1.08319	-1.3703	1.1946	-1.27598	1.17644	-1.18123
1714	unc-45		yes	no	no	no	no	no	no		1.43925	-1.05052	1.21497	-1.29284	1.17939	-1.10796	1.19484
1715	unc-5		no	no	no	no	yes	yes	yes		1.07952	1.08253	1.14287	1.28608	1.54869	1.55492	1.77787
1716	Unc-76		no	no	no	no	no	no	yes		1.06577	1.05001	1.25535	1.00056	1.2806	1.1443	1.43263
1717	up		no	no	no	no	no	yes	no		-1.08844	1.78426	1.12171	1.56294	-1.13334	2.1744	1.45307
1718	uzip		yes	no	no	no	yes	no	no		-1.60473	1.08025	-1.25581	-1.16433	-1.60943	-1.05419	-1.34922
1719	vap		no	no	no	no	yes	no	yes		-1.17032	-1.11982	-1.35961	-1.22462	-1.55729	-1.28794	-1.66805
1720	Vap-33-1		no	no	no	no	yes	no	yes		-1.23157	-1.0142	-1.26295	-1.22073	-1.50155	-1.17961	-1.47379
1721	vari		yes	no	yes	no	yes	no	yes		1.5802	1.29592	2.09288	1.15438	1.97247	1.401	2.35618
1722	Vha100-5		no	no	yes	no	no	no	no		-1.55179	-2.58623	-3.21469	-2.16876	-2.54143	-2.62297	-3.04286
1723	Vha13		no	no	yes	yes	yes	no	yes		1.20952	1.22421	1.66934	1.44713	1.77636	1.25036	1.76773
1724	Vha26		no	no	no	no	no	no	yes		1.25428	1.1222	1.28968	1.06405	1.42081	1.24957	1.44568
1725	Vha36-1		no	no	no	no	no	no	yes		1.3532	1.0991	1.4184	-1.04229	1.34862	1.17003	1.50864
1726	Vha55		no	no	no	no	yes	no	no		1.18156	1.08315	1.36944	1.20288	1.44587	1.1072	1.39276
1727	Vha68-1		yes	no	yes	no	yes	no	yes		-1.72395	-1.30032	-1.98429	1.00991	-1.7195	-1.19384	-1.72966
1728	viaf		no	no	yes	no	yes	yes	yes		1.10522	1.30464	1.45757	1.36503	1.50766	1.47333	1.65546
1729	Vinc		no	yes	yes	no	yes	no	yes		1.31158	1.45672	1.87966	1.36938	1.65597	1.30013	1.66853
1730	vkg		yes	no	yes	yes	yes	yes	yes		-1.58901	-1.02001	-1.60917	-1.55908	-3.23001	-2.01921	-3.51994
1731	Vps13		yes	no	yes	no	yes	no	yes		1.9544	1.0305	1.71595	1.02524	1.88005	1.29288	1.88471
1732	vps2		no	no	no	no	no	no	yes		1.29271	1.01193	1.26211	-1.00275	1.37835	1.18198	1.43666
1733	Vps33B		yes	no	no	no	no	no	yes		1.67702	1.06463	1.45435	-1.05113	1.52645	1.03536	1.61425
1734	Vps35		no	no	no	no	yes	no	no		-1.14275	-1.04018	-1.2805	-1.19609	-1.45642	-1.11874	-1.45023
1735	vri		no	no	no	no	yes	no	yes		1.43584	1.09176	1.54714	1.47304	2.36634	1.42281	2.33606
1736	WASp		no	no	no	no	no	no	yes		1.03364	1.10636	1.33563	1.10557	1.39832	1.34806	1.75009
1737	wb		yes	yes	yes	no	yes	yes	yes		-1.76244	-1.58365	-2.74001	-1.26539	-2.22984	-1.61272	-2.90293
1738	Whamy		yes	no	no	no	no	no	no		-2.10934	-1.21023	-1.73017	1.48785	1.02342	1.32934	1.15108
1739	wol		yes	no	no	no	no	no	no		1.44778	-1.04751	1.17362	-1.00793	1.33288	1.12826	1.36436
1740	WRNexo		yes	no	yes	yes	yes	yes	yes		-1.75071	-1.31112	-2.00737	-1.8004	-3.27102	-2.28653	-3.77056
1741	wun		no	no	no	no	yes	no	yes		1.35227	1.00026	1.3943	1.21116	1.93155	1.40843	1.89915
1742	wun2		yes	no	no	no	no	no	no		-1.60608	-1.18293	-1.29695	-1.02033	1.00446	1.13282	1.23342
1743	wus		yes	no	yes	no	yes	no	yes		-2.53719	-1.43281	-2.99841	-1.29817	-3.0625	-1.69263	-3.20135
1744	XRCC1		no	no	no	no	yes	no	yes		-1.3788	-1.0807	-1.42384	-1.20329	-1.65339	-1.16871	-1.5751
1745	Xrp1		no	no	no	yes	yes	yes	yes		1.1254	1.0981	1.27511	1.76433	2.29569	1.96474	2.51302
1746	yata		no	no	yes	no	yes	no	yes		1.4057	1.05174	1.48649	1.15705	1.704	1.19653	1.67138
1747	yellow-f2		yes	no	no	no	no	no	no		-1.65005	-1.01783	-1.332	1.04397	-1.23475	1.11762	-1.02167
1748	yellow-h		yes	no	yes	no	yes	no	yes		-3.57923	-1.31516	-3.00307	1.11122	-2.67359	-1.2087	-2.58741
1749	yin		yes	no	no	no	yes	no	yes		-2.01903	1.49446	-1.3465	-1.15027	-2.29824	1.28641	-1.55952
1750	yip2		yes	no	yes	no	yes	no	yes		1.51798	1.04065	1.6655	-1.07324	1.555	1.05706	1.67953
1751	Yippee		no	no	no	no	no	no	yes		1.41166	1.08157	1.30052	1.08194	1.52399	1.30961	1.53483
1752	zip		no	no	no	no	yes	no	yes		-1.30311	-1.10849	-1.39067	-1.36166	-1.60829	-1.30786	-1.61971
1753	ZnT63C		no	no	no	no	yes	no	yes		1.12309	1.11156	1.38801	1.13463	1.48943	1.36099	1.67953
1754	zormin		no	no	yes	no	no	no	no		1.14187	1.5578	1.72937	-1.01957	-1.38697	1.20551	1.01871
1755	zwilch		no	no	yes	no	yes	yes	yes		-1.37163	-1.13956	-1.72921	-1.49486	-2.19954	-1.53936	-2.44587
1756	zye		yes	yes	yes	no	no	no	no		-2.23369	-1.99419	-2.44896	-1.57723	-1.76949	-1.42257	-1.6124

## Sheet: Summary - Legend
The subsequent sheets include cuffdiff output files for each of the specified differential expression analyses (EXP KD/GFP RNAi +/- Paraquat Treatment)
Column	Column name	Example	Description
A	test_id	XLOC_006556	A unique identifier describing the transcipt, gene, primary transcript, or CDS being tested
B	gene_id	XLOC_006556	A unique identifier describing the transcipt, gene, primary transcript, or CDS being tested
C	gene	AGO2	The gene_name(s) being tested
D	locus	chr3L:15547212-15556165	Genomic coordinates for easy browsing to the genes or transcripts being tested.
E	sample_1	GFP	Label of the first sample being tested
F	sample_2	SIN3	Label of the second sample being tested
G	status	OK	Can be one of OK (test successful), NOTEST (not enough alignments for testing), LOWDATA (too complex or shallowly sequenced), HIDATA (too many fragments in locus), or FAIL, when an ill-conditioned covariance matrix or other numerical exception prevents testing.
H	value_1	197.664	FPKM of the gene in sample_1
I	value_2	146.354	FPKM of the gene in sample_2
J	log2(fold_change)	-0.433587	The (base 2) log of the fold change value_2/value_1
K	test_stat	-1.23201	The value of the test statistic used to compute significance of the observed change in FPKM
L	p_value	0.03275	The uncorrected p-value of the test statistic
M	q_value	0.226667	The FDR-adjusted p-value of the test statistic
N	significant	no	Can be either “yes” or “no”, depending on whether p is greater then the FDR after Benjamini-Hochberg correction for multiple-testing
O	ratio	0.740419	value_2/value_1
P	fold change	-1.35059	fold change value 2/value_1
Samples
GFP	GFP RNAi
SIN3	Sin3A Knockdown
LID	lid Knockdown
SIN3+LID	Sin3A+lid Knockdown
GFP+Stress	GFP RNAi + Paraquat treatment
SIN3+Stress	Sin3A Knockdown + Paraquat treatment
LID+Stress	lid Knockdown + Paraquat treatment
SIN3+LID+Stress	Sin3A+lid Knockdown + Paraquat treatment

## Sheet: GFP vs SIN3
test_id	gene_id	gene	locus	sample_1	sample_2	status	value_1	value_2	log2(fold_change)	test_stat	p_value	q_value	significant	ratio	fold change
XLOC_005742	XLOC_005742	312	chr3L:1342492-1475249	GFP	SIN3	OK	18.51	22.1749	0.260621	0.193941	0.7433	0.991256	no	1.19799	1.19799
XLOC_003201	XLOC_003201	128up	chr2R:7924810-7926356	GFP	SIN3	OK	65.1359	62.9505	-0.0492349	-0.150725	0.7928	0.995751	no	0.966449	-1.03472
XLOC_010878	XLOC_010878	140up	chr3R:9948375-9951270	GFP	SIN3	OK	23.9593	41.8918	0.806084	1.41291	0.01475	0.133337	no	1.74846	1.74846
XLOC_009370	XLOC_009370	14-3-3epsilon	chr3R:14068252-14075030	GFP	SIN3	OK	1016.18	926.351	-0.133526	-0.363034	0.5327	0.936319	no	0.911601	-1.09697
XLOC_003090	XLOC_003090	14-3-3zeta	chr2R:5987181-5997192	GFP	SIN3	OK	792.55	797.141	0.00833234	0.0247355	0.96825	0.997579	no	1.00579	1.00579
XLOC_003824	XLOC_003824	18w	chr2R:15999015-16004437	GFP	SIN3	OK	3.5298	5.62436	0.672101	1.56116	0.00795	0.086303	no	1.59339	1.59339
XLOC_006484	XLOC_006484	26-29-p	chr3L:13987330-13989671	GFP	SIN3	OK	745.481	652.312	-0.192609	-0.625672	0.269	0.737395	no	0.875022	-1.14283
XLOC_010811	XLOC_010811	2mit	chr3R:8914372-8989598	GFP	SIN3	NOTEST	0.21989	0.183031	-0.264691	0	1	1	no	0.832377	-1.20138
XLOC_011492	XLOC_011492	4EHP,Syx1A	chr3R:19889307-19934671	GFP	SIN3	OK	75.5198	71.4594	-0.0797312	-0.240682	0.6732	0.979738	no	0.946234	-1.05682
XLOC_012162	XLOC_012162	5.8SrRNA:CR40454	chrU:3653468-3653591	GFP	SIN3	NOTEST	0	0	0	0	1	1	no	1	1
XLOC_003765	XLOC_003765	5-HT1A	chr2R:14954659-15009463	GFP	SIN3	NOTEST	0.0140381	0.00450618	-1.63937	0	1	1	no	0.320997	-3.1153
XLOC_005172	XLOC_005172	5-HT1B	chr2R:14909829-14920147	GFP	SIN3	NOTEST	0.00383211	0.00535887	0.483791	0	1	1	no	1.39841	1.39841
XLOC_008523	XLOC_008523	5-HT2	chr3R:438596-459026	GFP	SIN3	NOTEST	0.0870711	0.023186	-1.90894	0	1	1	no	0.266288	-3.75533
XLOC_011938	XLOC_011938	5-HT7	chr3R:26793957-26842597	GFP	SIN3	NOTEST	0.0187568	0.0121792	-0.622987	0	1	1	no	0.649325	-1.54006
XLOC_011568	XLOC_011568	5PtaseI	chr3R:20865095-20870873	GFP	SIN3	OK	10.7854	14.6392	0.440756	0.545465	0.3573	0.827087	no	1.35732	1.35732
XLOC_008553	XLOC_008553	7B2	chr3R:1202475-1203699	GFP	SIN3	NOTEST	0.0209809	0	#NAME?	0	1	1	no	#NAME?	#NAME?
XLOC_008653	XLOC_008653	7SLRNA:CR32864	chr3R:2648219-2648518	GFP	SIN3	NOTEST	0	0	0	0	1	1	no	1	1
XLOC_010399	XLOC_010399	7SLRNA:CR42652	chr3R:2645854-2646153	GFP	SIN3	NOTEST	0	0	0	0	1	1	no	1	1
XLOC_008239	XLOC_008239	825-Oak	chr3L:19464755-19465328	GFP	SIN3	NOTEST	0	0	0	0	1	1	no	1	1
XLOC_003967	XLOC_003967	a	chr2R:18024493-18062243	GFP	SIN3	OK	2.36724	1.22788	-0.947033	-1.08737	0.0691	0.36062	no	0.518698	-1.9279
XLOC_008098	XLOC_008098	a10	chr3L:17016222-17016841	GFP	SIN3	NOTEST	0.121997	0.107137	-0.187379	0	1	1	no	0.8782	-1.13869
XLOC_002254	XLOC_002254	A16	chr2L:13019574-13021312	GFP	SIN3	OK	31.7638	31.188	-0.0263903	-0.0731904	0.89585	0.997579	no	0.981874	-1.01846
XLOC_006277	XLOC_006277	A2bp1	chr3L:10474511-10587112	GFP	SIN3	OK	11.2726	13.7729	0.289014	0.798535	0.17595	0.608229	no	1.2218	1.2218
XLOC_000101	XLOC_000101	a5	chr2L:1329160-1329904	GFP	SIN3	NOTEST	0	0	0	0	1	1	no	1	1
XLOC_013430	XLOC_013430	a6	chrX:1586856-1589922	GFP	SIN3	OK	4.18292	3.97257	-0.0744388	-0.128308	0.82405	0.997579	no	0.949711	-1.05295
XLOC_002474	XLOC_002474	Aac11	chr2L:17474911-17477888	GFP	SIN3	OK	119.48	124.767	0.0624618	0.212551	0.70365	0.985605	no	1.04425	1.04425
XLOC_001968	XLOC_001968	Aats-ala	chr2L:8378261-8381764	GFP	SIN3	OK	161.922	187.447	0.211184	0.71973	0.2062	0.653131	no	1.15764	1.15764
XLOC_005975	XLOC_005975	Aats-ala-m	chr3L:5139197-5145476	GFP	SIN3	OK	18.244	30.6683	0.749322	2.00043	0.0008	0.0160572	yes	1.681	1.681
XLOC_014156	XLOC_014156	Aats-arg	chrX:15735795-15738169	GFP	SIN3	OK	68.9057	73.181	0.0868454	0.283673	0.6211	0.966746	no	1.06205	1.06205
XLOC_002567	XLOC_002567	Aats-asn	chr2L:19129468-19131954	GFP	SIN3	OK	211.809	297.968	0.492393	1.64099	0.0038	0.0508936	no	1.40678	1.40678
XLOC_003293	XLOC_003293	Aats-asp	chr2R:8762668-8770673	GFP	SIN3	OK	111.467	151.004	0.437971	0.824635	0.1478	0.556564	no	1.3547	1.3547
XLOC_003501	XLOC_003501	Aats-cys	chr2R:12030654-12037121	GFP	SIN3	OK	52.9705	90.9362	0.779666	2.33033	0.0002	0.00550428	yes	1.71673	1.71673
XLOC_011586	XLOC_011586	Aats-gln	chr3R:21088462-21091443	GFP	SIN3	OK	43.6703	52.7746	0.273189	0.84731	0.1376	0.535886	no	1.20848	1.20848
XLOC_011484	XLOC_011484	Aats-glupro	chr3R:19777857-19784113	GFP	SIN3	OK	71.1154	91.5179	0.363892	1.19533	0.0361	0.241231	no	1.28689	1.28689
XLOC_006531	XLOC_006531	Aats-gly	chr3L:15088241-15090786	GFP	SIN3	OK	91.63	96.3046	0.0717846	0.241417	0.66845	0.979006	no	1.05102	1.05102
XLOC_013208	XLOC_013208	Aats-his,CG15048	chrX:18409431-18416478	GFP	SIN3	OK	71.1183	78.8061	0.148086	0.467856	0.4166	0.872573	no	1.1081	1.1081
XLOC_006991	XLOC_006991	Aats-ile	chr3L:22281764-22285910	GFP	SIN3	OK	97.9839	125.929	0.361993	1.20523	0.0352	0.237508	no	1.2852	1.2852
XLOC_005964	XLOC_005964	Aats-leu	chr3L:4825852-4829038	GFP	SIN3	OK	15.6452	21.8043	0.478892	1.37162	0.01795	0.152417	no	1.39367	1.39367
XLOC_013842	XLOC_013842	Aats-lys	chrX:9500395-9502917	GFP	SIN3	OK	85.171	76.9927	-0.145641	-0.470536	0.41685	0.872649	no	0.903978	-1.10622
XLOC_010894	XLOC_010894	Aats-met	chr3R:10077104-10085713	GFP	SIN3	OK	10.4468	14.7346	0.496144	1.13993	0.04805	0.2898	no	1.41044	1.41044
XLOC_003357	XLOC_003357	Aats-phe	chr2R:9855851-9857407	GFP	SIN3	OK	37.9692	56.6146	0.576347	1.66951	0.00345	0.0474424	yes	1.49107	1.49107
XLOC_007229	XLOC_007229	Aats-pro	chr3L:2648047-2651850	GFP	SIN3	OK	18.8528	21.5477	0.192754	0.46531	0.41525	0.871667	no	1.14294	1.14294
XLOC_009189	XLOC_009189	Aats-ser	chr3R:11158987-11168978	GFP	SIN3	OK	8.45431	8.46856	0.00243098	0.00122334	0.99845	0.999477	no	1.00169	1.00169
XLOC_000841	XLOC_000841	Aats-thr	chr2L:12103733-12106894	GFP	SIN3	OK	233.894	279.088	0.254865	0.869658	0.1317	0.523335	no	1.19322	1.19322
XLOC_010547	XLOC_010547	Aats-trp	chr3R:5089546-5092670	GFP	SIN3	OK	71.6938	76.0797	0.0856618	0.275452	0.62185	0.966945	no	1.06117	1.06117
XLOC_008062	XLOC_008062	Aats-tyr	chr3L:16410448-16412402	GFP	SIN3	OK	56.4247	107.869	0.934881	3.00606	5e-05	0.00172023	yes	1.91173	1.91173
XLOC_003307	XLOC_003307	Aats-val	chr2R:9086354-9090214	GFP	SIN3	OK	82.1905	99.9687	0.282505	0.945942	0.1025	0.45336	no	1.2163	1.2163
XLOC_006223	XLOC_006223	aay	chr3L:9404137-9419777	GFP	SIN3	OK	34.0842	52.2126	0.615294	1.13598	0.0478	0.288932	no	1.53187	1.53187
XLOC_000790	XLOC_000790	ab	chr2L:11210677-11269002	GFP	SIN3	NOTEST	0.487066	0.334231	-0.543274	0	1	1	no	0.686212	-1.45728
XLOC_003761	XLOC_003761	abba	chr2R:14874845-14896468	GFP	SIN3	NOTEST	0	0	0	0	1	1	no	1	1
XLOC_005759	XLOC_005759	ABCB7,CG33230	chr3L:1618413-1629301	GFP	SIN3	OK	78.6912	91.1192	0.211553	0.677333	0.2365	0.695826	no	1.15793	1.15793
XLOC_011048	XLOC_011048	abd-A	chr3R:12632935-12655771	GFP	SIN3	NOTEST	0.00384371	0.0174174	2.17996	0	1	1	no	4.53141	4.53141
XLOC_011051	XLOC_011051	Abd-B	chr3R:12752931-12797958	GFP	SIN3	NOTEST	0.0322407	0.0460118	0.513123	0	1	1	no	1.42714	1.42714
XLOC_010877	XLOC_010877	Abi	chr3R:9944983-9948142	GFP	SIN3	OK	58.9821	70.7872	0.26321	0.862304	0.13785	0.536425	no	1.20015	1.20015
XLOC_008077	XLOC_008077	Abl	chr3L:16615469-16640982	GFP	SIN3	OK	35.3197	34.4668	-0.0352642	-0.117276	0.84465	0.997579	no	0.975853	-1.02474
XLOC_002148	XLOC_002148	abo	chr2L:10973442-10975273	GFP	SIN3	OK	39.4098	37.8318	-0.0589556	-0.169315	0.76625	0.993654	no	0.959959	-1.04171
XLOC_008493	XLOC_008493	abs	chr3R:58768-60763	GFP	SIN3	OK	33.2242	37.4103	0.1712	0.517839	0.36875	0.836645	no	1.12599	1.12599
XLOC_012283	XLOC_012283	ac	chrX:162541-364670	GFP	SIN3	NOTEST	0.0221412	0.0533326	1.26828	0	1	1	no	2.40874	2.40874
XLOC_014130	XLOC_014130	Ac13E	chrX:15404909-15448311	GFP	SIN3	OK	2.22852	2.29941	0.0451751	0.0948955	0.86985	0.997579	no	1.03181	1.03181
XLOC_001371	XLOC_001371	Ac3	chr2L:21632586-21647964	GFP	SIN3	OK	12.8931	7.95254	-0.697114	-1.76897	0.0023	0.0352005	yes	0.616805	-1.62126
XLOC_006828	XLOC_006828	Ac76E	chr3L:19932386-19971060	GFP	SIN3	OK	8.40908	6.23117	-0.432445	-1.11759	0.0531	0.308661	no	0.741005	-1.34952
XLOC_008372	XLOC_008372	Ac78C	chr3L:21129546-21165030	GFP	SIN3	OK	51.3363	44.7451	-0.19825	-0.650291	0.2648	0.732393	no	0.871607	-1.14731
XLOC_009867	XLOC_009867	Acam	chr3R:21637632-21638924	GFP	SIN3	NOTEST	0.110788	0.0762385	-0.539207	0	1	1	no	0.688149	-1.45317
XLOC_004399	XLOC_004399	ACC	chr2R:3861619-3874729	GFP	SIN3	OK	89.4549	98.6442	0.141073	0.473153	0.41395	0.870907	no	1.10272	1.10272
XLOC_008380	XLOC_008380	AcCoAS	chr3L:21263821-21273343	GFP	SIN3	OK	156.098	153.079	-0.0281735	-0.0959628	0.8708	0.997579	no	0.980661	-1.01972
XLOC_010815	XLOC_010815	Ace	chr3R:9048672-9085239	GFP	SIN3	NOTEST	0.0516258	0.0538152	0.0599225	0	1	1	no	1.04241	1.04241
XLOC_000587	XLOC_000587	Acer	chr2L:8521932-8528505	GFP	SIN3	OK	2.99242	3.8777	0.37389	0.245903	0.7067	0.986379	no	1.29584	1.29584
XLOC_010218	XLOC_010218	Acf1	chr3R:27619810-27630878	GFP	SIN3	OK	34.8097	26.3368	-0.402412	-1.20863	0.0351	0.237049	no	0.756592	-1.32172
XLOC_004728	XLOC_004728	achi	chr2R:8399036-8402556	GFP	SIN3	OK	12.7555	8.45131	-0.593872	-1.38415	0.0194	0.160412	no	0.662562	-1.50929
XLOC_014121	XLOC_014121	acj6	chrX:15245314-15272487	GFP	SIN3	NOTEST	0.0381885	0.0447229	0.227875	0	1	1	no	1.17111	1.17111
XLOC_005916	XLOC_005916	Ack	chr3L:4108185-4114157	GFP	SIN3	OK	28.1301	44.5207	0.662362	2.17348	0.0003	0.00756117	yes	1.58267	1.58267
XLOC_004766	XLOC_004766	Ack-like	chr2R:9030338-9040182	GFP	SIN3	OK	58.642	64.8212	0.14453	0.482555	0.40215	0.862832	no	1.10537	1.10537
XLOC_001201	XLOC_001201	Acn	chr2L:19045354-19048817	GFP	SIN3	OK	46.4135	44.0392	-0.0757572	-0.245532	0.6731	0.979738	no	0.948844	-1.05391
XLOC_001341	XLOC_001341	Acon	chr2L:21168615-21173017	GFP	SIN3	OK	149.202	170.742	0.194554	0.66749	0.24165	0.703086	no	1.14437	1.14437
XLOC_003922	XLOC_003922	Acox57D-d	chr2R:17276900-17279944	GFP	SIN3	OK	2.17308	2.01761	-0.10709	-0.169431	0.75925	0.992898	no	0.928459	-1.07705
XLOC_003921	XLOC_003921	Acox57D-p	chr2R:17273858-17276788	GFP	SIN3	OK	30.3703	31.6471	0.059412	0.179356	0.75885	0.992849	no	1.04204	1.04204
XLOC_001908	XLOC_001908	Acp1	chr2L:7740552-7741542	GFP	SIN3	NOTEST	0	0	0	0	1	1	no	1	1
XLOC_001649	XLOC_001649	Acp24A4,CG3513	chr2L:3692698-3693889	GFP	SIN3	OK	1.04107	0.372825	-1.4815	-0.935228	0.28325	0.754266	no	0.358116	-2.79239
XLOC_001769	XLOC_001769	Acp26Aa,Acp26Ab	chr2L:5892297-5893896	GFP	SIN3	NOTEST	0	0	0	0	1	1	no	1	1
XLOC_001973	XLOC_001973	Acp29AB	chr2L:8392455-8393222	GFP	SIN3	NOTEST	0	0	0	0	1	1	no	1	1
XLOC_000777	XLOC_000777	Acp32CD	chr2L:11013220-11066997	GFP	SIN3	NOTEST	0.0216271	0.118047	2.44846	0	1	1	no	5.45833	5.45833
XLOC_002507	XLOC_002507	Acp36DE	chr2L:18320100-18393441	GFP	SIN3	NOTEST	0.050473	0.0206885	-1.28668	0	1	1	no	0.409893	-2.43966
XLOC_005012	XLOC_005012	Acp53C14a	chr2R:12635564-12636077	GFP	SIN3	NOTEST	0.0778955	0	#NAME?	0	1	1	no	#NAME?	#NAME?
XLOC_005013	XLOC_005013	Acp53C14b	chr2R:12636410-12636952	GFP	SIN3	NOTEST	0.130177	0.272377	1.06513	0	1	1	no	2.09236	2.09236
XLOC_005015	XLOC_005015	Acp53C14c,CG42392,unc-104	chr2R:12638280-12660002	GFP	SIN3	OK	9.59581	16.1354	0.749751	2.00603	5e-05	0.00172023	yes	1.6815	1.6815
XLOC_005014	XLOC_005014	Acp53Ea	chr2R:12637307-12637827	GFP	SIN3	NOTEST	0.26607	0.318089	0.257622	0	1	1	no	1.19551	1.19551
XLOC_003590	XLOC_003590	Acp54A1	chr2R:13020962-13021255	GFP	SIN3	NOTEST	0.489257	0.159234	-1.61945	0	1	1	no	0.32546	-3.07258
XLOC_005821	XLOC_005821	Acp62F	chr3L:2717614-2766480	GFP	SIN3	NOTEST	0.0756033	0	#NAME?	0	1	1	no	#NAME?	#NAME?
XLOC_007291	XLOC_007291	Acp63F	chr3L:3814210-3818383	GFP	SIN3	NOTEST	0	0.0866072	inf	0	1	1	no	#VALUE!	#VALUE!
XLOC_007443	XLOC_007443	Acp65Aa	chr3L:6145149-6145845	GFP	SIN3	NOTEST	0.04021	0	#NAME?	0	1	1	no	#NAME?	#NAME?
XLOC_006456	XLOC_006456	Acp70A	chr3L:13294734-13295022	GFP	SIN3	NOTEST	0	0	0	0	1	1	no	1	1
XLOC_008215	XLOC_008215	Acp76A	chr3L:19043856-19045126	GFP	SIN3	NOTEST	0.21878	0.0435693	-2.32809	0	1	1	no	0.199148	-5.0214
XLOC_009729	XLOC_009729	Acp95EF	chr3R:20052744-20055757	GFP	SIN3	OK	2.10471	1.08036	-0.962112	-0.0881787	0.6121	0.964188	no	0.513305	-1.94816
XLOC_009989	XLOC_009989	Acp98AB	chr3R:23520604-23520773	GFP	SIN3	NOTEST	1.98889	0	#NAME?	0	1	1	no	#NAME?	#NAME?
XLOC_011858	XLOC_011858	Acph-1	chr3R:25816865-25819133	GFP	SIN3	OK	57.0105	51.8712	-0.136293	-0.417281	0.4648	0.902442	no	0.909854	-1.09908
XLOC_002967	XLOC_002967	Acsl	chr2R:4553317-4570527	GFP	SIN3	OK	215.234	256.054	0.250542	0.824607	0.15515	0.570877	no	1.18965	1.18965
XLOC_004264	XLOC_004264	Act42A	chr2R:1901414-1903194	GFP	SIN3	OK	1611.95	1652.47	0.0358188	0.107605	0.8519	0.997579	no	1.02514	1.02514
XLOC_003872	XLOC_003872	Act57B	chr2R:16831532-16833945	GFP	SIN3	NOTEST	0.428629	0.287092	-0.578218	0	1	1	no	0.669791	-1.493
XLOC_012550	XLOC_012550	Act5C	chrX:5794893-5799261	GFP	SIN3	OK	2898.59	2579.04	-0.168517	-0.42829	0.46035	0.899659	no	0.889757	-1.1239
XLOC_006980	XLOC_006980	Act79B	chr3L:21978309-21980290	GFP	SIN3	NOTEST	0.0478489	0.0451778	-0.0828711	0	1	1	no	0.944177	-1.05912
XLOC_009089	XLOC_009089	Act87E	chr3R:9251706-9253811	GFP	SIN3	NOTEST	0.238047	0.27856	0.226743	0	1	1	no	1.17019	1.17019
XLOC_009197	XLOC_009197	Act88F	chr3R:11265690-11267899	GFP	SIN3	NOTEST	0.0930547	0.126565	0.443723	0	1	1	no	1.36011	1.36011
XLOC_012096	XLOC_012096	Actbeta	chr4:1097956-1105422	GFP	SIN3	NOTEST	0.302925	0.286054	-0.0826703	0	1	1	no	0.944308	-1.05898
XLOC_013450	XLOC_013450	Actn,usp	chrX:1918788-1936344	GFP	SIN3	OK	34.1574	35.0839	0.038609	0.118218	0.83545	0.997579	no	1.02712	1.02712
XLOC_011052	XLOC_011052	Actn3	chr3R:12801606-12803517	GFP	SIN3	NOTEST	0	0	0	0	1	1	no	1	1
XLOC_000870	XLOC_000870	ACXA	chr2L:12921090-12925453	GFP	SIN3	NOTEST	0	0.00716213	inf	0	1	1	no	#VALUE!	#VALUE!
XLOC_000869	XLOC_000869	ACXB,ACXC	chr2L:12912529-12921008	GFP	SIN3	NOTEST	0.0615477	0.0680131	0.144106	0	1	1	no	1.10505	1.10505
XLOC_005792	XLOC_005792	ACXD	chr3L:2237607-2243719	GFP	SIN3	NOTEST	0.0386706	0.012554	-1.62309	0	1	1	no	0.324639	-3.08034
XLOC_000871	XLOC_000871	ACXE	chr2L:12925610-12929823	GFP	SIN3	NOTEST	0.0688975	0.147848	1.10159	0	1	1	no	2.14591	2.14591
XLOC_000953	XLOC_000953	Acyp	chr2L:13912138-13912596	GFP	SIN3	NOTEST	0.0911701	0	#NAME?	0	1	1	no	#NAME?	#NAME?
XLOC_009216	XLOC_009216	Acyp2	chr3R:11618409-11619209	GFP	SIN3	OK	32.5199	22.1427	-0.554494	-1.11298	0.0548	0.314472	no	0.680896	-1.46865
XLOC_008793	XLOC_008793	Ada	chr3R:4890904-4892025	GFP	SIN3	OK	23.4126	19.7903	-0.24249	-0.55724	0.32735	0.801705	no	0.845285	-1.18303
XLOC_000830	XLOC_000830	Ada1-1	chr2L:11996810-11999340	GFP	SIN3	OK	1.23506	1.8349	0.571123	0.427628	0.4519	0.894874	no	1.48568	1.48568
XLOC_000828	XLOC_000828	Ada1-2	chr2L:11992905-11995428	GFP	SIN3	OK	3.71412	4.88627	0.395711	0.495108	0.39	0.854259	no	1.31559	1.31559
XLOC_011123	XLOC_011123	Ada2a,Rpb4	chr3R:14078564-14081209	GFP	SIN3	OK	26.7599	23.7575	-0.171692	-0.366254	0.52255	0.931398	no	0.887801	-1.12638
XLOC_010479	XLOC_010479	Ada2b	chr3R:4059228-4066237	GFP	SIN3	OK	19.551	16.8939	-0.210745	-0.461383	0.4248	0.878533	no	0.864091	-1.15729
XLOC_003077	XLOC_003077	Adam	chr2R:5856464-5858409	GFP	SIN3	OK	183.212	192.283	0.0697133	0.236857	0.68015	0.981297	no	1.04951	1.04951
XLOC_012362	XLOC_012362	Adar,CG42666	chrX:1667751-1747700	GFP	SIN3	OK	53.6926	48.0608	-0.159864	-0.462598	0.42745	0.880337	no	0.895109	-1.11718
XLOC_002302	XLOC_002302	adat	chr2L:13803625-13811474	GFP	SIN3	OK	3.49532	4.38349	0.326656	0.515709	0.3673	0.835513	no	1.2541	1.2541
XLOC_001792	XLOC_001792	ade2	chr2L:6038160-6045970	GFP	SIN3	OK	43.8461	40.8738	-0.101275	-0.331918	0.55695	0.945319	no	0.932209	-1.07272
XLOC_001871	XLOC_001871	ade3	chr2L:7014860-7023940	GFP	SIN3	OK	40.9215	49.1402	0.264046	0.78334	0.1779	0.611518	no	1.20084	1.20084
XLOC_013995	XLOC_013995	ade5	chrX:12651068-12654651	GFP	SIN3	OK	354.765	227.02	-0.644046	-2.04547	0.0003	0.00756117	yes	0.639916	-1.56271
XLOC_002813	XLOC_002813	Adf1	chr2R:2549769-2555590	GFP	SIN3	OK	33.079	27.0851	-0.288418	-0.80243	0.16615	0.591479	no	0.818799	-1.2213
XLOC_008141	XLOC_008141	Adgf-A,Msi	chr3L:17744830-17757258	GFP	SIN3	OK	439.037	608.298	0.470435	1.50501	0.0098	0.0997344	no	1.38553	1.38553
XLOC_008140	XLOC_008140	Adgf-B	chr3L:17683114-17743688	GFP	SIN3	NOTEST	0.0672802	0.0406251	-0.727811	0	1	1	no	0.603819	-1.65612
XLOC_009101	XLOC_009101	Adgf-C	chr3R:9532478-9534851	GFP	SIN3	NOTEST	0.0963281	0.0946827	-0.0248566	0	1	1	no	0.982918	-1.01738
XLOC_010854	XLOC_010854	Adgf-D	chr3R:9519774-9531124	GFP	SIN3	NOTEST	0.0708465	0.123518	0.801954	0	1	1	no	1.74346	1.74346
XLOC_004867	XLOC_004867	Adgf-E	chr2R:10544302-10546260	GFP	SIN3	NOTEST	0.00897363	0	#NAME?	0	1	1	no	#NAME?	#NAME?
XLOC_000981	XLOC_000981	Adh	chr2L:14599775-14689325	GFP	SIN3	OK	0.474618	0.673815	0.505586	0.189216	0.7296	0.989257	no	1.4197	1.4197
XLOC_007811	XLOC_007811	Adk1,CG5626	chr3L:12193421-12199122	GFP	SIN3	OK	15.5465	31.7459	1.02998	2.27175	0.0001	0.0031128	yes	2.042	2.042
XLOC_004134	XLOC_004134	Adk2	chr2R:19911720-19913400	GFP	SIN3	OK	219.597	203.293	-0.111299	-0.371685	0.5172	0.929036	no	0.925754	-1.0802
XLOC_010667	XLOC_010667	Adk3	chr3R:6711268-6722140	GFP	SIN3	OK	9.4869	17.0971	0.849743	0.807208	0.1788	0.613038	no	1.80218	1.80218
XLOC_011877	XLOC_011877	AdoR	chr3R:25960577-25975328	GFP	SIN3	OK	3.03737	2.30096	-0.400587	-0.716857	0.2157	0.666959	no	0.75755	-1.32004
XLOC_003686	XLOC_003686	adp	chr2R:14039208-14041565	GFP	SIN3	OK	21.0336	22.7157	0.110995	0.31053	0.59	0.957532	no	1.07997	1.07997
XLOC_004331	XLOC_004331	Ady43A	chr2R:3130528-3133281	GFP	SIN3	OK	3.23631	4.54895	0.491184	0.88548	0.11415	0.482855	no	1.4056	1.4056
XLOC_006930	XLOC_006930	Aef1	chr3L:21426521-21434463	GFP	SIN3	OK	27.8299	28.6274	0.0407617	0.116951	0.8427	0.997579	no	1.02866	1.02866
XLOC_003663	XLOC_003663	aft	chr2R:13673641-13676914	GFP	SIN3	OK	14.9557	17.2196	0.203357	0.336896	0.55225	0.944075	no	1.15137	1.15137
XLOC_010899	XLOC_010899	Afti	chr3R:10141709-10152411	GFP	SIN3	OK	16.5879	18.2356	0.136627	0.298397	0.6013	0.961663	no	1.09933	1.09933
XLOC_014081	XLOC_014081	Ag5r	chrX:14678696-14680584	GFP	SIN3	NOTEST	0.292993	0.130032	-1.172	0	1	1	no	0.443806	-2.25324
XLOC_014080	XLOC_014080	Ag5r2	chrX:14676984-14678085	GFP	SIN3	NOTEST	0.0205044	0.0704349	1.78036	0	1	1	no	3.43512	3.43512
XLOC_007326	XLOC_007326	ago	chr3L:4246342-4254306	GFP	SIN3	OK	35.2796	40.5311	0.200195	0.672367	0.2462	0.709047	no	1.14885	1.14885
XLOC_004821	XLOC_004821	AGO1,DJ-1alpha	chr2R:9830038-9845594	GFP	SIN3	OK	55.4047	56.1146	0.0183666	0.0581487	0.92335	0.997579	no	1.01281	1.01281
XLOC_006556	XLOC_006556	AGO2	chr3L:15547212-15556165	GFP	SIN3	OK	197.664	146.354	-0.433587	-1.23201	0.03275	0.226667	no	0.740419	-1.35059
XLOC_007040	XLOC_007040	AGO3	chr3L:23547692-23682740	GFP	SIN3	OK	18.3422	12.694	-0.531014	-1.44976	0.01635	0.143099	no	0.692068	-1.44494
XLOC_010385	XLOC_010385	agt	chr3R:2483603-2485822	GFP	SIN3	OK	15.3219	9.96	-0.62138	-0.443429	0.4345	0.884644	no	0.650049	-1.53835
XLOC_013023	XLOC_013023	Ahcy13	chrX:15344293-15346679	GFP	SIN3	OK	154.329	223.096	0.531658	1.7849	0.0018	0.0294572	yes	1.44559	1.44559
XLOC_011053	XLOC_011053	Ahcy89E	chr3R:12804160-12807880	GFP	SIN3	NOTEST	0.102914	0.0269385	-1.9337	0	1	1	no	0.261757	-3.82034
XLOC_000144	XLOC_000144	AIF	chr2L:2151753-2155389	GFP	SIN3	OK	41.3989	47.2842	0.191766	0.617061	0.2765	0.746386	no	1.14216	1.14216
XLOC_004731	XLOC_004731	Ak6	chr2R:8453691-8457372	GFP	SIN3	OK	10.5589	15.7449	0.576427	1.06569	0.06805	0.357285	no	1.49115	1.49115
XLOC_000574	XLOC_000574	Akap200	chr2L:8415689-8430984	GFP	SIN3	OK	451.184	345.492	-0.385062	-1.18989	0.03585	0.24007	no	0.765746	-1.30592
XLOC_005918	XLOC_005918	Akh	chr3L:4141466-4142070	GFP	SIN3	OK	0.39992	0.873828	1.12764	0.784597	0.1359	0.532566	no	2.18501	2.18501
XLOC_006077	XLOC_006077	akirin	chr3L:7362942-7366811	GFP	SIN3	OK	177.56	205.455	0.210516	0.695789	0.22475	0.679238	no	1.1571	1.1571
XLOC_009240	XLOC_009240	Akt1	chr3R:11924937-11930239	GFP	SIN3	OK	65.0284	62.162	-0.065036	-0.22275	0.6996	0.98455	no	0.955921	-1.04611
XLOC_000031	XLOC_000031	al	chr2L:378111-387439	GFP	SIN3	NOTEST	0.0990604	0.157315	0.667274	0	1	1	no	1.58807	1.58807
XLOC_004125	XLOC_004125	Alas	chr2R:19852289-19854280	GFP	SIN3	OK	34.666	63.9989	0.884527	2.69682	5e-05	0.00172023	yes	1.84616	1.84616
XLOC_004487	XLOC_004487	alc	chr2R:5019991-5025455	GFP	SIN3	OK	32.2218	37.8109	0.230765	0.578119	0.3169	0.79117	no	1.17346	1.17346
XLOC_008184	XLOC_008184	AlCR2	chr3L:18478236-18495657	GFP	SIN3	NOTEST	0	0	0	0	1	1	no	1	1
XLOC_009341	XLOC_009341	ald	chr3R:13496992-13508237	GFP	SIN3	OK	23.2216	22.4129	-0.0511351	-0.0459453	0.9363	0.997579	no	0.965177	-1.03608
XLOC_011661	XLOC_011661	Ald	chr3R:22079790-22087313	GFP	SIN3	OK	227.653	180.416	-0.335509	-1.06848	0.0638	0.344103	no	0.792504	-1.26182
XLOC_000631	XLOC_000631	Aldh	chr2L:9370308-9415156	GFP	SIN3	OK	353.313	345.084	-0.0340018	-0.113726	0.84135	0.997579	no	0.976707	-1.02385
XLOC_004349	XLOC_004349	Aldh-III	chr2R:3354383-3364667	GFP	SIN3	OK	56.2648	33.673	-0.740638	-2.22543	0.0002	0.00550428	yes	0.598475	-1.67091
XLOC_006316	XLOC_006316	Alg10	chr3L:11158070-11162725	GFP	SIN3	OK	29.1364	27.1817	-0.100185	-0.165	0.7747	0.994181	no	0.932913	-1.07191
XLOC_012005	XLOC_012005	Alg-2	chr3RHet:1894568-1899122	GFP	SIN3	OK	75.8241	65.45	-0.212265	-0.652369	0.25935	0.725894	no	0.863181	-1.15851
XLOC_010408	XLOC_010408	Alh	chr3R:2919759-2949907	GFP	SIN3	OK	13.1616	11.1377	-0.240881	-0.643615	0.2751	0.744821	no	0.846228	-1.18171
XLOC_002008	XLOC_002008	alien	chr2L:8993817-8997379	GFP	SIN3	OK	152.698	153.118	0.00396015	0.0129535	0.98265	0.997579	no	1.00275	1.00275
XLOC_011747	XLOC_011747	ALiX	chr3R:23522187-23525967	GFP	SIN3	OK	97.5024	143.575	0.558299	1.89341	0.0014	0.0245747	yes	1.47253	1.47253
XLOC_005004	XLOC_005004	Alk	chr2R:12512797-12527516	GFP	SIN3	NOTEST	0.0323698	0.0123526	-1.38984	0	1	1	no	0.381607	-2.6205
XLOC_014160	XLOC_014160	AlkB	chrX:15752166-15753520	GFP	SIN3	OK	9.7517	5.87193	-0.731819	-1.34804	0.0179	0.152135	no	0.602144	-1.66073
XLOC_010077	XLOC_010077	alph	chr3R:25417541-25442879	GFP	SIN3	OK	85.9151	80.4427	-0.0949494	-0.255234	0.67255	0.979734	no	0.936305	-1.06803
XLOC_001604	XLOC_001604	alpha4GT1	chr2L:3018507-3023141	GFP	SIN3	OK	42.7455	39.2342	-0.123659	-0.295054	0.6132	0.964372	no	0.917857	-1.08949
XLOC_009869	XLOC_009869	alpha4GT2	chr3R:21657970-21668287	GFP	SIN3	NOTEST	0.0478151	0.022025	-1.11832	0	1	1	no	0.46063	-2.17094
XLOC_001434	XLOC_001434	alpha-Adaptin	chr2L:408029-414777	GFP	SIN3	OK	58.6261	68.159	0.217362	0.721021	0.21395	0.66449	no	1.16261	1.16261
XLOC_008466	XLOC_008466	alpha-Cat	chr3L:23311745-23331200	GFP	SIN3	OK	83.0443	70.4962	-0.236334	-0.792334	0.16535	0.590254	no	0.8489	-1.178
XLOC_004123	XLOC_004123	alpha-catenin-related	chr2R:19845364-19849154	GFP	SIN3	NOTEST	0.0108155	0.0300219	1.47291	0	1	1	no	2.77581	2.77581
XLOC_007164	XLOC_007164	alphaCop	chr3L:1641065-1645199	GFP	SIN3	OK	131.888	142.716	0.113843	0.385068	0.5096	0.925839	no	1.08211	1.08211
XLOC_010445	XLOC_010445	alpha-Est1	chr3R:3371454-3374844	GFP	SIN3	OK	4.52692	2.70696	-0.741858	-1.20475	0.04095	0.261984	no	0.597969	-1.67233
XLOC_010433	XLOC_010433	alpha-Est10	chr3R:3312304-3319636	GFP	SIN3	OK	21.7705	19.3027	-0.173569	-0.464287	0.42605	0.879649	no	0.886647	-1.12785
XLOC_008693	XLOC_008693	alpha-Est2	chr3R:3367532-3370952	GFP	SIN3	NOTEST	0.551029	0.446438	-0.303667	0	1	1	no	0.81019	-1.23428
XLOC_010444	XLOC_010444	alpha-Est3	chr3R:3364693-3367349	GFP	SIN3	OK	4.14154	19.5128	2.23618	4.27537	5e-05	0.00172023	yes	4.71148	4.71148
XLOC_010443	XLOC_010443	alpha-Est4	chr3R:3362408-3364333	GFP	SIN3	OK	0.320459	1.73841	2.43956	2.74425	0.0001	0.0031128	yes	5.42476	5.42476
XLOC_010442	XLOC_010442	alpha-Est5	chr3R:3359217-3362247	GFP	SIN3	OK	0.374874	1.00102	1.41699	1.72449	0.00655	0.0753919	no	2.67028	2.67028
XLOC_010440	XLOC_010440	alpha-Est6	chr3R:3350288-3354499	GFP	SIN3	NOTEST	0.0313158	0.0477434	0.608412	0	1	1	no	1.52458	1.52458
XLOC_010439	XLOC_010439	alpha-Est7	chr3R:3345284-3349476	GFP	SIN3	OK	3.41055	1.30757	-1.38312	-2.04074	0.00085	0.0168211	yes	0.383389	-2.60832
XLOC_010437	XLOC_010437	alpha-Est8	chr3R:3335064-3341391	GFP	SIN3	OK	12.5854	9.54465	-0.398981	-0.968428	0.09205	0.426171	no	0.758394	-1.31858
XLOC_010435	XLOC_010435	alpha-Est9	chr3R:3319818-3330808	GFP	SIN3	OK	23.4838	15.6657	-0.584052	-1.71947	0.00315	0.0443546	yes	0.667088	-1.49905
XLOC_010777	XLOC_010777	alphagamma-element:CR32865	chr3R:8301057-8303989	GFP	SIN3	OK	75.1017	38.1638	-0.976642	-2.66994	5e-05	0.00172023	yes	0.508161	-1.96788
XLOC_007426	XLOC_007426	alphaKap4	chr3L:5990307-6019417	GFP	SIN3	NOTEST	0	0	0	0	1	1	no	1	1
XLOC_013867	XLOC_013867	alpha-Man-I	chrX:10170087-10219990	GFP	SIN3	OK	12.9275	10.8669	-0.250498	-0.683779	0.23655	0.695826	no	0.840606	-1.18962
XLOC_011797	XLOC_011797	alpha-Man-Ib	chr3R:24934774-24938544	GFP	SIN3	OK	33.9106	31.1303	-0.123414	-0.388011	0.50285	0.922029	no	0.918013	-1.08931
XLOC_008812	XLOC_008812	alpha-Man-II	chr3R:5238269-5242986	GFP	SIN3	OK	17.8791	18.4961	0.0489455	0.147473	0.80175	0.99688	no	1.03451	1.03451
XLOC_009219	XLOC_009219	alpha-Man-IIb	chr3R:11629969-11658354	GFP	SIN3	OK	5.93492	2.77451	-1.09699	-2.00631	0.0017	0.0283371	yes	0.467491	-2.13908
XLOC_003447	XLOC_003447	alphaPS4	chr2R:11146271-11180386	GFP	SIN3	OK	1.95545	2.24658	0.200233	0.109771	0.86035	0.997579	no	1.14888	1.14888
XLOC_004085	XLOC_004085	alphaPS5	chr2R:19444332-19447720	GFP	SIN3	OK	0.613177	0.216821	-1.4998	-1.77209	0.00335	0.0464425	yes	0.353602	-2.82804
XLOC_007182	XLOC_007182	alpha-Spec,dlt	chr3L:1778484-1795328	GFP	SIN3	OK	169.388	198.056	0.225577	0.698389	0.22335	0.677387	no	1.16924	1.16924
XLOC_006247	XLOC_006247	alphaTub67C	chr3L:9674367-9676470	GFP	SIN3	OK	0.22576	0.606223	1.42505	1.4471	0.021	0.169174	no	2.68524	2.68524
XLOC_008662	XLOC_008662	alphaTub84B	chr3R:2912320-2914561	GFP	SIN3	OK	1728.29	2659.02	0.621553	1.77821	0.0015	0.0258416	yes	1.53853	1.53853
XLOC_008692	XLOC_008692	alphaTub84D	chr3R:3356477-3358454	GFP	SIN3	OK	72.7747	70.4552	-0.0467307	-0.148538	0.79415	0.996098	no	0.968128	-1.03292
XLOC_010589	XLOC_010589	alphaTub85E	chr3R:5556942-5558987	GFP	SIN3	OK	3.28321	4.61469	0.491126	0.726806	0.2019	0.646604	no	1.40554	1.40554
XLOC_013281	XLOC_013281	Alr,parvin	chrX:19640089-19644204	GFP	SIN3	OK	94.8283	83.1202	-0.190118	-0.60536	0.2925	0.764774	no	0.876534	-1.14086
XLOC_011605	XLOC_011605	alrm	chr3R:21173152-21298780	GFP	SIN3	NOTEST	0.128718	0.253158	0.975826	0	1	1	no	1.96677	1.96677
XLOC_012450	XLOC_012450	AlstR	chrX:3468568-3560757	GFP	SIN3	NOTEST	0.197287	0.150973	-0.386003	0	1	1	no	0.765247	-1.30677
XLOC_011096	XLOC_011096	alt	chr3R:13496992-13508237	GFP	SIN3	OK	112.665	114.597	0.0245409	0.0771252	0.894	0.997579	no	1.01716	1.01716
XLOC_007241	XLOC_007241	aly	chr3L:3024128-3026521	GFP	SIN3	NOTEST	0.0154402	0.0228948	0.56833	0	1	1	no	1.48281	1.48281
XLOC_008650	XLOC_008650	Ama	chr3R:2588314-2590983	GFP	SIN3	NOTEST	0.0109666	0	#NAME?	0	1	1	no	#NAME?	#NAME?
XLOC_001209	XLOC_001209	amd	chr2L:19110158-19114110	GFP	SIN3	NOTEST	0.0753411	0.0285107	-1.40193	0	1	1	no	0.378423	-2.64255
XLOC_014419	XLOC_014419	amn	chrX:19760178-19802141	GFP	SIN3	OK	6.52685	5.67807	-0.200987	-0.125927	0.82555	0.997579	no	0.869955	-1.14948
XLOC_011676	XLOC_011676	amon	chr3R:22523417-22539881	GFP	SIN3	NOTEST	0.0267046	0.0176102	-0.600675	0	1	1	no	0.659445	-1.51643
XLOC_002514	XLOC_002514	amos	chr2L:18596046-18597200	GFP	SIN3	NOTEST	0.061719	0	#NAME?	0	1	1	no	#NAME?	#NAME?
XLOC_003272	XLOC_003272	Amph	chr2R:8481108-8499573	GFP	SIN3	OK	12.7114	9.41293	-0.433412	-1.10492	0.0557	0.317363	no	0.740508	-1.35042
XLOC_013945	XLOC_013945	Amun	chrX:11604152-11609598	GFP	SIN3	OK	36.3107	33.0138	-0.137323	-0.433024	0.4583	0.898856	no	0.909205	-1.09986
XLOC_013825	XLOC_013825	amx	chrX:9137810-9141369	GFP	SIN3	OK	16.2337	16.1062	-0.011378	-0.0221805	0.96965	0.997579	no	0.992144	-1.00792
XLOC_003588	XLOC_003588	Amy-d	chr2R:13012266-13013887	GFP	SIN3	NOTEST	0.414975	0.134978	-1.62031	0	1	1	no	0.325266	-3.07441
XLOC_005040	XLOC_005040	Amy-p	chr2R:13006211-13007808	GFP	SIN3	NOTEST	0.253312	0.2209	-0.197521	0	1	1	no	0.872048	-1.14673
XLOC_005005	XLOC_005005	Amyrel	chr2R:12528747-12540204	GFP	SIN3	NOTEST	0.0579989	0.176527	1.60579	0	1	1	no	3.04362	3.04362
XLOC_002997	XLOC_002997	ana	chr2R:4956605-4965059	GFP	SIN3	OK	0.801295	0.91978	0.198956	0.267273	0.6455	0.973903	no	1.14787	1.14787
XLOC_009758	XLOC_009758	ana1	chr3R:20356297-20369636	GFP	SIN3	OK	14.4726	13.0924	-0.144594	-0.228112	0.68785	0.98287	no	0.904634	-1.10542
XLOC_004461	XLOC_004461	ana2	chr2R:4781128-4787706	GFP	SIN3	OK	18.8153	15.5266	-0.277163	-0.227701	0.693	0.983128	no	0.825212	-1.21181
XLOC_003233	XLOC_003233	ana3	chr2R:8232590-8238583	GFP	SIN3	OK	9.76514	8.38266	-0.220233	-0.618179	0.278	0.748185	no	0.858427	-1.16492
XLOC_000951	XLOC_000951	Ance	chr2L:13905644-13909172	GFP	SIN3	OK	36.2011	12.3798	-1.54805	-3.80723	5e-05	0.00172023	yes	0.341972	-2.92422
XLOC_000952	XLOC_000952	Ance-2	chr2L:13909639-13911640	GFP	SIN3	NOTEST	0.403676	0.311425	-0.374314	0	1	1	no	0.771472	-1.29622
XLOC_000954	XLOC_000954	Ance-3	chr2L:13914724-13955745	GFP	SIN3	NOTEST	0.0163825	0.00880087	-0.896441	0	1	1	no	0.53721	-1.86147
XLOC_004477	XLOC_004477	Ance-4	chr2R:4927225-4929647	GFP	SIN3	NOTEST	0.0514433	0.0266503	-0.948831	0	1	1	no	0.518052	-1.93031
XLOC_005618	XLOC_005618	Ance-5	chr2R:20776150-20778545	GFP	SIN3	OK	0.695387	0.678951	-0.034509	-0.0428369	0.94045	0.997579	no	0.976364	-1.02421
XLOC_014313	XLOC_014313	Andorra	chrX:18071644-18099177	GFP	SIN3	NOTEST	0	0	0	0	1	1	no	1	1
XLOC_004095	XLOC_004095	angel	chr2R:19578313-19585198	GFP	SIN3	OK	19.0989	34.2533	0.842755	1.56772	0.0083	0.0888745	no	1.79347	1.79347
XLOC_012059	XLOC_012059	Ank	chr4:135699-150475	GFP	SIN3	OK	262.003	206.21	-0.345471	-1.11358	0.056	0.318473	no	0.787051	-1.27057
XLOC_007529	XLOC_007529	Ank2,CG44195	chr3L:7643647-7752223	GFP	SIN3	NOTEST	0.252286	0.245054	-0.0419617	0	1	1	no	0.971333	-1.02951
XLOC_009519	XLOC_009519	AnnIX	chr3R:16890962-16899041	GFP	SIN3	OK	333.184	430.916	0.371086	1.16303	0.0434	0.272245	no	1.29333	1.29333
XLOC_014431	XLOC_014431	AnnX	chrX:20064247-20067552	GFP	SIN3	OK	58.9835	69.7569	0.242024	0.701893	0.22725	0.682928	no	1.18265	1.18265
XLOC_010135	XLOC_010135	Anp	chr3R:26035669-26036011	GFP	SIN3	OK	11.6876	8.3298	-0.488625	-0.58727	0.31565	0.789642	no	0.712704	-1.40311
XLOC_013894	XLOC_013894	Ant2,sesB	chrX:10666576-10680940	GFP	SIN3	OK	953.743	1053.54	0.143577	0.449018	0.4342	0.884444	no	1.10464	1.10464
XLOC_013919	XLOC_013919	antdh	chrX:11062047-11063091	GFP	SIN3	NOTEST	0.0773451	0.106485	0.46127	0	1	1	no	1.37675	1.37675
XLOC_010401	XLOC_010401	Antp	chr3R:2721974-2824950	GFP	SIN3	NOTEST	0	0.00843017	inf	0	1	1	no	#VALUE!	#VALUE!
XLOC_014194	XLOC_014194	Anxb11	chrX:16309078-16316298	GFP	SIN3	OK	84.0682	73.4863	-0.194084	-0.506399	0.3756	0.842267	no	0.874128	-1.144
XLOC_001530	XLOC_001530	aop	chr2L:2155752-2178754	GFP	SIN3	OK	44.7423	39.5495	-0.177981	-0.574622	0.3141	0.788226	no	0.883939	-1.1313
XLOC_008064	XLOC_008064	aos	chr3L:16412696-16536318	GFP	SIN3	OK	1.54253	0.461584	-1.74063	-0.722599	0.48375	0.9125	no	0.299239	-3.34181
XLOC_010772	XLOC_010772	Aos1	chr3R:8257046-8259626	GFP	SIN3	OK	106.4	93.1751	-0.191483	-0.407749	0.47915	0.910241	no	0.875705	-1.14194
XLOC_004255	XLOC_004255	ap	chr2R:1593706-1615030	GFP	SIN3	NOTEST	0.105087	0.184629	0.813045	0	1	1	no	1.75692	1.75692
XLOC_012722	XLOC_012722	AP-1gamma	chrX:9002723-9011777	GFP	SIN3	OK	35.8499	34.2692	-0.0650584	-0.214887	0.71385	0.987159	no	0.955907	-1.04613
XLOC_009702	XLOC_009702	AP-1sigma	chr3R:19784372-19788277	GFP	SIN3	OK	114.025	109.959	-0.0523803	-0.162756	0.7832	0.994979	no	0.964344	-1.03697
XLOC_006947	XLOC_006947	AP-2	chr3L:21579927-21606449	GFP	SIN3	NOTEST	0.0199017	0	#NAME?	0	1	1	no	#NAME?	#NAME?
XLOC_011299	XLOC_011299	AP-2sigma	chr3R:17094930-17095799	GFP	SIN3	OK	69.5563	86.7012	0.317871	0.901349	0.12135	0.50036	no	1.24649	1.24649
XLOC_010568	XLOC_010568	AP-47	chr3R:5381506-5385247	GFP	SIN3	OK	86.2976	87.1127	0.0135626	0.0407694	0.94435	0.997579	no	1.00945	1.00945
XLOC_009610	XLOC_009610	AP-50	chr3R:18288176-18290325	GFP	SIN3	OK	71.3934	70.5568	-0.0170051	-0.0542269	0.9234	0.997579	no	0.988282	-1.01186
XLOC_011785	XLOC_011785	Apc	chr3R:24658022-24670470	GFP	SIN3	OK	35.4277	42.0677	0.247835	0.849636	0.13885	0.538241	no	1.18742	1.18742
XLOC_005066	XLOC_005066	Apc10	chr2R:13401709-13405688	GFP	SIN3	OK	13.1767	17.7217	0.427525	0.345172	0.5511	0.94355	no	1.34492	1.34492
XLOC_009723	XLOC_009723	Apc2	chr3R:19989687-19995284	GFP	SIN3	OK	8.59954	7.66532	-0.165913	-0.275828	0.63375	0.969236	no	0.891364	-1.12188
XLOC_012715	XLOC_012715	APC4	chrX:8976963-8979900	GFP	SIN3	OK	10.8571	9.61001	-0.176025	-0.429806	0.45885	0.898986	no	0.885138	-1.12977
XLOC_012590	XLOC_012590	Apc7	chrX:6491077-6493732	GFP	SIN3	OK	1.05245	0.566394	-0.893876	-1.14362	0.0471	0.286077	no	0.538166	-1.85816
XLOC_002455	XLOC_002455	ApepP	chr2L:16888489-16917052	GFP	SIN3	OK	57.7926	32.7961	-0.817362	-0.84584	0.1481	0.55718	no	0.567479	-1.76218
XLOC_002054	XLOC_002054	Apf,CG31712	chr2L:9934766-9938790	GFP	SIN3	OK	46.9336	55.4691	0.241061	0.501587	0.38495	0.850034	no	1.18186	1.18186
XLOC_000189	XLOC_000189	aph-1	chr2L:2766232-2767281	GFP	SIN3	OK	89.48	118.046	0.399708	1.17731	0.04195	0.266214	no	1.31924	1.31924
XLOC_010177	XLOC_010177	Aph-4	chr3R:26874650-26878262	GFP	SIN3	OK	6.93676	7.29649	0.0729411	0.154058	0.79215	0.995744	no	1.05186	1.05186
XLOC_004893	XLOC_004893	aPKC	chr2R:10830115-10850451	GFP	SIN3	OK	47.4797	55.2212	0.217912	0.710051	0.22405	0.678377	no	1.16305	1.16305
XLOC_005719	XLOC_005719	Aplip1	chr3L:1196316-1199339	GFP	SIN3	NOTEST	0.316774	0.141554	-1.1621	0	1	1	no	0.446862	-2.23783
XLOC_007812	XLOC_007812	app	chr3L:12199337-12259941	GFP	SIN3	OK	28.2373	35.0248	0.310776	0.945096	0.1027	0.45368	no	1.24037	1.24037
XLOC_006308	XLOC_006308	APP-BP1	chr3L:11089756-11093678	GFP	SIN3	OK	24.4083	24.9994	0.0345223	0.0791102	0.88985	0.997579	no	1.02422	1.02422
XLOC_012294	XLOC_012294	Appl	chrX:424502-473077	GFP	SIN3	NOTEST	0.348441	0.14644	-1.25061	0	1	1	no	0.42027	-2.37942
XLOC_007192	XLOC_007192	Aprt	chr3L:1883891-1884885	GFP	SIN3	OK	25.4174	63.5814	1.32279	3.16641	5e-05	0.00172023	yes	2.50149	2.50149
XLOC_007711	XLOC_007711	Aps	chr3L:10887875-10892223	GFP	SIN3	OK	106.323	123.239	0.213007	0.719404	0.21235	0.662189	no	1.1591	1.1591
XLOC_004087	XLOC_004087	apt	chr2R:19452376-19488310	GFP	SIN3	OK	34.6693	27.3844	-0.340305	-1.0856	0.0612	0.335776	no	0.789874	-1.26602
XLOC_004773	XLOC_004773	AQP	chr2R:9099909-9102001	GFP	SIN3	NOTEST	0.135902	0.0788493	-0.785399	0	1	1	no	0.580191	-1.72357
XLOC_011778	XLOC_011778	AR-2	chr3R:24562830-24570504	GFP	SIN3	NOTEST	0	0	0	0	1	1	no	1	1
XLOC_006412	XLOC_006412	ara	chr3L:12573771-12589118	GFP	SIN3	NOTEST	0	0	0	0	1	1	no	1	1
XLOC_011904	XLOC_011904	aralar1	chr3R:26271356-26281589	GFP	SIN3	OK	31.274	33.7986	0.111999	0.346381	0.5488	0.942872	no	1.08072	1.08072
XLOC_004848	XLOC_004848	Arc1	chr2R:10245431-10247799	GFP	SIN3	OK	43.6307	46.129	0.0803313	0.251127	0.6599	0.976727	no	1.05726	1.05726
XLOC_003379	XLOC_003379	Arc2	chr2R:10249448-10250330	GFP	SIN3	OK	25.4058	28.3133	0.156323	0.358425	0.52765	0.934111	no	1.11444	1.11444
XLOC_009455	XLOC_009455	Arc42	chr3R:15703469-15705034	GFP	SIN3	OK	72.9174	63.0291	-0.210244	-0.64626	0.26295	0.730043	no	0.864391	-1.15688
XLOC_000850	XLOC_000850	aret	chr2L:12175003-12313438	GFP	SIN3	NOTEST	0.268041	0.212297	-0.336371	0	1	1	no	0.792031	-1.26258
XLOC_012049	XLOC_012049	Arf102F	chr4:1144792-1145951	GFP	SIN3	OK	279.57	271.942	-0.039908	-0.129604	0.81945	0.997579	no	0.972717	-1.02805
XLOC_003449	XLOC_003449	Arf51F	chr2R:11209978-11212399	GFP	SIN3	OK	201.223	201.545	0.00230513	0.00787154	0.98935	0.998067	no	1.0016	1.0016
XLOC_006587	XLOC_006587	Arf72A	chr3L:15976234-15980915	GFP	SIN3	OK	64.4871	67.7888	0.0720364	0.149671	0.79285	0.995751	no	1.0512	1.0512
XLOC_008459	XLOC_008459	Arf79F	chr3L:22861478-22871868	GFP	SIN3	OK	451.529	452.626	0.00350343	0.0102558	0.986	0.997808	no	1.00243	1.00243
XLOC_008743	XLOC_008743	Arf84F	chr3R:4166821-4169219	GFP	SIN3	OK	47.1258	51.6829	0.133171	0.255805	0.65535	0.975539	no	1.0967	1.0967
XLOC_008450	XLOC_008450	ArfGAP3	chr3L:22707412-22710677	GFP	SIN3	OK	58.7603	54.6474	-0.104688	-0.336624	0.5594	0.946398	no	0.930006	-1.07526
XLOC_012293	XLOC_012293	arg	chrX:403450-424324	GFP	SIN3	NOTEST	0.236978	0.0619321	-1.93599	0	1	1	no	0.261342	-3.82641
XLOC_007621	XLOC_007621	Argk	chr3L:9041979-9059127	GFP	SIN3	OK	3.22353	1.60157	-1.00916	-1.45168	0.0172	0.147987	no	0.496835	-2.01274
XLOC_014312	XLOC_014312	ari-1	chrX:18024424-18031718	GFP	SIN3	OK	21.8302	23.6131	0.113262	0.34656	0.5466	0.942329	no	1.08167	1.08167
XLOC_003976	XLOC_003976	ari-2	chr2R:18100345-18104769	GFP	SIN3	OK	11.6521	14.1164	0.276776	0.750242	0.19245	0.634237	no	1.21148	1.21148
XLOC_003578	XLOC_003578	Ark	chr2R:12907548-12914208	GFP	SIN3	OK	20.8531	22.4203	0.104545	0.33027	0.56845	0.949772	no	1.07516	1.07516
XLOC_005875	XLOC_005875	armi	chr3L:3461314-3466303	GFP	SIN3	OK	74.6929	62.8959	-0.248005	-0.827882	0.15245	0.56586	no	0.84206	-1.18756
XLOC_009041	XLOC_009041	Arp1	chr3R:8515594-8520564	GFP	SIN3	OK	98.6439	99.9955	0.019633	0.0547605	0.9234	0.997579	no	1.0137	1.0137
XLOC_014402	XLOC_014402	Arp10	chrX:19538561-19540079	GFP	SIN3	OK	17.2049	12.4988	-0.461026	-0.995182	0.08185	0.397814	no	0.726469	-1.37652
XLOC_014202	XLOC_014202	Arp2	chrX:16442322-16448001	GFP	SIN3	OK	130.201	109.248	-0.253136	-0.838373	0.1399	0.540363	no	0.839071	-1.19179
XLOC_007549	XLOC_007549	Arp3	chr3L:8106506-8109002	GFP	SIN3	OK	286.2	327.314	0.193653	0.660118	0.2495	0.712953	no	1.14366	1.14366
XLOC_009361	XLOC_009361	Arp5	chr3R:14009377-14014429	GFP	SIN3	OK	13.5741	15.3601	0.178325	0.344583	0.5458	0.942202	no	1.13157	1.13157
XLOC_003550	XLOC_003550	Arp53D	chr2R:12661810-12663179	GFP	SIN3	NOTEST	0	0	0	0	1	1	no	1	1
XLOC_014145	XLOC_014145	Arp6	chrX:15628302-15631153	GFP	SIN3	OK	43.7855	40.9217	-0.0975883	-0.255583	0.65375	0.975167	no	0.934594	-1.06998
XLOC_014301	XLOC_014301	Arp8	chrX:17751006-17754833	GFP	SIN3	OK	12.7007	10.033	-0.340155	-0.736506	0.19975	0.643984	no	0.789956	-1.26589
XLOC_002305	XLOC_002305	Arpc1	chr2L:13827940-13829748	GFP	SIN3	OK	304.156	340.268	0.161859	0.551738	0.3356	0.809488	no	1.11873	1.11873
XLOC_001274	XLOC_001274	Arpc2	chr2L:20417060-20423027	GFP	SIN3	OK	172.258	169.65	-0.0220114	-0.0736945	0.8979	0.997579	no	0.984859	-1.01537
XLOC_009221	XLOC_009221	Arpc3A	chr3R:11660369-11661743	GFP	SIN3	OK	83.6988	76.1863	-0.135676	-0.391797	0.49475	0.918126	no	0.910243	-1.09861
XLOC_014246	XLOC_014246	Arpc3B	chrX:16998603-16999885	GFP	SIN3	OK	60.3662	39.1165	-0.625964	-1.47328	0.0117	0.113138	no	0.647987	-1.54324
XLOC_000424	XLOC_000424	Arpc4	chr2L:6125131-6127653	GFP	SIN3	OK	71.2754	77.4483	0.11983	0.242758	0.67715	0.980691	no	1.08661	1.08661
XLOC_000172	XLOC_000172	Arpc5	chr2L:2580291-2585430	GFP	SIN3	OK	102.216	132.948	0.379235	0.661055	0.25465	0.719716	no	1.30065	1.30065
XLOC_004795	XLOC_004795	arr	chr2R:9341158-9370723	GFP	SIN3	OK	10.1986	11.4733	0.169913	0.500113	0.38205	0.847524	no	1.12499	1.12499
XLOC_001149	XLOC_001149	Arr1	chr2L:18078268-18081187	GFP	SIN3	NOTEST	0	0	0	0	1	1	no	1	1
XLOC_007597	XLOC_007597	Arr2	chr3L:8640244-8644111	GFP	SIN3	OK	0.783312	0.695053	-0.172465	-0.162093	0.8666	0.997579	no	0.887325	-1.12698
XLOC_004273	XLOC_004273	Ars2	chr2R:1968332-1973130	GFP	SIN3	OK	61.188	59.3768	-0.0433483	-0.143493	0.8053	0.99703	no	0.9704	-1.0305
XLOC_010656	XLOC_010656	Art1	chr3R:6612202-6613946	GFP	SIN3	OK	122.928	117.65	-0.0633184	-0.208638	0.709	0.986637	no	0.95706	-1.04487
XLOC_001674	XLOC_001674	Art2	chr2L:4277695-4279315	GFP	SIN3	NOTEST	0	0.0188416	inf	0	1	1	no	#VALUE!	#VALUE!
XLOC_010951	XLOC_010951	Art3	chr3R:11053326-11055130	GFP	SIN3	OK	41.6446	41.5655	-0.00274256	-0.00827648	0.9871	0.997886	no	0.998101	-1.0019
XLOC_010610	XLOC_010610	Art4	chr3R:5700402-5821086	GFP	SIN3	OK	35.1103	37.6135	0.0993593	0.216798	0.7043	0.985723	no	1.0713	1.0713
XLOC_010865	XLOC_010865	Art6	chr3R:9770375-9771534	GFP	SIN3	NOTEST	0.0233134	0	#NAME?	0	1	1	no	#NAME?	#NAME?
XLOC_005449	XLOC_005449	Art7	chr2R:18962351-18966599	GFP	SIN3	OK	11.5548	16.6985	0.531235	1.26283	0.0278	0.203472	no	1.44517	1.44517
XLOC_002153	XLOC_002153	Art8	chr2L:11004822-11011085	GFP	SIN3	OK	37.0166	37.9556	0.0361389	0.0473433	0.93235	0.997579	no	1.02537	1.02537
XLOC_010864	XLOC_010864	Art9	chr3R:9767270-9769124	GFP	SIN3	NOTEST	0	0.0166952	inf	0	1	1	no	#VALUE!	#VALUE!
XLOC_001460	XLOC_001460	aru	chr2L:861848-868354	GFP	SIN3	OK	75.2968	53.0001	-0.506593	-1.69627	0.0039	0.0518927	no	0.703883	-1.42069
XLOC_008470	XLOC_008470	ARY	chr3LHet:41053-42485	GFP	SIN3	NOTEST	0	0	0	0	1	1	no	1	1
XLOC_004411	XLOC_004411	Asap1	chr2R:4001790-4010357	GFP	SIN3	OK	25.9678	25.0395	-0.0525165	-0.16884	0.77115	0.994004	no	0.964253	-1.03707
XLOC_012075	XLOC_012075	Asator	chr4:488122-506659	GFP	SIN3	OK	10.6641	8.4368	-0.337998	-0.824364	0.1545	0.569897	no	0.791138	-1.264
XLOC_012286	XLOC_012286	ase	chrX:162541-364670	GFP	SIN3	NOTEST	0.00568244	0	#NAME?	0	1	1	no	#NAME?	#NAME?
XLOC_006807	XLOC_006807	asf1	chr3L:19611993-19613498	GFP	SIN3	OK	50.6267	56.5338	0.159216	0.484661	0.39375	0.857097	no	1.11668	1.11668
XLOC_008253	XLOC_008253	ash1	chr3L:19583872-19591855	GFP	SIN3	OK	10.3644	10.7074	0.0469758	0.147234	0.79605	0.996387	no	1.0331	1.0331
XLOC_009765	XLOC_009765	ash2	chr3R:20475809-20480543	GFP	SIN3	OK	44.9314	64.594	0.523677	1.51946	0.00935	0.0965375	no	1.43761	1.43761
XLOC_010329	XLOC_010329	asl	chr3R:1428957-1432265	GFP	SIN3	OK	23.6684	20.9131	-0.178554	-0.550504	0.34145	0.814796	no	0.883588	-1.13175
XLOC_009776	XLOC_009776	asp	chr3R:20579624-20586235	GFP	SIN3	OK	16.0331	10.1318	-0.662165	-1.89818	0.0014	0.0245747	yes	0.631929	-1.58246
XLOC_006910	XLOC_006910	asparagine-synthetase	chr3L:21165952-21176378	GFP	SIN3	OK	152.652	187.37	0.295639	0.678609	0.24215	0.703664	no	1.22743	1.22743
XLOC_003494	XLOC_003494	Asph	chr2R:11997835-12004501	GFP	SIN3	OK	5.91508	3.46203	-0.77278	-1.56503	0.0075	0.0830284	no	0.585289	-1.70856
XLOC_005311	XLOC_005311	ASPP	chr2R:17105360-17138655	GFP	SIN3	NOTEST	0.0580307	0.0294871	-0.976732	0	1	1	no	0.508129	-1.968
XLOC_004043	XLOC_004043	asrij	chr2R:18773920-18776380	GFP	SIN3	OK	23.2314	23.9104	0.0415632	0.0666819	0.9066	0.997579	no	1.02923	1.02923
XLOC_000077	XLOC_000077	ast	chr2L:1077947-1080803	GFP	SIN3	OK	29.7467	28.871	-0.0431083	-0.132263	0.8166	0.997579	no	0.970562	-1.03033
XLOC_011540	XLOC_011540	Ast	chr3R:20586251-20590780	GFP	SIN3	NOTEST	0.155533	0	#NAME?	0	1	1	no	#NAME?	#NAME?
XLOC_002155	XLOC_002155	Ast-C	chr2L:11076164-11081402	GFP	SIN3	OK	0.713033	0.385106	-0.888712	-0.953581	0.1085	0.469082	no	0.540096	-1.85152
XLOC_002156	XLOC_002156	Ast-CC	chr2L:11083458-11085243	GFP	SIN3	OK	6.33221	3.09306	-1.03367	-1.62658	0.0064	0.0742089	no	0.488466	-2.04723
XLOC_009249	XLOC_009249	asun	chr3R:12089992-12092613	GFP	SIN3	OK	11.4566	18.5861	0.698041	1.78837	0.0016	0.0270846	yes	1.6223	1.6223
XLOC_003394	XLOC_003394	Asx	chr2R:10391462-10399998	GFP	SIN3	OK	21.0771	20.8631	-0.0147191	-0.0478369	0.9333	0.997579	no	0.989849	-1.01025
XLOC_001866	XLOC_001866	Atac1	chr2L:6957009-6960285	GFP	SIN3	OK	10.344	14.0763	0.444469	0.595348	0.30525	0.778765	no	1.36081	1.36081
XLOC_002516	XLOC_002516	Atac2	chr2L:18609571-18612242	GFP	SIN3	OK	17.3102	20.312	0.230712	0.642144	0.266	0.733774	no	1.17341	1.17341
XLOC_007076	XLOC_007076	Atac3	chr3L:324984-327992	GFP	SIN3	OK	15.6805	15.6314	-0.00452249	-0.0117711	0.9831	0.997579	no	0.99687	-1.00314
XLOC_014531	XLOC_014531	ATbp	chrXHet:84842-87149	GFP	SIN3	OK	4.22992	3.837	-0.140652	-0.259661	0.65065	0.974883	no	0.907109	-1.1024
XLOC_005230	XLOC_005230	Ate1	chr2R:16142470-16144895	GFP	SIN3	OK	29.6067	31.8564	0.10566	0.293881	0.60855	0.963382	no	1.07599	1.07599
XLOC_000296	XLOC_000296	Atet	chr2L:4333912-4345776	GFP	SIN3	OK	26.2857	24.1957	-0.119527	-0.365641	0.5321	0.936319	no	0.920489	-1.08638
XLOC_004216	XLOC_004216	Atf-2	chr2R:20757589-20776138	GFP	SIN3	OK	19.4388	18.6553	-0.0593516	-0.0343792	0.95285	0.997579	no	0.959695	-1.042
XLOC_013408	XLOC_013408	Atf3	chrX:1136772-1168682	GFP	SIN3	OK	0.959563	0.972415	0.0191945	0.0341541	0.95305	0.997579	no	1.01339	1.01339
XLOC_002765	XLOC_002765	Atf6	chr2R:1032237-1042261	GFP	SIN3	OK	28.0701	20.8269	-0.430586	-1.28501	0.02695	0.199666	no	0.74196	-1.34778
XLOC_007846	XLOC_007846	Atg1	chr3L:12777528-12798216	GFP	SIN3	OK	20.325	21.7192	0.0957113	0.203212	0.72305	0.988657	no	1.06859	1.06859
XLOC_006389	XLOC_006389	Atg12	chr3L:12130066-12131684	GFP	SIN3	OK	26.3029	30.9312	0.233841	0.212298	0.7079	0.986581	no	1.17596	1.17596
XLOC_008747	XLOC_008747	Atg13	chr3R:4175523-4178539	GFP	SIN3	OK	24.6417	25.6686	0.0589049	0.178955	0.758	0.992531	no	1.04167	1.04167
XLOC_006123	XLOC_006123	Atg18	chr3L:8180094-8184065	GFP	SIN3	OK	61.4689	73.4695	0.25729	0.814811	0.16295	0.585549	no	1.19523	1.19523
XLOC_005823	XLOC_005823	Atg2	chr3L:2774337-2780677	GFP	SIN3	OK	27.7513	32.2753	0.217877	0.731774	0.20155	0.646091	no	1.16302	1.16302
XLOC_000078	XLOC_000078	Atg4	chr2L:1080910-1102504	GFP	SIN3	OK	25.0746	31.4113	0.325055	0.880567	0.12635	0.511427	no	1.25271	1.25271
XLOC_013710	XLOC_013710	Atg5	chrX:7175121-7299793	GFP	SIN3	OK	15.1802	15.4154	0.0221884	0.0168884	0.976	0.997579	no	1.0155	1.0155
XLOC_011490	XLOC_011490	Atg6	chr3R:19874901-19876504	GFP	SIN3	OK	18.989	27.0508	0.510512	1.30796	0.02665	0.198216	no	1.42456	1.42456
XLOC_005141	XLOC_005141	Atg7	chr2R:14507970-14512553	GFP	SIN3	OK	16.3415	18.3941	0.170699	0.348542	0.54205	0.940151	no	1.1256	1.1256
XLOC_013893	XLOC_013893	Atg8a	chrX:10658910-10662368	GFP	SIN3	OK	270.604	330.673	0.289221	0.973073	0.0893	0.418947	no	1.22198	1.22198
XLOC_011100	XLOC_011100	Atg8b	chr3R:13550145-13550766	GFP	SIN3	NOTEST	0.0429988	0	#NAME?	0	1	1	no	#NAME?	#NAME?
XLOC_003517	XLOC_003517	Atg9	chr2R:12181902-12184737	GFP	SIN3	OK	28.2526	47.077	0.73664	2.28013	5e-05	0.00172023	yes	1.66629	1.66629
XLOC_002224	XLOC_002224	atilla	chr2L:12175003-12313438	GFP	SIN3	NOTEST	0.132566	0	#NAME?	0	1	1	no	#NAME?	#NAME?
XLOC_009764	XLOC_009764	atl	chr3R:20451396-20460887	GFP	SIN3	OK	51.1804	71.4954	0.48226	1.24557	0.03005	0.214204	no	1.39693	1.39693
XLOC_008530	XLOC_008530	atms	chr3R:575756-603212	GFP	SIN3	OK	38.0354	38.1834	0.00560445	0.0166726	0.97555	0.997579	no	1.00389	1.00389
XLOC_008733	XLOC_008733	ato	chr3R:4103513-4104996	GFP	SIN3	NOTEST	0.0836459	0.0354049	-1.24035	0	1	1	no	0.42327	-2.36256
XLOC_006954	XLOC_006954	Atox1	chr3L:21634094-21635699	GFP	SIN3	OK	20.9949	17.5459	-0.258905	-0.540224	0.3361	0.810024	no	0.835722	-1.19657
XLOC_012863	XLOC_012863	ATP7	chrX:11749054-11758517	GFP	SIN3	OK	16.748	20.1563	0.267244	0.830239	0.1461	0.553478	no	1.20351	1.20351
XLOC_009514	XLOC_009514	Atpalpha	chr3R:16774435-16801961	GFP	SIN3	OK	690.528	543.383	-0.345729	-1.01413	0.0792	0.390179	no	0.78691	-1.27079
XLOC_004952	XLOC_004952	ATPCL,Pex11	chr2R:11878871-11895160	GFP	SIN3	OK	159.203	185.779	0.222721	0.493251	0.3814	0.847113	no	1.16693	1.16693
XLOC_006255	XLOC_006255	ATPsyn-b	chr3L:9723098-9724324	GFP	SIN3	OK	127.447	121.238	-0.0720553	-0.223241	0.696	0.984149	no	0.951282	-1.05121
XLOC_012046	XLOC_012046	ATPsyn-beta	chr4:1050336-1055183	GFP	SIN3	OK	1728.39	1732.65	0.00355109	0.00984569	0.9868	0.997886	no	1.00246	1.00246
XLOC_011434	XLOC_011434	ATPsyn-Cf6	chr3R:19180941-19181786	GFP	SIN3	OK	282.677	292.484	0.0492064	0.152602	0.79325	0.995794	no	1.0347	1.0347
XLOC_009413	XLOC_009413	ATPsyn-d	chr3R:14920708-14921790	GFP	SIN3	OK	316.381	294.971	-0.101088	-0.329099	0.5634	0.948269	no	0.93233	-1.07258
XLOC_011836	XLOC_011836	ATPsyn-gamma	chr3R:25573425-25574885	GFP	SIN3	OK	208.817	202.979	-0.0409097	-0.135428	0.81285	0.997393	no	0.972042	-1.02876
XLOC_003416	XLOC_003416	AttA	chr2R:10634875-10635698	GFP	SIN3	OK	3.17957	6.3005	0.986634	1.32502	0.0209	0.168634	no	1.98156	1.98156
XLOC_003417	XLOC_003417	AttB	chr2R:10636727-10637670	GFP	SIN3	OK	6.10348	13.579	1.15367	1.78606	0.0021	0.032948	yes	2.22479	2.22479
XLOC_003320	XLOC_003320	AttC	chr2R:9281209-9286873	GFP	SIN3	NOTEST	0	0.04924	inf	0	1	1	no	#VALUE!	#VALUE!
XLOC_009337	XLOC_009337	AttD	chr3R:13450989-13451808	GFP	SIN3	OK	0.716275	0.656411	-0.125913	-0.117243	0.82745	0.997579	no	0.916424	-1.0912
XLOC_011240	XLOC_011240	att-ORFA,att-ORFB	chr3R:16378112-16383389	GFP	SIN3	OK	31.5869	67.253	1.09027	3.20051	5e-05	0.00172023	yes	2.12914	2.12914
XLOC_008569	XLOC_008569	Atu	chr3R:1439079-1441661	GFP	SIN3	OK	29.5532	27.9061	-0.082733	-0.248068	0.6633	0.977508	no	0.944267	-1.05902
XLOC_012606	XLOC_012606	Atx-1	chrX:6717236-6718236	GFP	SIN3	OK	1.89614	2.27058	0.259995	0.328544	0.57495	0.952246	no	1.19747	1.19747
XLOC_009196	XLOC_009196	Atx2	chr3R:11234157-11242999	GFP	SIN3	OK	51.6334	59.8648	0.213402	0.722296	0.21595	0.667353	no	1.15942	1.15942
XLOC_002151	XLOC_002151	aub	chr2L:10997818-11001489	GFP	SIN3	OK	36.8734	30.8955	-0.255187	-0.791334	0.1676	0.594081	no	0.837879	-1.19349
XLOC_008980	XLOC_008980	aur	chr3R:7788845-7793413	GFP	SIN3	OK	33.5012	27.3558	-0.292367	-0.430909	0.45955	0.899441	no	0.816561	-1.22465
XLOC_002013	XLOC_002013	aust	chr2L:9166777-9251042	GFP	SIN3	NOTEST	0.22573	0.133302	-0.7599	0	1	1	no	0.590537	-1.69337
XLOC_006758	XLOC_006758	Aut1	chr3L:18741786-18743583	GFP	SIN3	OK	31.3222	29.8398	-0.0699489	-0.184138	0.7472	0.991717	no	0.952672	-1.04968
XLOC_008492	XLOC_008492	aux	chr3R:22927-54960	GFP	SIN3	OK	47.7415	46.6403	-0.0336661	-0.0534506	0.9273	0.997579	no	0.976935	-1.02361
XLOC_003418	XLOC_003418	ave	chr2R:10637670-10640774	GFP	SIN3	OK	34.4983	33.3829	-0.0474149	-0.0338316	0.9515	0.997579	no	0.967669	-1.03341
XLOC_013993	XLOC_013993	Aven	chrX:12518324-12523631	GFP	SIN3	OK	3.41437	6.85025	1.00454	1.60709	0.0068	0.0775268	no	2.0063	2.0063
XLOC_011974	XLOC_011974	awd	chr3R:27569227-27571706	GFP	SIN3	OK	553.101	515.753	-0.100862	-0.231981	0.68805	0.98287	no	0.932476	-1.07241
XLOC_005892	XLOC_005892	Awh	chr3L:3846205-3861692	GFP	SIN3	NOTEST	0.0564352	0.0674446	0.257107	0	1	1	no	1.19508	1.19508
XLOC_010121	XLOC_010121	Axn	chr3R:25848563-25862592	GFP	SIN3	OK	24.5324	25.8838	0.077361	0.227633	0.691	0.982972	no	1.05509	1.05509
XLOC_007353	XLOC_007353	axo	chr3L:4629603-4687317	GFP	SIN3	NOTEST	0.0833083	0.0792457	-0.0721268	0	1	1	no	0.951235	-1.05127
XLOC_014215	XLOC_014215	Axs	chrX:16573329-16577928	GFP	SIN3	OK	17.6216	24.524	0.476847	1.35068	0.01825	0.154132	no	1.3917	1.3917
XLOC_000160	XLOC_000160	Axud1	chr2L:2365344-2370137	GFP	SIN3	OK	21.0066	23.7122	0.174784	0.543466	0.3462	0.8186	no	1.1288	1.1288
XLOC_004355	XLOC_004355	az2	chr2R:3398126-3400254	GFP	SIN3	OK	10.6927	12.0698	0.174773	0.410332	0.4675	0.903413	no	1.12879	1.12879
XLOC_000944	XLOC_000944	b	chr2L:13821247-13823979	GFP	SIN3	NOTEST	0.381621	0.315573	-0.27417	0	1	1	no	0.826926	-1.2093
XLOC_002290	XLOC_002290	B4	chr2L:13500623-13549328	GFP	SIN3	OK	32.4569	21.5109	-0.593458	-1.88822	0.0016	0.0270846	yes	0.662752	-1.50886
XLOC_009096	XLOC_009096	B52	chr3R:9487032-9492613	GFP	SIN3	OK	169.008	159.367	-0.0847354	-0.261016	0.65405	0.975167	no	0.942957	-1.06049
XLOC_012360	XLOC_012360	b6	chrX:1563602-1586580	GFP	SIN3	OK	1.1292	0.429853	-1.39338	-0.518113	0.5893	0.957485	no	0.380672	-2.62693
XLOC_007123	XLOC_007123	bab1	chr3L:1036368-1101089	GFP	SIN3	NOTEST	0.293233	0.282955	-0.0514716	0	1	1	no	0.964952	-1.03632
XLOC_007124	XLOC_007124	bab2	chr3L:1140428-1177276	GFP	SIN3	OK	2.81908	2.40787	-0.227468	-0.466204	0.4187	0.873746	no	0.854133	-1.17078
XLOC_002995	XLOC_002995	babo	chr2R:4839845-4850301	GFP	SIN3	OK	42.5965	47.3597	0.152927	0.506919	0.3856	0.850481	no	1.11182	1.11182
XLOC_005399	XLOC_005399	babos	chr2R:18281566-18289561	GFP	SIN3	OK	0.592817	0.302367	-0.971287	-0.916307	0.1377	0.536071	no	0.510051	-1.96059
XLOC_001985	XLOC_001985	Bace	chr2L:8491867-8506845	GFP	SIN3	NOTEST	0.331787	0.215137	-0.624999	0	1	1	no	0.64842	-1.54221
XLOC_000529	XLOC_000529	baf	chr2L:8026913-8040826	GFP	SIN3	OK	512.666	482.13	-0.0885953	-0.183084	0.75385	0.991937	no	0.940438	-1.06333
XLOC_009803	XLOC_009803	bai	chr3R:20865095-20870873	GFP	SIN3	OK	268.765	271.117	0.0125666	0.0388164	0.94655	0.997579	no	1.00875	1.00875
XLOC_008078	XLOC_008078	Baldspot	chr3L:16641615-16654715	GFP	SIN3	OK	193.093	154.303	-0.323528	-1.108	0.05515	0.315483	no	0.799113	-1.25139
XLOC_011683	XLOC_011683	ball	chr3R:22690326-22692529	GFP	SIN3	OK	42.1823	31.6227	-0.415677	-1.26129	0.0289	0.208793	no	0.749668	-1.33392
XLOC_011583	XLOC_011583	bam	chr3R:21067741-21070884	GFP	SIN3	OK	0.905592	0.488589	-0.890241	-1.08976	0.06725	0.355024	no	0.539524	-1.85349
XLOC_009543	XLOC_009543	bap	chr3R:17214604-17216171	GFP	SIN3	NOTEST	0	0	0	0	1	1	no	1	1
XLOC_013278	XLOC_013278	Bap	chrX:19625036-19628614	GFP	SIN3	OK	65.3986	57.4683	-0.186493	-0.619683	0.2805	0.751178	no	0.878739	-1.13799
XLOC_002809	XLOC_002809	Bap170	chr2R:2524016-2529863	GFP	SIN3	OK	35.0099	30.2143	-0.21253	-0.70356	0.22485	0.679414	no	0.863022	-1.15872
XLOC_005058	XLOC_005058	Bap55	chr2R:13316857-13318465	GFP	SIN3	OK	75.9358	70.92	-0.0985859	-0.311048	0.57945	0.954201	no	0.933948	-1.07072
XLOC_014016	XLOC_014016	Bap60	chrX:13051477-13053611	GFP	SIN3	OK	107.891	102.701	-0.0711184	-0.236902	0.6763	0.980486	no	0.9519	-1.05053
XLOC_008391	XLOC_008391	barc	chr3L:21375600-21426234	GFP	SIN3	OK	36.9851	39.2594	0.0860942	0.161345	0.7744	0.994181	no	1.06149	1.06149
XLOC_002622	XLOC_002622	barr	chr2L:20058162-20060975	GFP	SIN3	OK	32.2779	23.3889	-0.464723	-1.38213	0.0159	0.140713	no	0.72461	-1.38005
XLOC_013147	XLOC_013147	baz	chrX:17054038-17089350	GFP	SIN3	OK	6.58212	4.56134	-0.529097	-1.36911	0.0199	0.163274	no	0.692988	-1.44303
XLOC_004797	XLOC_004797	bbc	chr2R:9374138-9382367	GFP	SIN3	OK	209.166	216.441	0.049324	0.165436	0.77335	0.994112	no	1.03478	1.03478
XLOC_007917	XLOC_007917	bbg	chr3L:14405924-14529376	GFP	SIN3	OK	21.8901	24.6429	0.170892	0.533307	0.3555	0.825821	no	1.12575	1.12575
XLOC_006060	XLOC_006060	BBS1	chr3L:7119004-7121364	GFP	SIN3	NOTEST	0.265518	0.221465	-0.261732	0	1	1	no	0.834086	-1.19892
XLOC_003135	XLOC_003135	BBS4	chr2R:7023432-7026766	GFP	SIN3	NOTEST	0.258075	0.195977	-0.397107	0	1	1	no	0.75938	-1.31686
XLOC_000037	XLOC_000037	BBS8	chr2L:423416-425321	GFP	SIN3	OK	3.69062	1.62997	-1.17902	-1.78856	0.0023	0.0352005	yes	0.441651	-2.26423
XLOC_013342	XLOC_013342	bbx	chrX:21234054-21244174	GFP	SIN3	OK	34.7212	42.9159	0.305697	0.981928	0.0858	0.408817	no	1.23602	1.23602
XLOC_005983	XLOC_005983	bc10	chr3L:5558330-5559867	GFP	SIN3	OK	46.5395	44.7937	-0.0551585	-0.160914	0.77565	0.994269	no	0.962489	-1.03897
XLOC_010396	XLOC_010396	bcd	chr3R:2581563-2585199	GFP	SIN3	NOTEST	0.0717084	0.0462266	-0.633418	0	1	1	no	0.644647	-1.55124
XLOC_000399	XLOC_000399	bchs	chr2L:5907168-5922776	GFP	SIN3	OK	7.54831	12.1155	0.682632	2.16683	0.0002	0.00550428	yes	1.60507	1.60507
XLOC_012743	XLOC_012743	BCL7-like	chrX:9250666-9252627	GFP	SIN3	OK	20.655	17.49	-0.23996	-0.593753	0.29975	0.772378	no	0.846769	-1.18096
XLOC_013462	XLOC_013462	bcn92	chrX:2039168-2043680	GFP	SIN3	OK	43.5259	57.2737	0.396001	0.581048	0.30365	0.776915	no	1.31586	1.31586
XLOC_004946	XLOC_004946	bdg	chr2R:11810544-11819434	GFP	SIN3	OK	47.5955	52.8953	0.152315	0.514828	0.3755	0.842205	no	1.11135	1.11135
XLOC_013006	XLOC_013006	be	chrX:14904718-14957440	GFP	SIN3	OK	69.685	70.6173	0.0191743	0.0474068	0.9345	0.997579	no	1.01338	1.01338
XLOC_003420	XLOC_003420	BEAF-32	chr2R:10657103-10660135	GFP	SIN3	OK	40.8325	25.7505	-0.665116	-1.68171	0.00405	0.0534016	no	0.630638	-1.5857
XLOC_010541	XLOC_010541	beag	chr3R:4878216-4890800	GFP	SIN3	OK	14.7946	18.9674	0.358451	0.483263	0.39775	0.86003	no	1.28205	1.28205
XLOC_001050	XLOC_001050	beat-Ia	chr2L:16049994-16081688	GFP	SIN3	NOTEST	0	0.0158883	inf	0	1	1	no	#VALUE!	#VALUE!
XLOC_002405	XLOC_002405	beat-Ib	chr2L:15905133-15962432	GFP	SIN3	NOTEST	0.215833	0.174595	-0.305906	0	1	1	no	0.808934	-1.23619
XLOC_001046	XLOC_001046	beat-Ic	chr2L:16000536-16040407	GFP	SIN3	NOTEST	0.058726	0.00673617	-3.124	0	1	1	no	0.114705	-8.71802
XLOC_011075	XLOC_011075	beat-IIa	chr3R:13145720-13191839	GFP	SIN3	NOTEST	0.063155	0.0507579	-0.315265	0	1	1	no	0.803703	-1.24424
XLOC_011073	XLOC_011073	beat-IIb	chr3R:13057974-13073598	GFP	SIN3	NOTEST	0.0392403	0.0154244	-1.34712	0	1	1	no	0.393076	-2.54404
XLOC_001111	XLOC_001111	beat-IIIa	chr2L:17133617-17170519	GFP	SIN3	NOTEST	0	0	0	0	1	1	no	1	1
XLOC_001107	XLOC_001107	beat-IIIb	chr2L:16973090-16993984	GFP	SIN3	NOTEST	0.00638016	0	#NAME?	0	1	1	no	#NAME?	#NAME?
XLOC_002461	XLOC_002461	beat-IIIc	chr2L:17189827-17260732	GFP	SIN3	NOTEST	0.243293	0.0595646	-2.03017	0	1	1	no	0.244826	-4.08453
XLOC_009675	XLOC_009675	beat-IV	chr3R:19383133-19405799	GFP	SIN3	NOTEST	0.00750494	0	#NAME?	0	1	1	no	#NAME?	#NAME?
XLOC_010795	XLOC_010795	beat-Va	chr3R:8666281-8674141	GFP	SIN3	NOTEST	0	0.0334576	inf	0	1	1	no	#VALUE!	#VALUE!
XLOC_009048	XLOC_009048	beat-Vb	chr3R:8741777-8760535	GFP	SIN3	NOTEST	0.0720961	0.0177706	-2.02043	0	1	1	no	0.246485	-4.05705
XLOC_010792	XLOC_010792	beat-Vc	chr3R:8571757-8608914	GFP	SIN3	NOTEST	0.0183023	0	#NAME?	0	1	1	no	#NAME?	#NAME?
XLOC_010013	XLOC_010013	beat-VI	chr3R:24243929-24300536	GFP	SIN3	NOTEST	0	0.00619372	inf	0	1	1	no	#VALUE!	#VALUE!
XLOC_011674	XLOC_011674	beat-VII	chr3R:22474370-22507688	GFP	SIN3	NOTEST	0	0	0	0	1	1	no	1	1
XLOC_006687	XLOC_006687	beg	chr3L:17028767-17035674	GFP	SIN3	OK	15.0958	23.9466	0.665672	0.753992	0.1971	0.640555	no	1.58631	1.58631
XLOC_010509	XLOC_010509	bel	chr3R:4480696-4486483	GFP	SIN3	OK	104.239	87.0463	-0.260034	-0.886191	0.1256	0.509806	no	0.835068	-1.19751
XLOC_000208	XLOC_000208	Bem46	chr2L:2988115-2992759	GFP	SIN3	OK	13.7516	19.9588	0.537428	0.952217	0.09735	0.439649	no	1.45138	1.45138
XLOC_012972	XLOC_012972	ben	chrX:13890386-13893840	GFP	SIN3	OK	123.717	95.2375	-0.377445	-1.06274	0.06855	0.358965	no	0.7698	-1.29904
XLOC_010627	XLOC_010627	Best1	chr3R:5987185-5996209	GFP	SIN3	OK	83.373	105.425	0.338567	1.13324	0.0485	0.291353	no	1.2645	1.2645
XLOC_007457	XLOC_007457	Best2	chr3L:6239032-6249765	GFP	SIN3	NOTEST	0.0494106	0.0196592	-1.32961	0	1	1	no	0.397876	-2.51335
XLOC_007963	XLOC_007963	Best3	chr3L:15292057-15295885	GFP	SIN3	NOTEST	0	0	0	0	1	1	no	1	1
XLOC_006542	XLOC_006542	Best4	chr3L:15292057-15295885	GFP	SIN3	NOTEST	0.0325097	0	#NAME?	0	1	1	no	#NAME?	#NAME?
XLOC_006782	XLOC_006782	Bet1	chr3L:19254493-19255355	GFP	SIN3	OK	28.0138	30.2247	0.109589	0.238296	0.68005	0.981222	no	1.07892	1.07892
XLOC_007642	XLOC_007642	Bet3,Nf-YA	chr3L:9423411-9435367	GFP	SIN3	OK	27.5966	25.8519	-0.0942151	-0.158506	0.7808	0.994822	no	0.936782	-1.06748
XLOC_010134	XLOC_010134	Bet5	chr3R:26006003-26006742	GFP	SIN3	OK	55.9308	83.5191	0.578462	1.40282	0.0159	0.140713	no	1.49326	1.49326
XLOC_004450	XLOC_004450	beta3GalTII	chr2R:4513685-4515116	GFP	SIN3	OK	9.52952	9.41993	-0.0166864	-0.0328688	0.9553	0.997579	no	0.9885	-1.01163
XLOC_003374	XLOC_003374	beta4GalNAcTA	chr2R:10146536-10148655	GFP	SIN3	OK	19.4357	23.5913	0.279545	0.730946	0.2026	0.647678	no	1.21381	1.21381
XLOC_011794	XLOC_011794	beta4GalNAcTB	chr3R:24858381-24859730	GFP	SIN3	OK	35.0672	51.7259	0.560765	1.54705	0.0073	0.0815323	no	1.47505	1.47505
XLOC_009800	XLOC_009800	beta4GalT7	chr3R:20848977-20850739	GFP	SIN3	OK	25.1917	23.8632	-0.0781579	-0.157709	0.78525	0.995171	no	0.947266	-1.05567
XLOC_014323	XLOC_014323	betaCop	chrX:18275579-18279228	GFP	SIN3	OK	96.4368	88.0189	-0.13177	-0.448011	0.44345	0.890573	no	0.912711	-1.09564
XLOC_000913	XLOC_000913	beta'Cop	chr2L:13378896-13382382	GFP	SIN3	OK	158.683	170.484	0.103488	0.349046	0.5425	0.940412	no	1.07437	1.07437
XLOC_000333	XLOC_000333	betaggt-I	chr2L:4945578-4949784	GFP	SIN3	OK	66.1048	72.7165	0.137528	0.41017	0.47545	0.90807	no	1.10002	1.10002
XLOC_000203	XLOC_000203	betaggt-II	chr2L:2879111-2885850	GFP	SIN3	OK	21.7079	40.0024	0.881866	1.05478	0.06915	0.36072	no	1.84276	1.84276
XLOC_001329	XLOC_001329	betaInt-nu	chr2L:21053032-21071502	GFP	SIN3	OK	6.37371	2.55119	-1.32096	-2.6401	5e-05	0.00172023	yes	0.400269	-2.49832
XLOC_014062	XLOC_014062	betaNACtes1	chrX:14063624-14066657	GFP	SIN3	NOTEST	0.016473	0	#NAME?	0	1	1	no	#NAME?	#NAME?
XLOC_014071	XLOC_014071	betaNACtes2	chrX:14208655-14209616	GFP	SIN3	NOTEST	0.0276151	0	#NAME?	0	1	1	no	#NAME?	#NAME?
XLOC_012992	XLOC_012992	betaNACtes3	chrX:14216258-14356404	GFP	SIN3	OK	1.73545	1.44777	-0.261477	-0.304204	0.59745	0.960743	no	0.834233	-1.19871
XLOC_012993	XLOC_012993	betaNACtes4	chrX:14216258-14356404	GFP	SIN3	NOTEST	0.105718	0.139034	0.39521	0	1	1	no	1.31513	1.31513
XLOC_014072	XLOC_014072	betaNACtes6	chrX:14210162-14211183	GFP	SIN3	OK	2.35283	1.85668	-0.341668	-0.417902	0.4688	0.904278	no	0.789128	-1.26722
XLOC_013165	XLOC_013165	beta-Spec	chrX:17551404-17565921	GFP	SIN3	OK	74.5997	69.9404	-0.0930433	-0.313965	0.58555	0.956234	no	0.937543	-1.06662
XLOC_003160	XLOC_003160	betaTry	chr2R:7231764-7241880	GFP	SIN3	NOTEST	0	0	0	0	1	1	no	1	1
XLOC_005193	XLOC_005193	betaTub56D	chr2R:15334823-15339122	GFP	SIN3	OK	813.053	1129.36	0.474083	1.47434	0.00955	0.0979097	no	1.38904	1.38904
XLOC_004167	XLOC_004167	betaTub60D	chr2R:20193404-20200626	GFP	SIN3	OK	211.504	216.543	0.0339703	0.113309	0.8438	0.997579	no	1.02383	1.02383
XLOC_011762	XLOC_011762	betaTub97EF	chr3R:23792729-23814106	GFP	SIN3	OK	46.8824	31.9948	-0.55121	-1.55792	0.0058	0.0689645	no	0.682448	-1.46531
XLOC_009581	XLOC_009581	BG4	chr3R:17860019-17864114	GFP	SIN3	OK	22.2584	22.5755	0.0204055	0.0240641	0.96635	0.997579	no	1.01424	1.01424
XLOC_000313	XLOC_000313	BG642163	chr2L:4641295-4642747	GFP	SIN3	NOTEST	0	0.0198584	inf	0	1	1	no	#VALUE!	#VALUE!
XLOC_009865	XLOC_009865	BG642167	chr3R:21632188-21632683	GFP	SIN3	NOTEST	0	0	0	0	1	1	no	1	1
XLOC_007453	XLOC_007453	BG642312	chr3L:6225568-6226481	GFP	SIN3	NOTEST	0	0	0	0	1	1	no	1	1
XLOC_005760	XLOC_005760	Bgb	chr3L:1639710-1640952	GFP	SIN3	OK	26.0677	25.61	-0.0255544	-0.0643277	0.9111	0.997579	no	0.982443	-1.01787
XLOC_005527	XLOC_005527	bgcn,wibg	chr2R:19740800-19746314	GFP	SIN3	OK	12.8952	13.2773	0.0421337	0.0855291	0.8853	0.997579	no	1.02964	1.02964
XLOC_000961	XLOC_000961	bgm	chr2L:14013746-14019328	GFP	SIN3	OK	2.89953	1.23992	-1.22557	-1.82735	0.0025	0.0374203	yes	0.427629	-2.33848
XLOC_013158	XLOC_013158	B-H1	chrX:17291510-17297311	GFP	SIN3	NOTEST	0	0	0	0	1	1	no	1	1
XLOC_013157	XLOC_013157	B-H2	chrX:17208613-17218208	GFP	SIN3	NOTEST	0.0108154	0	#NAME?	0	1	1	no	#NAME?	#NAME?
XLOC_006067	XLOC_006067	BHD	chr3L:7231641-7234451	GFP	SIN3	OK	9.39052	10.5966	0.174329	0.0959806	0.8573	0.997579	no	1.12844	1.12844
XLOC_012485	XLOC_012485	bi	chrX:4281828-4505418	GFP	SIN3	NOTEST	0.0104352	0.0213527	1.03296	0	1	1	no	2.04622	2.04622
XLOC_007573	XLOC_007573	BI-1	chr3L:8300244-8302041	GFP	SIN3	OK	221.282	202.095	-0.130852	-0.43437	0.43475	0.884748	no	0.913292	-1.09494
XLOC_000678	XLOC_000678	bib	chr2L:9983670-9995538	GFP	SIN3	OK	1.23499	1.36939	0.149032	0.228318	0.6951	0.983929	no	1.10883	1.10883
XLOC_003290	XLOC_003290	bic	chr2R:8757741-8759299	GFP	SIN3	OK	551.769	509.99	-0.113596	-0.36652	0.52515	0.932493	no	0.924281	-1.08192
XLOC_001049	XLOC_001049	BicC	chr2L:16042031-16048626	GFP	SIN3	NOTEST	0.0220832	0.0216865	-0.0261484	0	1	1	no	0.982039	-1.01829
XLOC_002473	XLOC_002473	BicD	chr2L:17459604-17474773	GFP	SIN3	OK	58.3187	65.3795	0.164881	0.434364	0.45145	0.894559	no	1.12107	1.12107
XLOC_012852	XLOC_012852	bif	chrX:11572964-11588773	GFP	SIN3	OK	35.3531	33.5065	-0.0773943	-0.254027	0.66445	0.977967	no	0.947768	-1.05511
XLOC_011724	XLOC_011724	bigmax	chr3R:23109501-23114248	GFP	SIN3	OK	20.753	26.2597	0.339528	0.377353	0.51765	0.92913	no	1.26534	1.26534
XLOC_009817	XLOC_009817	Bili	chr3R:20957011-20962431	GFP	SIN3	NOTEST	0.466945	0.410745	-0.185009	0	1	1	no	0.879644	-1.13682
XLOC_006055	XLOC_006055	bin	chr3L:6983721-6987541	GFP	SIN3	NOTEST	0	0.0140002	inf	0	1	1	no	#VALUE!	#VALUE!
XLOC_011012	XLOC_011012	Bin1	chr3R:12006741-12012615	GFP	SIN3	OK	62.1913	62.6503	0.0106076	0.0278744	0.9611	0.997579	no	1.00738	1.00738
XLOC_002805	XLOC_002805	bin3	chr2R:2102072-2128107	GFP	SIN3	OK	26.6558	26.2317	-0.0231369	-0.0763635	0.89745	0.997579	no	0.984091	-1.01617
XLOC_007544	XLOC_007544	bip1	chr3L:8047432-8051813	GFP	SIN3	OK	9.42575	5.74417	-0.714509	-1.3727	0.0183	0.15441	no	0.609413	-1.64092
XLOC_012074	XLOC_012074	bip2	chr4:480512-487454	GFP	SIN3	OK	60.1472	52.0782	-0.207816	-0.715476	0.21415	0.664808	no	0.865847	-1.15494
XLOC_007423	XLOC_007423	Bj1	chr3L:5923361-5925873	GFP	SIN3	OK	94.821	81.3221	-0.221559	-0.732321	0.20865	0.656362	no	0.857638	-1.16599
XLOC_000666	XLOC_000666	Bka	chr2L:9895280-9896104	GFP	SIN3	OK	25.2146	45.026	0.836499	1.93732	0.00175	0.0288936	yes	1.78571	1.78571
XLOC_003848	XLOC_003848	bl	chr2R:16475055-16494359	GFP	SIN3	OK	88.0647	80.7196	-0.125644	-0.415125	0.46985	0.904787	no	0.916595	-1.09099
XLOC_007387	XLOC_007387	blanks	chr3L:5490622-5492058	GFP	SIN3	OK	507.385	600.504	0.243092	0.818159	0.1571	0.57461	no	1.18353	1.18353
XLOC_005987	XLOC_005987	Blimp-1	chr3L:5624082-5642036	GFP	SIN3	NOTEST	0.0269976	0.00761403	-1.8261	0	1	1	no	0.282026	-3.54577
XLOC_010714	XLOC_010714	Blm	chr3R:7561168-7567505	GFP	SIN3	OK	10.7065	9.66206	-0.148085	-0.346571	0.5434	0.940981	no	0.902448	-1.1081
XLOC_003398	XLOC_003398	blos1	chr2R:10488768-10491857	GFP	SIN3	OK	18.3493	26.7075	0.541515	0.76705	0.1953	0.637969	no	1.4555	1.4555
XLOC_006304	XLOC_006304	blos2	chr3L:11054670-11055714	GFP	SIN3	OK	13.8399	21.1775	0.613702	0.936275	0.10475	0.459902	no	1.53018	1.53018
XLOC_006766	XLOC_006766	blos3	chr3L:18860870-18865653	GFP	SIN3	OK	18.7836	23.7326	0.337399	0.416925	0.46925	0.904356	no	1.26348	1.26348
XLOC_006293	XLOC_006293	blos4	chr3L:10872184-10873288	GFP	SIN3	OK	10.5381	11.462	0.121252	0.20574	0.72185	0.988621	no	1.08768	1.08768
XLOC_008116	XLOC_008116	blot	chr3L:17389130-17414614	GFP	SIN3	OK	15.9858	11.8333	-0.433939	-1.12641	0.053	0.308256	no	0.740238	-1.35092
XLOC_004364	XLOC_004364	blow	chr2R:3454313-3474584	GFP	SIN3	OK	37.5383	39.3401	0.0676365	0.106864	0.85405	0.997579	no	1.048	1.048
XLOC_009228	XLOC_009228	blp	chr3R:11759568-11760662	GFP	SIN3	OK	30.4875	46.0643	0.595433	1.54695	0.00735	0.0819451	no	1.51093	1.51093
XLOC_007906	XLOC_007906	blue	chr3L:14036793-14042992	GFP	SIN3	OK	7.92286	8.39663	0.0837889	0.231771	0.6878	0.98287	no	1.0598	1.0598
XLOC_004028	XLOC_004028	blw	chr2R:18686560-18689685	GFP	SIN3	OK	366.154	345.838	-0.0823572	-0.275919	0.63305	0.968834	no	0.944513	-1.05875
XLOC_011684	XLOC_011684	BM-40-SPARC	chr3R:22694959-22697717	GFP	SIN3	OK	884.372	472.036	-0.905758	-2.75209	5e-05	0.00172023	yes	0.533752	-1.87353
XLOC_006351	XLOC_006351	Bmcp	chr3L:11714033-11721218	GFP	SIN3	OK	41.3436	40.993	-0.0122843	-0.0355512	0.95065	0.997579	no	0.991521	-1.00855
XLOC_007931	XLOC_007931	bmm	chr3L:14769595-14779512	GFP	SIN3	OK	67.5852	58.6115	-0.205522	-0.66976	0.24585	0.708738	no	0.867225	-1.1531
XLOC_014356	XLOC_014356	bnb	chrX:18682498-18700090	GFP	SIN3	NOTEST	0.142478	0.133318	-0.0958646	0	1	1	no	0.935711	-1.06871
XLOC_010182	XLOC_010182	bnk	chr3R:27004110-27021484	GFP	SIN3	NOTEST	0.0157899	0	#NAME?	0	1	1	no	#NAME?	#NAME?
XLOC_011205	XLOC_011205	bnl	chr3R:15619796-15662539	GFP	SIN3	OK	1.04167	0.472508	-1.14049	-1.68538	0.00395	0.0523873	no	0.453605	-2.20456
XLOC_007936	XLOC_007936	BobA	chr3L:14938598-14939225	GFP	SIN3	NOTEST	0	0	0	0	1	1	no	1	1
XLOC_004363	XLOC_004363	boca	chr2R:3453377-3454243	GFP	SIN3	OK	79.1426	103.559	0.387927	1.13441	0.0505	0.299037	no	1.30851	1.30851
XLOC_010575	XLOC_010575	bocksbeutel	chr3R:5412663-5416724	GFP	SIN3	OK	21.7473	25.2067	0.212969	0.175246	0.7888	0.995615	no	1.15907	1.15907
XLOC_013490	XLOC_013490	boi	chrX:2338199-2364076	GFP	SIN3	OK	26.9618	14.9295	-0.852748	-1.59114	0.0128	0.120774	no	0.553729	-1.80594
XLOC_007623	XLOC_007623	bol	chr3L:9091207-9123452	GFP	SIN3	OK	17.3385	11.6286	-0.576299	-1.42924	0.0168	0.145711	no	0.670682	-1.49102
XLOC_004432	XLOC_004432	boly	chr2R:4215004-4283785	GFP	SIN3	NOTEST	0	0	0	0	1	1	no	1	1
XLOC_009487	XLOC_009487	bon	chr3R:16418860-16442623	GFP	SIN3	OK	55.7862	48.8383	-0.191897	-0.51951	0.3686	0.836583	no	0.875454	-1.14226
XLOC_009618	XLOC_009618	bond	chr3R:18375753-18382216	GFP	SIN3	NOTEST	0.143137	0.0767689	-0.898807	0	1	1	no	0.53633	-1.86452
XLOC_004009	XLOC_004009	bonsai	chr2R:18525276-18527668	GFP	SIN3	OK	60.8387	82.1062	0.4325	1.02558	0.07425	0.375529	no	1.34957	1.34957
XLOC_011015	XLOC_011015	bor	chr3R:12087076-12089837	GFP	SIN3	OK	93.0009	116.946	0.330532	1.08325	0.05785	0.324477	no	1.25748	1.25748
XLOC_006748	XLOC_006748	bora	chr3L:18615791-18617851	GFP	SIN3	OK	8.18338	7.29312	-0.166161	-0.345899	0.54105	0.939493	no	0.891211	-1.12207
XLOC_002014	XLOC_002014	borr	chr2L:9251471-9253118	GFP	SIN3	OK	30.7805	23.5355	-0.387178	-0.96071	0.09475	0.433004	no	0.764624	-1.30783
XLOC_009882	XLOC_009882	boss	chr3R:21787715-21792670	GFP	SIN3	NOTEST	0.0139473	0.00855929	-0.704422	0	1	1	no	0.613688	-1.62949
XLOC_003766	XLOC_003766	botv	chr2R:15017098-15050113	GFP	SIN3	OK	27.2721	17.5265	-0.637887	-0.837944	0.14055	0.541772	no	0.642654	-1.55605
XLOC_012614	XLOC_012614	bou	chrX:6867650-6885351	GFP	SIN3	OK	2.95689	1.18609	-1.31787	-0.814275	0.17555	0.607477	no	0.401127	-2.49298
XLOC_000267	XLOC_000267	bowl	chr2L:3771699-3784121	GFP	SIN3	OK	26.6433	16.0863	-0.727945	-2.19275	0.0002	0.00550428	yes	0.603763	-1.65628
XLOC_007030	XLOC_007030	BoYb	chr3L:22895033-22898570	GFP	SIN3	OK	11.6733	13.9604	0.258129	0.703176	0.2211	0.674594	no	1.19593	1.19593
XLOC_012355	XLOC_012355	br	chrX:1417586-1558902	GFP	SIN3	OK	10.3576	6.84418	-0.597735	-1.5951	0.0052	0.0637027	no	0.660791	-1.51334
XLOC_004333	XLOC_004333	Br140	chr2R:3160037-3165606	GFP	SIN3	OK	10.9647	9.91004	-0.145909	-0.42169	0.4657	0.902787	no	0.90381	-1.10643
XLOC_001213	XLOC_001213	brat	chr2L:19132322-19181702	GFP	SIN3	OK	38.4091	30.3279	-0.340803	-0.960761	0.09765	0.440419	no	0.789602	-1.26646
XLOC_004182	XLOC_004182	Brca2	chr2R:20413723-20418795	GFP	SIN3	OK	6.7011	7.10605	0.084649	0.20426	0.72585	0.988894	no	1.06043	1.06043
XLOC_006522	XLOC_006522	Brd	chr3L:14965766-14966298	GFP	SIN3	NOTEST	0	0	0	0	1	1	no	1	1
XLOC_010068	XLOC_010068	Brd8	chr3R:25049212-25053447	GFP	SIN3	OK	11.4119	11.2313	-0.0230134	-0.0590911	0.91915	0.997579	no	0.984175	-1.01608
XLOC_007413	XLOC_007413	Bre1	chr3L:5783291-5787292	GFP	SIN3	OK	24.5808	24.954	0.0217348	0.0697472	0.9019	0.997579	no	1.01518	1.01518
XLOC_011076	XLOC_011076	Brf	chr3R:13200554-13217054	GFP	SIN3	OK	36.3036	49.1844	0.438087	1.13579	0.0489	0.293045	no	1.35481	1.35481
XLOC_012625	XLOC_012625	brk	chrX:7175121-7299793	GFP	SIN3	OK	21.5168	17.0253	-0.337782	-0.414235	0.47905	0.910241	no	0.791257	-1.26381
XLOC_008008	XLOC_008008	brm	chr3L:15963181-15975969	GFP	SIN3	OK	48.6213	49.2911	0.0197368	0.0647125	0.9091	0.997579	no	1.01377	1.01377
XLOC_012470	XLOC_012470	brn	chrX:3998376-3999824	GFP	SIN3	OK	9.31415	9.35858	0.00686563	0.0132346	0.98035	0.997579	no	1.00477	1.00477
XLOC_005762	XLOC_005762	Bro	chr3L:1647868-1648612	GFP	SIN3	NOTEST	0.2721	0.366263	0.428741	0	1	1	no	1.34606	1.34606
XLOC_003037	XLOC_003037	brp	chr2R:5391269-5428822	GFP	SIN3	NOTEST	0.046249	0.0199653	-1.21193	0	1	1	no	0.431691	-2.31647
XLOC_002655	XLOC_002655	bru	chr2L:20650188-20656178	GFP	SIN3	OK	29.9136	29.3354	-0.0281559	-0.0892855	0.8774	0.997579	no	0.980673	-1.01971
XLOC_000853	XLOC_000853	bru-2	chr2L:12343642-12397528	GFP	SIN3	OK	0.986764	2.66292	1.43223	2.04275	0.0004	0.00941642	yes	2.69864	2.69864
XLOC_007891	XLOC_007891	bru-3	chr3L:13515292-13796500	GFP	SIN3	NOTEST	0.0687233	0.0277224	-1.30975	0	1	1	no	0.403391	-2.47899
XLOC_010633	XLOC_010633	Bruce	chr3R:6137758-6157075	GFP	SIN3	OK	44.1282	48.5411	0.137506	0.399163	0.48575	0.9133	no	1.1	1.1
XLOC_008242	XLOC_008242	brv1	chr3L:19476925-19479598	GFP	SIN3	NOTEST	0.00992267	0	#NAME?	0	1	1	no	#NAME?	#NAME?
XLOC_008111	XLOC_008111	brv2	chr3L:17335149-17337796	GFP	SIN3	NOTEST	0	0	0	0	1	1	no	1	1
XLOC_013498	XLOC_013498	brv3	chrX:2513832-2518608	GFP	SIN3	OK	1.37918	0.326876	-2.07699	-0.900285	0.309	0.782881	no	0.237008	-4.21926
XLOC_009738	XLOC_009738	BRWD3	chr3R:20144721-20159038	GFP	SIN3	OK	18.4485	16.8924	-0.127129	-0.28187	0.6263	0.968226	no	0.915652	-1.09212
XLOC_004168	XLOC_004168	bs	chr2R:20230388-20263998	GFP	SIN3	OK	11.1711	11.1023	-0.00891136	-0.0214499	0.9728	0.997579	no	0.993842	-1.0062
XLOC_002510	XLOC_002510	bsf	chr2L:18449516-18454587	GFP	SIN3	OK	79.3605	89.4817	0.17317	0.590813	0.3041	0.777409	no	1.12753	1.12753
XLOC_000534	XLOC_000534	Bsg	chr2L:8083419-8116531	GFP	SIN3	OK	305.312	298.135	-0.0343158	-0.113731	0.8467	0.997579	no	0.976495	-1.02407
XLOC_001694	XLOC_001694	Bsg25A	chr2L:4682676-4687234	GFP	SIN3	NOTEST	0.0155134	0.0217889	0.490078	0	1	1	no	1.40452	1.40452
XLOC_001738	XLOC_001738	Bsg25D	chr2L:5271727-5278558	GFP	SIN3	OK	16.5701	21.565	0.380107	1.12597	0.0535	0.309928	no	1.30144	1.30144
XLOC_002606	XLOC_002606	bsh	chr2L:19765775-19769067	GFP	SIN3	NOTEST	0	0.0589506	inf	0	1	1	no	#VALUE!	#VALUE!
XLOC_002078	XLOC_002078	bsk	chr2L:10247501-10250501	GFP	SIN3	OK	123.454	114.125	-0.113369	-0.367023	0.5255	0.93279	no	0.924427	-1.08175
XLOC_012037	XLOC_012037	bt	chr4:745025-796707	GFP	SIN3	NOTEST	0.154967	0.137593	-0.171552	0	1	1	no	0.887887	-1.12627
XLOC_012792	XLOC_012792	BTBD9	chrX:10662569-10666187	GFP	SIN3	OK	8.49946	7.62363	-0.156894	-0.363281	0.53035	0.935445	no	0.896954	-1.11488
XLOC_005840	XLOC_005840	BtbVII	chr3L:3148645-3158408	GFP	SIN3	OK	41.4838	38.8477	-0.0947208	-0.310931	0.5851	0.956127	no	0.936453	-1.06786
XLOC_012751	XLOC_012751	btd	chrX:9588218-9591591	GFP	SIN3	NOTEST	0.00743723	0.0176675	1.24826	0	1	1	no	2.37555	2.37555
XLOC_013652	XLOC_013652	Btd	chrX:6111512-6113360	GFP	SIN3	NOTEST	0.206782	0.192132	-0.10601	0	1	1	no	0.929154	-1.07625
XLOC_013589	XLOC_013589	Bteb2	chrX:4664588-4665550	GFP	SIN3	NOTEST	0	0	0	0	1	1	no	1	1
XLOC_012950	XLOC_012950	BthD	chrX:13506146-13510436	GFP	SIN3	OK	206.248	133.817	-0.624118	-1.30898	0.03145	0.220698	no	0.648816	-1.54127
XLOC_001959	XLOC_001959	Btk29A	chr2L:8258754-8301079	GFP	SIN3	OK	30.7785	31.0295	0.0117184	0.0369481	0.94625	0.997579	no	1.00816	1.00816
XLOC_011378	XLOC_011378	btn	chr3R:18410494-18412347	GFP	SIN3	OK	1.3307	0.820642	-0.697356	-0.16661	0.73625	0.99031	no	0.616701	-1.62153
XLOC_010927	XLOC_010927	btsz	chr3R:10627494-10701210	GFP	SIN3	NOTEST	0.277229	0.228412	-0.279439	0	1	1	no	0.823911	-1.21372
XLOC_002491	XLOC_002491	btv	chr2L:17962734-17982472	GFP	SIN3	NOTEST	0.0973711	0.10542	0.114589	0	1	1	no	1.08267	1.08267
XLOC_009991	XLOC_009991	btz	chr3R:23526082-23532468	GFP	SIN3	OK	10.7931	10.9909	0.0261981	0.0541625	0.92835	0.997579	no	1.01833	1.01833
XLOC_000360	XLOC_000360	Bub1	chr2L:5279050-5283002	GFP	SIN3	OK	21.567	22.1504	0.038507	0.120059	0.83485	0.997579	no	1.02705	1.02705
XLOC_011828	XLOC_011828	Bub3	chr3R:25498177-25501141	GFP	SIN3	OK	130.916	104.304	-0.327847	-1.04283	0.0638	0.344103	no	0.796725	-1.25514
XLOC_004262	XLOC_004262	BubR1	chr2R:1856603-1861890	GFP	SIN3	OK	26.2294	17.7191	-0.565878	-1.78036	0.00175	0.0288936	yes	0.675544	-1.48029
XLOC_003178	XLOC_003178	Buffy	chr2R:7566977-7576264	GFP	SIN3	OK	0.780563	1.0633	0.445962	0.353937	0.54085	0.939493	no	1.36222	1.36222
XLOC_002235	XLOC_002235	bun	chr2L:12455539-12546611	GFP	SIN3	OK	293.891	326.382	0.151282	0.445144	0.44775	0.892714	no	1.11056	1.11056
XLOC_002692	XLOC_002692	bur	chr2L:21174382-21179697	GFP	SIN3	OK	80.1338	99.4189	0.311109	1.04739	0.06635	0.352093	no	1.24066	1.24066
XLOC_009561	XLOC_009561	burs	chr3R:17595272-17595916	GFP	SIN3	NOTEST	0.13888	0	#NAME?	0	1	1	no	#NAME?	#NAME?
XLOC_013329	XLOC_013329	bves	chrX:20920990-20953418	GFP	SIN3	OK	18.8974	32.5774	0.785684	1.08964	0.0756	0.379561	no	1.72391	1.72391
XLOC_005495	XLOC_005495	bw	chr2R:19411380-19426016	GFP	SIN3	OK	2.36932	2.64901	0.160981	0.130909	0.82265	0.997579	no	1.11805	1.11805
XLOC_001264	XLOC_001264	bwa	chr2L:20066369-20075467	GFP	SIN3	OK	18.8702	20.4954	0.119191	0.217993	0.70665	0.986369	no	1.08613	1.08613
XLOC_013210	XLOC_013210	Bx	chrX:18428695-18466842	GFP	SIN3	OK	4.28197	3.15655	-0.439927	-0.757238	0.1818	0.617854	no	0.737172	-1.35654
XLOC_013809	XLOC_013809	Bx42	chrX:8998041-9000637	GFP	SIN3	OK	31.8066	33.0169	0.0538779	0.160625	0.7791	0.994676	no	1.03805	1.03805
XLOC_011044	XLOC_011044	bxd	chr3R:12567846-12598911	GFP	SIN3	NOTEST	0	0	0	0	1	1	no	1	1
XLOC_010565	XLOC_010565	by	chr3R:5353959-5358733	GFP	SIN3	OK	8.34853	9.43449	0.176422	0.421633	0.46225	0.900701	no	1.13008	1.13008
XLOC_006367	XLOC_006367	byn	chr3L:11920792-11931972	GFP	SIN3	NOTEST	0	0	0	0	1	1	no	1	1
XLOC_012657	XLOC_012657	bys	chrX:7795914-7797676	GFP	SIN3	OK	53.421	43.6881	-0.290167	-0.86548	0.13195	0.52387	no	0.817807	-1.22278
XLOC_013495	XLOC_013495	Bzd	chrX:2498229-2502909	GFP	SIN3	OK	22.0485	16.3943	-0.427492	-0.577723	0.2991	0.771774	no	0.743553	-1.34489
XLOC_001063	XLOC_001063	c(2)M	chr2L:16303263-16307298	GFP	SIN3	OK	0.632944	0.550032	-0.202561	-0.0669558	0.92425	0.997579	no	0.869007	-1.15074
XLOC_010986	XLOC_010986	c(3)G	chr3R:11614242-11618301	GFP	SIN3	OK	10.0142	6.87359	-0.54291	-1.31926	0.02375	0.183564	no	0.686385	-1.45691
XLOC_013829	XLOC_013829	c11.1	chrX:9169680-9177150	GFP	SIN3	OK	35.123	51.2424	0.544923	1.83491	0.0017	0.0283371	yes	1.45894	1.45894
XLOC_013830	XLOC_013830	c12.1	chrX:9211947-9213256	GFP	SIN3	OK	18.5981	18.1765	-0.0330832	-0.0749618	0.89265	0.997579	no	0.977329	-1.0232
XLOC_012742	XLOC_012742	c12.2	chrX:9213391-9218491	GFP	SIN3	OK	7.50495	10.8355	0.529857	1.40491	0.01545	0.137775	no	1.44379	1.44379
XLOC_009550	XLOC_009550	C15	chr3R:17325707-17338536	GFP	SIN3	NOTEST	0	0	0	0	1	1	no	1	1
XLOC_002002	XLOC_002002	C1GalTA	chr2L:8943453-8951200	GFP	SIN3	OK	157.466	164.943	0.0669199	0.22759	0.68975	0.982971	no	1.04748	1.04748
XLOC_013691	XLOC_013691	C3G	chrX:6674822-6697626	GFP	SIN3	OK	67.0652	56.2855	-0.252801	-0.860754	0.1347	0.530202	no	0.839265	-1.19152
XLOC_013905	XLOC_013905	C901	chrX:10858151-10861167	GFP	SIN3	NOTEST	0	0	0	0	1	1	no	1	1
XLOC_010101	XLOC_010101	ca	chr3R:25632969-25642172	GFP	SIN3	OK	32.043	33.2955	0.0553155	0.172948	0.7615	0.993026	no	1.03909	1.03909
XLOC_001053	XLOC_001053	Ca-alpha1D	chr2L:16165830-16190540	GFP	SIN3	NOTEST	0.0397284	0.0391193	-0.0222898	0	1	1	no	0.984669	-1.01557
XLOC_013647	XLOC_013647	Ca-alpha1T	chrX:5998117-6086516	GFP	SIN3	NOTEST	0.00784919	0.00372344	-1.07591	0	1	1	no	0.474372	-2.10805
XLOC_002167	XLOC_002167	Ca-beta	chr2L:11156251-11203544	GFP	SIN3	NOTEST	0.0195056	0.00459686	-2.08517	0	1	1	no	0.235668	-4.24325
XLOC_002425	XLOC_002425	CaBP1	chr2L:16354943-16356734	GFP	SIN3	OK	492.826	534.133	0.11612	0.386616	0.5075	0.924972	no	1.08382	1.08382
XLOC_013966	XLOC_013966	cac	chrX:11825981-11879120	GFP	SIN3	OK	1.5984	1.10335	-0.53474	-1.07821	0.05445	0.313145	no	0.690283	-1.44868
XLOC_002420	XLOC_002420	cact	chr2L:16310955-16326207	GFP	SIN3	OK	78.9566	80.0098	0.0191178	0.0481514	0.9332	0.997579	no	1.01334	1.01334
XLOC_013307	XLOC_013307	cactin	chrX:20292113-20297429	GFP	SIN3	OK	14.0095	13.4946	-0.05402	-0.0918827	0.87105	0.997579	no	0.963249	-1.03815
XLOC_001316	XLOC_001316	cad	chr2L:20770730-20783135	GFP	SIN3	NOTEST	0.0500794	0.0632465	0.336769	0	1	1	no	1.26293	1.26293
XLOC_008113	XLOC_008113	Cad74A	chr3L:17360852-17372630	GFP	SIN3	NOTEST	0.00986066	0	#NAME?	0	1	1	no	#NAME?	#NAME?
XLOC_008906	XLOC_008906	Cad86C	chr3R:6652800-6674751	GFP	SIN3	NOTEST	0.488443	0.248625	-0.974218	0	1	1	no	0.509016	-1.96458
XLOC_010727	XLOC_010727	Cad87A	chr3R:7719233-7774851	GFP	SIN3	OK	10.6844	10.5685	-0.0157336	-0.0483389	0.93155	0.997579	no	0.989154	-1.01097
XLOC_009148	XLOC_009148	Cad88C	chr3R:10452397-10468285	GFP	SIN3	NOTEST	0.0729106	0.06366	-0.195742	0	1	1	no	0.873124	-1.14531
XLOC_011031	XLOC_011031	Cad89D	chr3R:12310287-12321144	GFP	SIN3	NOTEST	0.00859765	0	#NAME?	0	1	1	no	#NAME?	#NAME?
XLOC_011579	XLOC_011579	Cad96Ca	chr3R:21023288-21039371	GFP	SIN3	OK	2.14652	2.70926	0.335901	0.346275	0.5439	0.941222	no	1.26217	1.26217
XLOC_011581	XLOC_011581	Cad96Cb	chr3R:21049877-21058043	GFP	SIN3	NOTEST	0.448175	0.246732	-0.861119	0	1	1	no	0.550525	-1.81645
XLOC_010104	XLOC_010104	Cad99C	chr3R:25667378-25683213	GFP	SIN3	NOTEST	0.319306	0.246033	-0.376087	0	1	1	no	0.770525	-1.29782
XLOC_002486	XLOC_002486	CadN	chr2L:17647052-17778340	GFP	SIN3	NOTEST	0.01639	0.0169283	0.0466214	0	1	1	no	1.03284	1.03284
XLOC_002487	XLOC_002487	CadN2	chr2L:17787277-17875247	GFP	SIN3	NOTEST	0	0	0	0	1	1	no	1	1
XLOC_009172	XLOC_009172	Caf1	chr3R:11051297-11053286	GFP	SIN3	OK	131.419	115.417	-0.187319	-0.622781	0.2734	0.743173	no	0.878236	-1.13865
XLOC_004583	XLOC_004583	Caf1-105	chr2R:6353505-6356045	GFP	SIN3	OK	18.9926	17.1888	-0.143969	-0.397823	0.49055	0.915843	no	0.905026	-1.10494
XLOC_013789	XLOC_013789	Caf1-180	chrX:8496169-8500337	GFP	SIN3	OK	28.5446	19.4719	-0.551823	-1.75488	0.0025	0.0374203	yes	0.682158	-1.46594
XLOC_004607	XLOC_004607	cag	chr2R:6774314-6781865	GFP	SIN3	OK	11.5978	10.5331	-0.138928	-0.118779	0.8451	0.997579	no	0.908194	-1.10109
XLOC_000941	XLOC_000941	CAH1	chr2L:13803625-13811474	GFP	SIN3	NOTEST	0.209484	0.117679	-0.831986	0	1	1	no	0.561755	-1.78013
XLOC_006393	XLOC_006393	CAH2	chr3L:12170700-12176447	GFP	SIN3	OK	2.51493	1.78861	-0.491682	-0.723406	0.2057	0.652356	no	0.711195	-1.40608
XLOC_008781	XLOC_008781	CAHbeta	chr3R:4806583-4810029	GFP	SIN3	OK	24.6553	40.0201	0.698824	1.17171	0.0428	0.269911	no	1.62318	1.62318
XLOC_009298	XLOC_009298	cal1	chr3R:12914001-12951111	GFP	SIN3	OK	10.2758	9.14682	-0.167908	-0.0733394	0.71885	0.988331	no	0.890132	-1.12343
XLOC_003791	XLOC_003791	CalpA	chr2R:15312577-15318068	GFP	SIN3	OK	81.3703	118.26	0.539382	1.78751	0.0022	0.0341497	yes	1.45335	1.45335
XLOC_006263	XLOC_006263	CalpB	chr3L:9881861-9887843	GFP	SIN3	OK	30.5941	43.787	0.517246	1.61118	0.00435	0.0560812	no	1.43122	1.43122
XLOC_012097	XLOC_012097	Cals	chr4:1135704-1143983	GFP	SIN3	OK	94.6573	97.7476	0.0463465	0.159636	0.7885	0.995553	no	1.03265	1.03265
XLOC_009515	XLOC_009515	Calx	chr3R:16803906-16841335	GFP	SIN3	OK	1.4859	1.13772	-0.385191	-0.592201	0.2716	0.741054	no	0.765678	-1.30603
XLOC_004968	XLOC_004968	calypso	chr2R:12074088-12083807	GFP	SIN3	OK	9.72854	11.7901	0.277279	0.241262	0.6841	0.981953	no	1.21191	1.21191
XLOC_003223	XLOC_003223	Cam	chr2R:8146902-8166314	GFP	SIN3	OK	858.908	801.025	-0.100657	-0.305405	0.59215	0.958445	no	0.932608	-1.07226
XLOC_012025	XLOC_012025	CaMKI	chr4:466129-474573	GFP	SIN3	OK	67.5673	47.4485	-0.509963	-1.61926	0.00575	0.0685495	no	0.70224	-1.42401
XLOC_012094	XLOC_012094	CaMKII	chr4:1055913-1074329	GFP	SIN3	OK	151.413	150.263	-0.0110006	-0.0359433	0.94955	0.997579	no	0.992404	-1.00765
XLOC_003035	XLOC_003035	Camta	chr2R:5333550-5365595	GFP	SIN3	OK	8.84895	13.3636	0.59473	1.79702	0.00185	0.0300348	yes	1.51019	1.51019
XLOC_007694	XLOC_007694	can	chr3L:10257008-10260211	GFP	SIN3	NOTEST	0.00777636	0.016489	1.08434	0	1	1	no	2.12041	2.12041
XLOC_000791	XLOC_000791	cana	chr2L:11269779-11277846	GFP	SIN3	OK	7.5609	6.38839	-0.243104	-0.693593	0.23105	0.688323	no	0.844925	-1.18354
XLOC_010176	XLOC_010176	CanA1	chr3R:26865095-26872543	GFP	SIN3	NOTEST	0.566553	0.574965	0.0212626	0	1	1	no	1.01485	1.01485
XLOC_014204	XLOC_014204	CanA-14F	chrX:16454716-16481205	GFP	SIN3	OK	28.0025	31.5	0.169798	0.537922	0.3492	0.820799	no	1.1249	1.1249
XLOC_012520	XLOC_012520	CanB	chrX:5226531-5228482	GFP	SIN3	NOTEST	0.138548	0.243366	0.81274	0	1	1	no	1.75654	1.75654
XLOC_002898	XLOC_002898	CanB2	chr2R:3673516-3676558	GFP	SIN3	OK	100.85	99.6219	-0.0176746	-0.053872	0.92385	0.997579	no	0.987824	-1.01233
XLOC_002098	XLOC_002098	Cand1	chr2L:10358133-10362707	GFP	SIN3	OK	40.3055	39.8767	-0.0154303	-0.0506565	0.9321	0.997579	no	0.989362	-1.01075
XLOC_014205	XLOC_014205	Cap	chrX:16483034-16487462	GFP	SIN3	OK	34.5493	27.3042	-0.339536	-1.1097	0.0548	0.314472	no	0.790295	-1.26535
XLOC_003099	XLOC_003099	CAP,CG12910	chr2R:6152561-6194529	GFP	SIN3	OK	22.28	17.8991	-0.315859	-0.804528	0.16675	0.592456	no	0.803373	-1.24475
XLOC_005537	XLOC_005537	Ca-P60A	chr2R:19814478-19823408	GFP	SIN3	OK	171.766	163.702	-0.0693657	-0.227991	0.6983	0.984213	no	0.953057	-1.04926
XLOC_011850	XLOC_011850	capa	chr3R:25738712-25740068	GFP	SIN3	NOTEST	0.063747	0.0391961	-0.701648	0	1	1	no	0.614869	-1.62636
XLOC_008404	XLOC_008404	capaR	chr3L:21552073-21555281	GFP	SIN3	NOTEST	0.0280949	0	#NAME?	0	1	1	no	#NAME?	#NAME?
XLOC_010084	XLOC_010084	CAP-D2	chr3R:25501398-25508000	GFP	SIN3	OK	25.2973	15.37	-0.718868	-2.12702	0.0002	0.00550428	yes	0.607574	-1.64589
XLOC_000372	XLOC_000372	Cap-D3	chr2L:5525904-5539196	GFP	SIN3	OK	14.5979	19.1651	0.392719	0.696772	0.2209	0.674387	no	1.31287	1.31287
XLOC_003302	XLOC_003302	Cap-G	chr2R:9020623-9030325	GFP	SIN3	OK	41.308	35.0573	-0.236706	-0.782557	0.1701	0.598297	no	0.848681	-1.1783
XLOC_008900	XLOC_008900	Cap-H2	chr3R:6587031-6593526	GFP	SIN3	OK	19.5957	22.9179	0.225933	0.609234	0.2921	0.764455	no	1.16953	1.16953
XLOC_008188	XLOC_008188	Capr	chr3L:18661252-18666260	GFP	SIN3	OK	73.6658	84.5979	0.199627	0.681489	0.23475	0.693405	no	1.1484	1.1484
XLOC_006454	XLOC_006454	caps	chr3L:13221791-13272742	GFP	SIN3	OK	9.38328	7.00648	-0.421403	-1.12773	0.04835	0.290773	no	0.746698	-1.33923
XLOC_012054	XLOC_012054	Caps	chr4:1234562-1275485	GFP	SIN3	OK	1.19381	0.503689	-1.24496	-1.91282	0.001	0.0190158	yes	0.42192	-2.37012
XLOC_001474	XLOC_001474	capt	chr2L:1150765-1158262	GFP	SIN3	OK	219.729	278.923	0.34414	1.09472	0.06015	0.332403	no	1.26939	1.26939
XLOC_001664	XLOC_001664	capu	chr2L:3872645-3902860	GFP	SIN3	OK	32.8536	28.6996	-0.195023	-0.619669	0.29465	0.767269	no	0.873559	-1.14474
XLOC_013261	XLOC_013261	car	chrX:19460051-19463434	GFP	SIN3	OK	13.1123	15.8426	0.272884	0.740371	0.1966	0.640015	no	1.20822	1.20822
XLOC_010340	XLOC_010340	cas	chr3R:1538696-1542527	GFP	SIN3	NOTEST	0.055746	0.0784632	0.493147	0	1	1	no	1.40751	1.40751
XLOC_011328	XLOC_011328	CASK	chr3R:17609121-17648396	GFP	SIN3	OK	31.3825	30.6005	-0.0364065	-0.116118	0.8442	0.997579	no	0.975081	-1.02556
XLOC_004957	XLOC_004957	casp	chr2R:11905243-11915666	GFP	SIN3	OK	59.7936	63.6857	0.0909791	0.291651	0.6097	0.963611	no	1.06509	1.06509
XLOC_006760	XLOC_006760	Cat	chr3L:18815703-18821288	GFP	SIN3	OK	42.3094	43.1615	0.0287688	0.0882786	0.8785	0.997579	no	1.02014	1.02014
XLOC_004383	XLOC_004383	cathD	chr2R:3709614-3711073	GFP	SIN3	OK	598.367	550.037	-0.121502	-0.412654	0.4769	0.909129	no	0.91923	-1.08787
XLOC_004979	XLOC_004979	cato	chr2R:12165293-12165902	GFP	SIN3	NOTEST	0.0271438	0.204299	2.91199	0	1	1	no	7.52656	7.52656
XLOC_001200	XLOC_001200	Catsup	chr2L:19041861-19045148	GFP	SIN3	OK	88.8826	77.3756	-0.200023	-0.628468	0.272	0.74139	no	0.870537	-1.14872
XLOC_006413	XLOC_006413	caup	chr3L:12602730-12614898	GFP	SIN3	NOTEST	0	0	0	0	1	1	no	1	1
XLOC_009727	XLOC_009727	cav	chr3R:20022614-20052656	GFP	SIN3	OK	19.369	16.3884	-0.241073	-0.322691	0.59625	0.960325	no	0.846116	-1.18187
XLOC_013090	XLOC_013090	caz	chrX:16182842-16187553	GFP	SIN3	OK	138.158	151.285	0.130953	0.438695	0.4453	0.891506	no	1.09502	1.09502
XLOC_004796	XLOC_004796	cbc	chr2R:9371016-9372901	GFP	SIN3	OK	16.4555	18.91	0.20058	0.483508	0.4013	0.862474	no	1.14916	1.14916
XLOC_006148	XLOC_006148	Cbl	chr3L:8418053-8425346	GFP	SIN3	OK	50.8482	49.5784	-0.0364846	-0.119047	0.83615	0.997579	no	0.975028	-1.02561
XLOC_012628	XLOC_012628	CBP	chrX:7175121-7299793	GFP	SIN3	OK	1.14062	1.56976	0.460732	0.138313	0.7871	0.995538	no	1.37624	1.37624
XLOC_009359	XLOC_009359	Cbp20	chr3R:13990382-13991161	GFP	SIN3	OK	49.2536	46.7783	-0.0743901	-0.166206	0.7657	0.993463	no	0.949744	-1.05292
XLOC_003575	XLOC_003575	Cbp53E	chr2R:12861464-12887631	GFP	SIN3	NOTEST	0.159356	0.19767	0.31084	0	1	1	no	1.24043	1.24043
XLOC_012495	XLOC_012495	Cbp80	chrX:4544053-4560733	GFP	SIN3	OK	48.133	36.7934	-0.387578	-1.234	0.03025	0.215216	no	0.764412	-1.3082
XLOC_003325	XLOC_003325	cbs	chr2R:9338168-9340898	GFP	SIN3	OK	24.0677	28.8733	0.262634	0.794609	0.16605	0.591306	no	1.19967	1.19967
XLOC_013328	XLOC_013328	Cbs	chrX:20916164-20920127	GFP	SIN3	OK	30.016	16.4087	-0.871277	-2.2774	5e-05	0.00172023	yes	0.546663	-1.82928
XLOC_001439	XLOC_001439	cbt	chr2L:458875-540560	GFP	SIN3	OK	82.3493	71.6537	-0.200715	-0.371556	0.5253	0.932638	no	0.870119	-1.14927
XLOC_009566	XLOC_009566	Cby	chr3R:17693724-17695236	GFP	SIN3	OK	8.40176	3.99518	-1.07243	-1.1873	0.05105	0.301115	no	0.475517	-2.10297
XLOC_011383	XLOC_011383	Ccap	chr3R:18526303-18532912	GFP	SIN3	NOTEST	0.0487444	0.181023	1.89286	0	1	1	no	3.71371	3.71371
XLOC_011643	XLOC_011643	CcapR	chr3R:21749220-21781992	GFP	SIN3	NOTEST	0.0450389	0.113658	1.33546	0	1	1	no	2.52356	2.52356
XLOC_010870	XLOC_010870	CCHa1	chr3R:9918225-9922557	GFP	SIN3	NOTEST	0.0663537	0	#NAME?	0	1	1	no	#NAME?	#NAME?
XLOC_005081	XLOC_005081	CCHa1r	chr2R:13535036-13541801	GFP	SIN3	NOTEST	0	0	0	0	1	1	no	1	1
XLOC_010828	XLOC_010828	CCHa2	chr3R:9214780-9220919	GFP	SIN3	NOTEST	0.20496	0.0201078	-3.34952	0	1	1	no	0.0981056	-10.1931
XLOC_002796	XLOC_002796	CCHa2r	chr2R:1938453-1956185	GFP	SIN3	NOTEST	0.0137949	0.010385	-0.409635	0	1	1	no	0.752814	-1.32835
XLOC_011344	XLOC_011344	Cchl	chr3R:17851696-17853202	GFP	SIN3	OK	49.4324	49.3101	-0.00357457	-0.0102531	0.9854	0.997779	no	0.997525	-1.00248
XLOC_014349	XLOC_014349	CCKLR-17D1	chrX:18601526-18620605	GFP	SIN3	NOTEST	0	0	0	0	1	1	no	1	1
XLOC_014353	XLOC_014353	CCKLR-17D3	chrX:18658515-18668264	GFP	SIN3	NOTEST	0.0898485	0.0857042	-0.0681286	0	1	1	no	0.953875	-1.04836
XLOC_006719	XLOC_006719	Ccn	chr3L:17683114-17743688	GFP	SIN3	NOTEST	0.0311123	0.0340379	0.129654	0	1	1	no	1.09403	1.09403
XLOC_008649	XLOC_008649	Ccp84Aa	chr3R:2529803-2530625	GFP	SIN3	NOTEST	0	0	0	0	1	1	no	1	1
XLOC_010391	XLOC_010391	Ccp84Ab	chr3R:2527688-2528599	GFP	SIN3	NOTEST	0	0	0	0	1	1	no	1	1
XLOC_010389	XLOC_010389	Ccp84Ac	chr3R:2520869-2521993	GFP	SIN3	NOTEST	0.0470243	0.0273846	-0.78004	0	1	1	no	0.582351	-1.71718
XLOC_008648	XLOC_008648	Ccp84Ad	chr3R:2518453-2519239	GFP	SIN3	NOTEST	0	0	0	0	1	1	no	1	1
XLOC_010388	XLOC_010388	Ccp84Ae	chr3R:2516608-2517480	GFP	SIN3	NOTEST	0.0491446	0	#NAME?	0	1	1	no	#NAME?	#NAME?
XLOC_010387	XLOC_010387	Ccp84Af	chr3R:2515323-2515961	GFP	SIN3	NOTEST	0	0	0	0	1	1	no	1	1
XLOC_008647	XLOC_008647	Ccp84Ag	chr3R:2512449-2513761	GFP	SIN3	NOTEST	0	0	0	0	1	1	no	1	1
XLOC_004556	XLOC_004556	CCS	chr2R:6008990-6010079	GFP	SIN3	OK	18.0105	24.4089	0.438572	0.968645	0.0909	0.423028	no	1.35526	1.35526
XLOC_005752	XLOC_005752	Cct1	chr3L:1546091-1553236	GFP	SIN3	OK	254.682	267.278	0.069648	0.234162	0.68715	0.982772	no	1.04946	1.04946
XLOC_005753	XLOC_005753	Cct2	chr3L:1553492-1555315	GFP	SIN3	OK	12.3241	14.6729	0.25167	0.570563	0.32285	0.797424	no	1.19058	1.19058
XLOC_003212	XLOC_003212	Cct5	chr2R:8062280-8066035	GFP	SIN3	OK	346.608	323.584	-0.0991648	-0.330358	0.567	0.949341	no	0.933573	-1.07115
XLOC_009279	XLOC_009279	Cctgamma	chr3R:12473326-12475700	GFP	SIN3	OK	222.668	200.012	-0.154803	-0.524317	0.35825	0.827692	no	0.898255	-1.11327
XLOC_001511	XLOC_001511	c-cup	chr2L:1831626-1832565	GFP	SIN3	NOTEST	0	0	0	0	1	1	no	1	1
XLOC_009633	XLOC_009633	cd	chr3R:18520680-18523712	GFP	SIN3	NOTEST	0.24917	0.243904	-0.0308151	0	1	1	no	0.978867	-1.02159
XLOC_010465	XLOC_010465	CD98hc	chr3R:3800130-3804150	GFP	SIN3	OK	354.582	415.687	0.229377	0.76757	0.1822	0.618159	no	1.17233	1.17233
XLOC_014514	XLOC_014514	Cda4	chrX:21985469-22034546	GFP	SIN3	NOTEST	0.209361	0.132128	-0.664052	0	1	1	no	0.631103	-1.58453
XLOC_001404	XLOC_001404	Cda5	chr2L:25401-65404	GFP	SIN3	OK	3.32987	2.6582	-0.325016	-0.660402	0.2623	0.729081	no	0.79829	-1.25268
XLOC_003589	XLOC_003589	Cda9	chr2R:13016337-13017839	GFP	SIN3	NOTEST	0.177604	0.211603	0.252692	0	1	1	no	1.19143	1.19143
XLOC_010147	XLOC_010147	CDase	chr3R:26285242-26291458	GFP	SIN3	OK	1.62748	0.741972	-1.1332	-1.55909	0.0077	0.0844077	no	0.455903	-2.19345
XLOC_001915	XLOC_001915	cdc14	chr2L:7802414-7810697	GFP	SIN3	OK	17.1003	18.278	0.0960849	0.280961	0.6232	0.967406	no	1.06887	1.06887
XLOC_002100	XLOC_002100	cdc2	chr2L:10384738-10386262	GFP	SIN3	OK	90.0793	64.5555	-0.480655	-1.40633	0.0137	0.126476	no	0.716652	-1.39538
XLOC_001294	XLOC_001294	cdc23	chr2L:20459341-20463444	GFP	SIN3	OK	9.57162	9.84809	0.0410808	0.0234555	0.9669	0.997579	no	1.02888	1.02888
XLOC_007496	XLOC_007496	Cdc27	chr3L:7238580-7242440	GFP	SIN3	OK	30.7056	29.6429	-0.0508154	-0.161578	0.77675	0.994549	no	0.965391	-1.03585
XLOC_009494	XLOC_009494	cdc2c	chr3R:16561344-16564744	GFP	SIN3	OK	54.4212	41.6895	-0.384484	-1.04016	0.07185	0.368523	no	0.766053	-1.30539
XLOC_004551	XLOC_004551	cdc2rk	chr2R:5954153-5956206	GFP	SIN3	OK	14.7731	15.5289	0.0719778	0.12593	0.8281	0.997579	no	1.05116	1.05116
XLOC_013275	XLOC_013275	Cdc42	chrX:19590974-19595787	GFP	SIN3	OK	404.766	314.693	-0.363141	-1.14652	0.0488	0.29266	no	0.77747	-1.28622
XLOC_013400	XLOC_013400	CDC45L	chrX:906811-940075	GFP	SIN3	OK	16.0357	15.9343	-0.00915416	-0.0135671	0.98265	0.997579	no	0.993675	-1.00637
XLOC_007595	XLOC_007595	Cdc6	chr3L:8617470-8631773	GFP	SIN3	OK	8.37772	11.0563	0.400241	0.955863	0.09475	0.433004	no	1.31973	1.31973
XLOC_008535	XLOC_008535	Cdep	chr3R:736273-771298	GFP	SIN3	OK	63.558	71.1581	0.162955	0.538223	0.35205	0.823142	no	1.11958	1.11958
XLOC_002607	XLOC_002607	CdGAPr	chr2L:19774872-19795851	GFP	SIN3	OK	21.2658	22.3621	0.072525	0.207571	0.72495	0.988657	no	1.05156	1.05156
XLOC_011172	XLOC_011172	cdi,mRpL55	chr3R:14870603-14920624	GFP	SIN3	OK	108.988	124.157	0.188002	0.310866	0.5933	0.958768	no	1.13918	1.13918
XLOC_006936	XLOC_006936	Cdk12	chr3L:21509405-21515786	GFP	SIN3	OK	27.57	29.1682	0.0812993	0.263205	0.6465	0.974065	no	1.05797	1.05797
XLOC_003539	XLOC_003539	Cdk4	chr2R:12466980-12472953	GFP	SIN3	OK	33.4152	17.6763	-0.918688	-2.31788	0.0001	0.0031128	yes	0.52899	-1.8904
XLOC_004929	XLOC_004929	Cdk5	chr2R:11457034-11458918	GFP	SIN3	OK	29.7983	28.7248	-0.0529361	-0.144552	0.7985	0.996529	no	0.963973	-1.03737
XLOC_002090	XLOC_002090	Cdk5alpha	chr2L:10308130-10310956	GFP	SIN3	NOTEST	0.567659	0.393585	-0.528348	0	1	1	no	0.693348	-1.44228
XLOC_007673	XLOC_007673	Cdk8	chr3L:9830179-9831791	GFP	SIN3	OK	7.58337	10.1594	0.421906	0.863066	0.13245	0.524937	no	1.3397	1.3397
XLOC_005410	XLOC_005410	Cdk9	chr2R:18523567-18525228	GFP	SIN3	OK	21.2783	31.0166	0.543659	1.43608	0.0124	0.118242	no	1.45766	1.45766
XLOC_000103	XLOC_000103	Cdlc2	chr2L:1344479-1345144	GFP	SIN3	NOTEST	0	0	0	0	1	1	no	1	1
XLOC_011113	XLOC_011113	cdm	chr3R:13993478-14009201	GFP	SIN3	OK	39.544	41.1242	0.0565301	0.127208	0.82495	0.997579	no	1.03996	1.03996
XLOC_006120	XLOC_006120	CdsA	chr3L:8121153-8130598	GFP	SIN3	OK	51.6238	76.1297	0.560422	1.50863	0.00975	0.0993741	no	1.4747	1.4747
XLOC_010136	XLOC_010136	CecA1	chr3R:26036595-26037009	GFP	SIN3	OK	85.8893	105.011	0.289992	0.603092	0.29265	0.764865	no	1.22263	1.22263
XLOC_010137	XLOC_010137	CecA2	chr3R:26037877-26038291	GFP	SIN3	OK	42.6297	54.4015	0.351786	0.629438	0.28275	0.753646	no	1.27614	1.27614
XLOC_011892	XLOC_011892	CecB	chr3R:26039056-26039519	GFP	SIN3	OK	69.2708	59.987	-0.207598	-0.417817	0.458	0.898678	no	0.865978	-1.15476
XLOC_010138	XLOC_010138	CecC	chr3R:26042205-26042659	GFP	SIN3	OK	8.77062	4.12861	-1.08702	-1.36044	0.02325	0.18088	no	0.470733	-2.12435
XLOC_000840	XLOC_000840	Ced-12	chr2L:12097842-12103285	GFP	SIN3	OK	33.4404	43.445	0.377601	1.17908	0.0373	0.246488	no	1.29918	1.29918
XLOC_004510	XLOC_004510	ced-6	chr2R:5322173-5332439	GFP	SIN3	OK	259.822	279.126	0.103394	0.344316	0.55355	0.944627	no	1.0743	1.0743
XLOC_002657	XLOC_002657	Cen	chr2L:20676044-20681846	GFP	SIN3	OK	20.4852	17.233	-0.24941	-0.557387	0.335	0.808876	no	0.84124	-1.18872
XLOC_009659	XLOC_009659	cenB1A	chr3R:18944121-18952144	GFP	SIN3	OK	47.527	63.5963	0.420197	1.18933	0.04125	0.263326	no	1.33811	1.33811
XLOC_000947	XLOC_000947	cenG1A	chr2L:13835566-13898714	GFP	SIN3	OK	19.1778	18.0066	-0.0909131	-0.201007	0.69905	0.984337	no	0.938928	-1.06504
XLOC_008755	XLOC_008755	Cenp-C	chr3R:4389847-4394970	GFP	SIN3	OK	18.3092	11.6813	-0.648369	-1.96919	0.00095	0.0183338	yes	0.638001	-1.5674
XLOC_006534	XLOC_006534	Cep135	chr3L:15109836-15124478	GFP	SIN3	OK	15.408	12.3629	-0.317661	-0.913906	0.10895	0.470206	no	0.80237	-1.24631
XLOC_000277	XLOC_000277	Cep97	chr2L:3867696-3872458	GFP	SIN3	OK	10.2648	9.96831	-0.0422902	-0.0911794	0.87495	0.997579	no	0.971112	-1.02975
XLOC_005188	XLOC_005188	cer	chr2R:15283719-15284279	GFP	SIN3	OK	63.7108	109.56	0.782109	1.98328	0.0008	0.0160572	yes	1.71964	1.71964
XLOC_010295	XLOC_010295	Cerk	chr3R:1184594-1194028	GFP	SIN3	OK	61.9675	70.8414	0.193082	0.631134	0.2753	0.744967	no	1.1432	1.1432
XLOC_007568	XLOC_007568	cert	chr3L:8275627-8283019	GFP	SIN3	OK	83.0288	98.4328	0.245528	0.820514	0.152	0.565088	no	1.18553	1.18553
XLOC_014134	XLOC_014134	cerv	chrX:15471018-15472017	GFP	SIN3	OK	10.5074	6.069	-0.791875	-1.39757	0.01675	0.145478	no	0.577593	-1.73132
XLOC_001707	XLOC_001707	Cf2	chr2L:4876890-4883107	GFP	SIN3	OK	9.96709	8.78678	-0.181837	-0.477444	0.40675	0.865948	no	0.88158	-1.13433
XLOC_013828	XLOC_013828	Cfp1	chrX:9164633-9166922	GFP	SIN3	OK	12.3113	11.6194	-0.0834447	-0.203737	0.72095	0.98858	no	0.943801	-1.05954
XLOC_003368	XLOC_003368	cg	chr2R:10061174-10070345	GFP	SIN3	OK	53.6428	42.8575	-0.323837	-1.07397	0.06685	0.353712	no	0.798942	-1.25166
XLOC_011779	XLOC_011779	CG10000	chr3R:24574105-24577383	GFP	SIN3	NOTEST	0	0	0	0	1	1	no	1	1
XLOC_010732	XLOC_010732	CG10005	chr3R:7800877-7802919	GFP	SIN3	NOTEST	0.469563	0.534948	0.188077	0	1	1	no	1.13924	1.13924
XLOC_006527	XLOC_006527	CG10006	chr3L:14985388-14990917	GFP	SIN3	OK	0.818137	0.731389	-0.161704	-0.206369	0.72375	0.988657	no	0.893969	-1.11861
XLOC_011775	XLOC_011775	CG10011	chr3R:24431800-24460821	GFP	SIN3	OK	11.1289	7.9715	-0.481383	-1.36412	0.0167	0.14526	no	0.716291	-1.39608
XLOC_009002	XLOC_009002	CG10013	chr3R:8149242-8150932	GFP	SIN3	NOTEST	0.0838418	0.0465615	-0.848531	0	1	1	no	0.55535	-1.80067
XLOC_008991	XLOC_008991	CG10014	chr3R:8048108-8050741	GFP	SIN3	NOTEST	0.0325208	0	#NAME?	0	1	1	no	#NAME?	#NAME?
XLOC_000263	XLOC_000263	CG10019	chr2L:3730465-3754617	GFP	SIN3	NOTEST	0.0285791	0.0434839	0.605522	0	1	1	no	1.52153	1.52153
XLOC_001228	XLOC_001228	CG10026	chr2L:19454255-19457723	GFP	SIN3	OK	11.3779	8.78214	-0.373586	-0.726533	0.20635	0.653378	no	0.771862	-1.29557
XLOC_010423	XLOC_010423	CG10029	chr3R:3141445-3142929	GFP	SIN3	NOTEST	0	0	0	0	1	1	no	1	1
XLOC_001654	XLOC_001654	CG10031	chr2L:3698450-3699091	GFP	SIN3	NOTEST	0.255318	0.257861	0.0142976	0	1	1	no	1.00996	1.00996
XLOC_008679	XLOC_008679	CG10032	chr3R:3097313-3098231	GFP	SIN3	NOTEST	0	0	0	0	1	1	no	1	1
XLOC_010764	XLOC_010764	CG10035	chr3R:8207373-8208412	GFP	SIN3	NOTEST	0.0413006	0	#NAME?	0	1	1	no	#NAME?	#NAME?
XLOC_010758	XLOC_010758	CG10038	chr3R:8174708-8176367	GFP	SIN3	OK	37.2575	35.3397	-0.076244	-0.201595	0.72865	0.989102	no	0.948524	-1.05427
XLOC_010759	XLOC_010759	CG10041	chr3R:8176536-8177801	GFP	SIN3	OK	4.44903	3.52905	-0.33421	-0.488859	0.3912	0.855168	no	0.793218	-1.26069
XLOC_008677	XLOC_008677	CG10050	chr3R:3075520-3077679	GFP	SIN3	OK	3.25192	4.34845	0.419208	0.678688	0.2421	0.703568	no	1.33719	1.33719
XLOC_003785	XLOC_003785	CG10051	chr2R:15251145-15261207	GFP	SIN3	NOTEST	0.12123	0.144836	0.256679	0	1	1	no	1.19473	1.19473
XLOC_008676	XLOC_008676	CG10053	chr3R:3072962-3073862	GFP	SIN3	OK	7.036	9.22988	0.391556	0.677495	0.23795	0.698113	no	1.31181	1.31181
XLOC_010414	XLOC_010414	CG10055	chr3R:3009822-3012395	GFP	SIN3	OK	28.1532	31.6362	0.168275	0.507571	0.37155	0.838921	no	1.12371	1.12371
XLOC_003786	XLOC_003786	CG10062	chr2R:15262817-15267679	GFP	SIN3	NOTEST	0.0865906	0.0376364	-1.20208	0	1	1	no	0.434648	-2.30071
XLOC_007480	XLOC_007480	CG10063	chr3L:6962757-6965567	GFP	SIN3	OK	4.24271	4.17741	-0.0223776	-0.00644561	0.98915	0.99803	no	0.984609	-1.01563
XLOC_007478	XLOC_007478	CG10064	chr3L:6958359-6960997	GFP	SIN3	OK	1.82128	0.84394	-1.10974	-1.52916	0.01315	0.1228	no	0.463378	-2.15807
XLOC_010410	XLOC_010410	CG10068	chr3R:2950269-2953749	GFP	SIN3	OK	23.1908	41.9055	0.853586	1.98717	0.0009	0.0175933	yes	1.80699	1.80699
XLOC_003787	XLOC_003787	CG10073	chr2R:15268047-15272470	GFP	SIN3	NOTEST	0.0134759	0.0210014	0.640104	0	1	1	no	1.55844	1.55844
XLOC_007476	XLOC_007476	CG10075	chr3L:6949090-6951208	GFP	SIN3	OK	54.3831	80.4732	0.565349	1.15757	0.04515	0.278834	no	1.47975	1.47975
XLOC_007475	XLOC_007475	CG10077	chr3L:6942590-6949004	GFP	SIN3	OK	183.775	155.862	-0.237673	-0.80006	0.1689	0.596542	no	0.848112	-1.17909
XLOC_003788	XLOC_003788	CG10081	chr2R:15273427-15276823	GFP	SIN3	NOTEST	0.0265664	0	#NAME?	0	1	1	no	#NAME?	#NAME?
XLOC_003932	XLOC_003932	CG10082	chr2R:17533681-17545440	GFP	SIN3	OK	20.1552	21.1554	0.0698735	0.205748	0.7177	0.988182	no	1.04962	1.04962
XLOC_007888	XLOC_007888	CG10083	chr3L:13476632-13479380	GFP	SIN3	OK	63.316	66.3477	0.0674764	0.222417	0.69035	0.982971	no	1.04788	1.04788
XLOC_008698	XLOC_008698	CG10086	chr3R:3616362-3619221	GFP	SIN3	NOTEST	0.0353513	0.0375261	0.0861297	0	1	1	no	1.06152	1.06152
XLOC_007887	XLOC_007887	CG10089	chr3L:13458908-13467643	GFP	SIN3	OK	16.7796	18.7631	0.161195	0.340039	0.5537	0.944627	no	1.11821	1.11821
XLOC_008702	XLOC_008702	CG10092	chr3R:3712766-3728384	GFP	SIN3	OK	10.7166	13.9914	0.384688	0.575982	0.31315	0.787099	no	1.30558	1.30558
XLOC_010765	XLOC_010765	CG10096,CG10097	chr3R:8211970-8228626	GFP	SIN3	NOTEST	0.473796	0.54392	0.199129	0	1	1	no	1.14801	1.14801
XLOC_008664	XLOC_008664	CG10098	chr3R:2950269-2953749	GFP	SIN3	OK	21.2042	20.966	-0.0163025	-0.0297028	0.9597	0.997579	no	0.988764	-1.01136
XLOC_007472	XLOC_007472	CG10103	chr3L:6746012-6749597	GFP	SIN3	OK	124.606	147.902	0.247265	0.75224	0.196	0.639182	no	1.18695	1.18695
XLOC_003389	XLOC_003389	CG10104	chr2R:10278290-10279831	GFP	SIN3	NOTEST	0	0	0	0	1	1	no	1	1
XLOC_007886	XLOC_007886	CG10116	chr3L:13443869-13458639	GFP	SIN3	NOTEST	0.0763554	0	#NAME?	0	1	1	no	#NAME?	#NAME?
XLOC_010797	XLOC_010797	CG10126	chr3R:8681265-8684968	GFP	SIN3	OK	4.34187	1.86235	-1.22119	-1.69671	0.005	0.0619774	no	0.428929	-2.33139
XLOC_003410	XLOC_003410	CG10131	chr2R:10517417-10518526	GFP	SIN3	OK	1.90244	0.31558	-2.59177	-2.53959	0.0006	0.012929	yes	0.165882	-6.02838
XLOC_001235	XLOC_001235	CG10132	chr2L:19518785-19526347	GFP	SIN3	OK	0.756071	0.775428	0.0364709	0.0219282	0.97175	0.997579	no	1.0256	1.0256
XLOC_007885	XLOC_007885	CG10133	chr3L:13435693-13443383	GFP	SIN3	OK	29.0132	28.5735	-0.0220319	-0.0308997	0.95565	0.997579	no	0.984845	-1.01539
XLOC_001236	XLOC_001236	CG10137	chr2L:19526685-19532992	GFP	SIN3	OK	5.19564	3.96586	-0.389668	-0.600149	0.29855	0.771277	no	0.763305	-1.31009
XLOC_003413	XLOC_003413	CG10139	chr2R:10532775-10533676	GFP	SIN3	OK	45.1032	42.0877	-0.0998322	-0.256863	0.65375	0.975167	no	0.933142	-1.07165
XLOC_007884	XLOC_007884	CG10140	chr3L:13432416-13433535	GFP	SIN3	NOTEST	0.0989025	0.0343837	-1.52428	0	1	1	no	0.347653	-2.87643
XLOC_007462	XLOC_007462	CG10144	chr3L:6484329-6488397	GFP	SIN3	OK	15.8132	18.5138	0.227476	0.66864	0.24845	0.711857	no	1.17078	1.17078
XLOC_007461	XLOC_007461	CG10147	chr3L:6479266-6481524	GFP	SIN3	OK	5.98671	9.26549	0.630104	1.34577	0.0205	0.166525	no	1.54768	1.54768
XLOC_004875	XLOC_004875	CG10151	chr2R:10640841-10643793	GFP	SIN3	OK	1.09847	0.419066	-1.39025	-1.72153	0.0039	0.0518927	no	0.381499	-2.62124
XLOC_004876	XLOC_004876	CG10153	chr2R:10644019-10645358	GFP	SIN3	OK	26.3913	31.1426	0.238823	0.444236	0.43465	0.884663	no	1.18003	1.18003
XLOC_007883	XLOC_007883	CG10154	chr3L:13428779-13430236	GFP	SIN3	NOTEST	0.0868053	0.0276974	-1.64803	0	1	1	no	0.319076	-3.13405
XLOC_009677	XLOC_009677	CG10157	chr3R:19504616-19505577	GFP	SIN3	OK	8.32535	6.48458	-0.360499	-0.537284	0.3452	0.81775	no	0.778895	-1.28387
XLOC_001862	XLOC_001862	CG10158	chr2L:6943177-6945289	GFP	SIN3	OK	27.4124	29.0834	0.0853662	0.235542	0.68585	0.982549	no	1.06096	1.06096
XLOC_007458	XLOC_007458	CG10163	chr3L:6250522-6251860	GFP	SIN3	NOTEST	0.191002	0.333746	0.805163	0	1	1	no	1.74734	1.74734
XLOC_011448	XLOC_011448	CG10164	chr3R:19380044-19382495	GFP	SIN3	NOTEST	0	0	0	0	1	1	no	1	1
XLOC_002592	XLOC_002592	CG10165	chr2L:19526685-19532992	GFP	SIN3	OK	28.4225	37.0118	0.380953	0.747767	0.199	0.642936	no	1.3022	1.3022
XLOC_002591	XLOC_002591	CG10166	chr2L:19518785-19526347	GFP	SIN3	OK	89.8876	125.054	0.476352	1.40307	0.01385	0.127558	no	1.39122	1.39122
XLOC_011447	XLOC_011447	CG10168	chr3R:19362760-19364443	GFP	SIN3	NOTEST	0	0	0	0	1	1	no	1	1
XLOC_011445	XLOC_011445	CG10170	chr3R:19358666-19360489	GFP	SIN3	NOTEST	0	0	0	0	1	1	no	1	1
XLOC_007874	XLOC_007874	CG10171	chr3L:13379045-13381007	GFP	SIN3	OK	19.6767	20.6801	0.0717501	0.171478	0.76495	0.993463	no	1.05099	1.05099
XLOC_011444	XLOC_011444	CG10175	chr3R:19348422-19356704	GFP	SIN3	NOTEST	0.00695844	0	#NAME?	0	1	1	no	#NAME?	#NAME?
XLOC_001167	XLOC_001167	CG10176	chr2L:18485416-18503978	GFP	SIN3	NOTEST	0.0704619	0.157274	1.15836	0	1	1	no	2.23204	2.23204
XLOC_011443	XLOC_011443	CG10177	chr3R:19345867-19347305	GFP	SIN3	NOTEST	0	0	0	0	1	1	no	1	1
XLOC_001168	XLOC_001168	CG10178	chr2L:18509571-18513513	GFP	SIN3	OK	1.26947	2.07734	0.710511	0.965667	0.0965	0.437381	no	1.63638	1.63638
XLOC_011449	XLOC_011449	CG10182	chr3R:19412841-19415541	GFP	SIN3	NOTEST	0.127632	0.171757	0.428375	0	1	1	no	1.34572	1.34572
XLOC_011452	XLOC_011452	CG10183	chr3R:19422282-19424756	GFP	SIN3	NOTEST	0.0287638	0	#NAME?	0	1	1	no	#NAME?	#NAME?
XLOC_011453	XLOC_011453	CG10184	chr3R:19428228-19431217	GFP	SIN3	OK	5.03869	6.73792	0.419255	0.705002	0.2222	0.676032	no	1.33724	1.33724
XLOC_011006	XLOC_011006	CG10185	chr3R:11886408-11893316	GFP	SIN3	NOTEST	0.266424	0.537059	1.01136	0	1	1	no	2.01581	2.01581
XLOC_002589	XLOC_002589	CG10186	chr2L:19508952-19517201	GFP	SIN3	NOTEST	0.119087	0.10509	-0.180387	0	1	1	no	0.882466	-1.13319
XLOC_002588	XLOC_002588	CG10188	chr2L:19502334-19508760	GFP	SIN3	OK	6.98652	7.18623	0.0406615	0.109289	0.85	0.997579	no	1.02859	1.02859
XLOC_002587	XLOC_002587	CG10189	chr2L:19490261-19497978	GFP	SIN3	OK	14.4638	18.017	0.316908	0.309283	0.5976	0.960819	no	1.24566	1.24566
XLOC_002586	XLOC_002586	CG10194	chr2L:19487489-19490104	GFP	SIN3	OK	13.1581	19.2603	0.54968	1.16197	0.0447	0.277312	no	1.46376	1.46376
XLOC_002585	XLOC_002585	CG10195	chr2L:19482231-19484705	GFP	SIN3	OK	20.0776	30.9817	0.625828	1.54228	0.007	0.0791554	no	1.5431	1.5431
XLOC_003421	XLOC_003421	CG10200	chr2R:10695924-10697436	GFP	SIN3	NOTEST	0.172047	0.0421378	-2.02961	0	1	1	no	0.244921	-4.08294
XLOC_004880	XLOC_004880	CG10202	chr2R:10705361-10707492	GFP	SIN3	NOTEST	0	0	0	0	1	1	no	1	1
XLOC_003422	XLOC_003422	CG10205	chr2R:10720337-10721456	GFP	SIN3	NOTEST	0	0.0681039	inf	0	1	1	no	#VALUE!	#VALUE!
XLOC_011470	XLOC_011470	CG10208	chr3R:19598719-19599849	GFP	SIN3	OK	3.38306	3.47484	0.0386176	0.0556267	0.92505	0.997579	no	1.02713	1.02713
XLOC_004882	XLOC_004882	CG10209	chr2R:10733568-10735878	GFP	SIN3	OK	16.2494	19.9613	0.29682	0.808503	0.1664	0.591933	no	1.22843	1.22843
XLOC_010374	XLOC_010374	CG1021	chr3R:2214883-2231617	GFP	SIN3	OK	26.1909	30.1561	0.203383	0.628216	0.28615	0.757741	no	1.1514	1.1514
XLOC_001169	XLOC_001169	CG10211	chr2L:18517492-18531782	GFP	SIN3	NOTEST	0.0641191	0.0310039	-1.04831	0	1	1	no	0.483534	-2.06811
XLOC_011468	XLOC_011468	CG10214	chr3R:19589578-19593210	GFP	SIN3	OK	21.3698	27.5443	0.36618	0.760588	0.1864	0.62427	no	1.28894	1.28894
XLOC_011467	XLOC_011467	CG10217	chr3R:19586458-19588985	GFP	SIN3	OK	30.6384	51.9409	0.761531	2.3208	5e-05	0.00172023	yes	1.69529	1.69529
XLOC_011466	XLOC_011466	CG10219	chr3R:19578597-19586322	GFP	SIN3	OK	44.259	42.3868	-0.0623583	-0.0549244	0.9264	0.997579	no	0.957697	-1.04417
XLOC_007877	XLOC_007877	CG10222	chr3L:13404479-13405553	GFP	SIN3	OK	10.3039	15.1041	0.551756	1.09183	0.05685	0.321072	no	1.46587	1.46587
XLOC_007455	XLOC_007455	CG10226	chr3L:6227422-6233168	GFP	SIN3	NOTEST	0.0175297	0.0611917	1.80353	0	1	1	no	3.49073	3.49073
XLOC_011461	XLOC_011461	CG10232	chr3R:19545064-19547347	GFP	SIN3	OK	78.9531	93.0137	0.236448	0.605258	0.2922	0.764455	no	1.17809	1.17809
XLOC_002581	XLOC_002581	CG10237	chr2L:19435849-19447317	GFP	SIN3	OK	0.873906	1.39895	0.678795	0.23213	0.62715	0.968303	no	1.6008	1.6008
XLOC_010373	XLOC_010373	CG1024	chr3R:2203070-2206050	GFP	SIN3	OK	10.2986	10.2835	-0.00211954	-0.00474381	0.99315	0.998382	no	0.998532	-1.00147
XLOC_004891	XLOC_004891	CG10249	chr2R:10788979-10815930	GFP	SIN3	OK	20.9273	18.3894	-0.186513	-0.505777	0.3822	0.84758	no	0.878727	-1.13801
XLOC_011456	XLOC_011456	CG10252	chr3R:19520942-19521967	GFP	SIN3	NOTEST	0.021568	0	#NAME?	0	1	1	no	#NAME?	#NAME?
XLOC_004892	XLOC_004892	CG10253	chr2R:10817587-10822366	GFP	SIN3	NOTEST	0.0839527	0.128044	0.608996	0	1	1	no	1.5252	1.5252
XLOC_011455	XLOC_011455	CG10254	chr3R:19514728-19520705	GFP	SIN3	OK	16.949	17.6806	0.0609659	0.182905	0.7447	0.991481	no	1.04316	1.04316
XLOC_003433	XLOC_003433	CG10257	chr2R:10830115-10850451	GFP	SIN3	NOTEST	0.233821	0.320489	0.454871	0	1	1	no	1.37066	1.37066
XLOC_002600	XLOC_002600	CG10262	chr2L:19582822-19583990	GFP	SIN3	OK	1.08116	0.567043	-0.931054	-1.02145	0.07245	0.370391	no	0.524475	-1.90667
XLOC_009236	XLOC_009236	CG10264	chr3R:11869219-11871852	GFP	SIN3	OK	0.661638	0.321101	-1.04302	-0.357266	0.7051	0.985859	no	0.485311	-2.06054
XLOC_004895	XLOC_004895	CG10265	chr2R:10879836-10881340	GFP	SIN3	OK	12.8593	11.0809	-0.214745	-0.456776	0.4264	0.879838	no	0.861698	-1.1605
XLOC_002598	XLOC_002598	CG10268	chr2L:19577700-19580351	GFP	SIN3	OK	10.5798	20.5546	0.958149	1.23113	0.03335	0.229267	no	1.94282	1.94282
XLOC_007447	XLOC_007447	CG10274	chr3L:6167347-6174929	GFP	SIN3	OK	14.1272	13.1182	-0.1069	-0.241026	0.67585	0.980413	no	0.928581	-1.07691
XLOC_008633	XLOC_008633	CG10277	chr3R:2208635-2214026	GFP	SIN3	OK	101.209	122.439	0.274717	0.916405	0.1139	0.482247	no	1.20976	1.20976
XLOC_010356	XLOC_010356	CG10280	chr3R:1836294-1837654	GFP	SIN3	NOTEST	0	0	0	0	1	1	no	1	1
XLOC_002511	XLOC_002511	CG10283	chr2L:18455716-18484513	GFP	SIN3	OK	4.07371	4.44864	0.127023	0.250078	0.6649	0.977967	no	1.09204	1.09204
XLOC_008629	XLOC_008629	CG10286	chr3R:2194686-2199747	GFP	SIN3	OK	66.1316	65.4792	-0.0143032	-0.0409512	0.9442	0.997579	no	0.990135	-1.00996
XLOC_007446	XLOC_007446	CG10289	chr3L:6158015-6166980	GFP	SIN3	OK	42.6666	42.4967	-0.00575579	-0.0183898	0.9734	0.997579	no	0.996018	-1.004
XLOC_008624	XLOC_008624	CG10298	chr3R:2168723-2169521	GFP	SIN3	OK	0.784971	0.91489	0.22096	0.236317	0.6784	0.980954	no	1.16551	1.16551
XLOC_009686	XLOC_009686	CG10300	chr3R:19537248-19544079	GFP	SIN3	NOTEST	0.0662815	0	#NAME?	0	1	1	no	#NAME?	#NAME?
XLOC_009685	XLOC_009685	CG10301	chr3R:19535879-19537060	GFP	SIN3	NOTEST	0.0707842	0.0275112	-1.36341	0	1	1	no	0.388663	-2.57293
XLOC_003939	XLOC_003939	CG10306	chr2R:17572787-17575145	GFP	SIN3	OK	187.859	198.458	0.0791859	0.244377	0.6662	0.978235	no	1.05642	1.05642
XLOC_003940	XLOC_003940	CG10307	chr2R:17576416-17578643	GFP	SIN3	OK	2.83944	2.51405	-0.175595	-0.0795711	0.92075	0.997579	no	0.885402	-1.12943
XLOC_011019	XLOC_011019	CG10311	chr3R:12176627-12182737	GFP	SIN3	OK	1.55348	0.79798	-0.961077	-1.10363	0.0672	0.354875	no	0.513673	-1.94676
XLOC_011022	XLOC_011022	CG10317	chr3R:12194576-12196255	GFP	SIN3	NOTEST	0.00867732	0	#NAME?	0	1	1	no	#NAME?	#NAME?
XLOC_003933	XLOC_003933	CG10320	chr2R:17545579-17547508	GFP	SIN3	OK	97.2092	100.321	0.0454654	0.0767507	0.8958	0.997579	no	1.03202	1.03202
XLOC_003931	XLOC_003931	CG10321	chr2R:17522172-17525904	GFP	SIN3	OK	30.4295	29.7093	-0.0345572	-0.109356	0.85	0.997579	no	0.976331	-1.02424
XLOC_011039	XLOC_011039	CG10324	chr3R:12469326-12472726	GFP	SIN3	OK	14.2263	21.2404	0.578248	0.907393	0.1157	0.486615	no	1.49304	1.49304
XLOC_009278	XLOC_009278	CG10326	chr3R:12469326-12472726	GFP	SIN3	OK	99.0125	87.2464	-0.182515	-0.475843	0.40415	0.864241	no	0.881166	-1.13486
XLOC_005502	XLOC_005502	CG10332	chr2R:19488436-19489296	GFP	SIN3	OK	0.218986	1.12861	2.36563	1.86709	0.0162	0.142381	no	5.15378	5.15378
XLOC_001172	XLOC_001172	CG10333	chr2L:18606832-18609557	GFP	SIN3	OK	30.1652	43.2267	0.519035	1.64576	0.0045	0.057534	no	1.433	1.433
XLOC_001176	XLOC_001176	CG10336	chr2L:18689580-18695422	GFP	SIN3	OK	22.2923	14.1748	-0.653218	-0.447161	0.44795	0.892743	no	0.63586	-1.57267
XLOC_002593	XLOC_002593	CG10337	chr2L:19542445-19546959	GFP	SIN3	OK	17.665	24.891	0.494729	0.475051	0.41145	0.869228	no	1.40906	1.40906
XLOC_001177	XLOC_001177	CG10338	chr2L:18695732-18698571	GFP	SIN3	OK	18.5045	32.5925	0.816667	2.2899	0.00015	0.0043618	yes	1.76133	1.76133
XLOC_005561	XLOC_005561	CG10339	chr2R:19965756-19967999	GFP	SIN3	NOTEST	0.0319414	0.0457841	0.519421	0	1	1	no	1.43338	1.43338
XLOC_011037	XLOC_011037	CG10340,CG12783	chr3R:12437140-12440113	GFP	SIN3	OK	54.7433	80.6292	0.558618	1.59961	0.0061	0.0716351	no	1.47286	1.47286
XLOC_001178	XLOC_001178	CG10341	chr2L:18698718-18703118	GFP	SIN3	OK	51.7638	63.795	0.301499	0.498617	0.3936	0.856976	no	1.23242	1.23242
XLOC_001179	XLOC_001179	CG10343	chr2L:18703466-18704456	GFP	SIN3	OK	37.8497	73.4611	0.956701	2.59328	5e-05	0.00172023	yes	1.94087	1.94087
XLOC_005403	XLOC_005403	CG10344	chr2R:18313237-18314470	GFP	SIN3	OK	6.33631	7.22354	0.189062	0.31646	0.5856	0.956234	no	1.14002	1.14002
XLOC_011036	XLOC_011036	CG10345	chr3R:12420135-12430583	GFP	SIN3	NOTEST	0.00915293	0.0652283	2.83319	0	1	1	no	7.12648	7.12648
XLOC_013954	XLOC_013954	CG10347	chrX:11746724-11748964	GFP	SIN3	OK	28.9381	28.1574	-0.0394523	-0.109902	0.8461	0.997579	no	0.973024	-1.02772
XLOC_002530	XLOC_002530	CG10348	chr2L:18714614-18731419	GFP	SIN3	NOTEST	0.0584985	0.103772	0.826945	0	1	1	no	1.77392	1.77392
XLOC_013957	XLOC_013957	CG10352	chrX:11767351-11770989	GFP	SIN3	NOTEST	0.584113	0.486244	-0.264567	0	1	1	no	0.832449	-1.20128
XLOC_013958	XLOC_013958	CG10353	chrX:11771769-11781195	GFP	SIN3	OK	57.3254	49.2527	-0.21897	-0.7145	0.2156	0.666959	no	0.859179	-1.1639
XLOC_005881	XLOC_005881	CG10357	chr3L:3615381-3616682	GFP	SIN3	NOTEST	0.066499	0	#NAME?	0	1	1	no	#NAME?	#NAME?
XLOC_005880	XLOC_005880	CG10359	chr3L:3612191-3615244	GFP	SIN3	OK	8.85386	13.7847	0.638685	1.34036	0.0215	0.171796	no	1.55691	1.55691
XLOC_007779	XLOC_007779	CG10361	chr3L:11792047-11793961	GFP	SIN3	NOTEST	0.089302	0.178338	0.99785	0	1	1	no	1.99702	1.99702
XLOC_013965	XLOC_013965	CG10362	chrX:11820442-11824883	GFP	SIN3	NOTEST	0.100649	0.0307864	-1.70897	0	1	1	no	0.305878	-3.26927
XLOC_009687	XLOC_009687	CG10365	chr3R:19549052-19578556	GFP	SIN3	OK	49.8316	66.7006	0.42064	0.683677	0.2531	0.717768	no	1.33852	1.33852
XLOC_001247	XLOC_001247	CG10366	chr2L:19584234-19586440	GFP	SIN3	OK	11.4387	10.7693	-0.0869975	-0.202245	0.71485	0.987296	no	0.94148	-1.06216
XLOC_009692	XLOC_009692	CG10375	chr3R:19593433-19598581	GFP	SIN3	OK	21.5449	22.5208	0.0639101	0.0932452	0.87405	0.997579	no	1.04529	1.04529
XLOC_002526	XLOC_002526	CG10376	chr2L:18698718-18703118	GFP	SIN3	OK	119.875	148.002	0.304079	0.892449	0.11895	0.494758	no	1.23463	1.23463
XLOC_002525	XLOC_002525	CG10383	chr2L:18689580-18695422	GFP	SIN3	OK	91.7281	175.871	0.939085	3.0719	5e-05	0.00172023	yes	1.91731	1.91731
XLOC_003993	XLOC_003993	CG10384	chr2R:18353993-18359160	GFP	SIN3	NOTEST	0	0	0	0	1	1	no	1	1
XLOC_002769	XLOC_002769	CG10395	chr2R:1237981-1239627	GFP	SIN3	OK	19.6599	14.653	-0.424056	-0.966118	0.1005	0.447982	no	0.745326	-1.34169
XLOC_002770	XLOC_002770	CG10396	chr2R:1241498-1242228	GFP	SIN3	OK	0.877801	0.300293	-1.54752	-1.00856	0.21075	0.659742	no	0.342098	-2.92314
XLOC_000476	XLOC_000476	CG10399	chr2L:6960425-6964074	GFP	SIN3	OK	4.36673	6.42421	0.556966	0.271361	0.6876	0.98287	no	1.47117	1.47117
XLOC_009263	XLOC_009263	CG10405	chr3R:12280213-12281519	GFP	SIN3	OK	0.933703	0.402257	-1.21485	-1.17457	0.05055	0.299268	no	0.430818	-2.32117
XLOC_011004	XLOC_011004	CG10407	chr3R:11869219-11871852	GFP	SIN3	OK	10.416	11.4766	0.139893	0.26323	0.64645	0.974056	no	1.10182	1.10182
XLOC_010372	XLOC_010372	CG1041	chr3R:2194686-2199747	GFP	SIN3	OK	10.6409	21.9594	1.04522	1.41299	0.0167	0.14526	no	2.06368	2.06368
XLOC_002515	XLOC_002515	CG10413	chr2L:18599748-18605021	GFP	SIN3	OK	39.1634	51.3393	0.390556	1.28063	0.02465	0.188452	no	1.3109	1.3109
XLOC_004248	XLOC_004248	CG10417	chr2R:1247835-1250609	GFP	SIN3	OK	97.2841	91.7981	-0.0837404	-0.281605	0.6266	0.96825	no	0.943608	-1.05976
XLOC_006400	XLOC_006400	CG10418	chr3L:12329775-12330336	GFP	SIN3	OK	52.3844	49.4018	-0.0845753	-0.176228	0.75595	0.991997	no	0.943062	-1.06038
XLOC_011582	XLOC_011582	CG10420	chr3R:21059357-21061240	GFP	SIN3	OK	54.5462	51.9083	-0.0715149	-0.220779	0.70255	0.985398	no	0.951638	-1.05082
XLOC_008220	XLOC_008220	CG10424	chr3L:19089498-19090809	GFP	SIN3	OK	37.0377	47.6898	0.364684	0.999085	0.08195	0.398063	no	1.2876	1.2876
XLOC_011585	XLOC_011585	CG10425	chr3R:21086684-21088220	GFP	SIN3	OK	62.9293	96.2245	0.612673	1.84205	0.00175	0.0288936	yes	1.52909	1.52909
XLOC_006398	XLOC_006398	CG10426	chr3L:12270754-12274576	GFP	SIN3	OK	4.99428	5.36627	0.103643	0.219815	0.7033	0.985517	no	1.07448	1.07448
XLOC_001189	XLOC_001189	CG10428	chr2L:18948896-18950973	GFP	SIN3	OK	13.9778	20.6902	0.56581	1.43907	0.01185	0.114251	no	1.48022	1.48022
XLOC_001191	XLOC_001191	CG10431	chr2L:18974709-18987276	GFP	SIN3	OK	4.89053	6.63978	0.441144	0.251135	0.66595	0.978232	no	1.35768	1.35768
XLOC_005335	XLOC_005335	CG10433	chr2R:17493180-17494458	GFP	SIN3	OK	86.0655	55.66	-0.628794	-1.81648	0.0016	0.0270846	yes	0.646717	-1.54627
XLOC_010471	XLOC_010471	CG10435	chr3R:3835121-3838923	GFP	SIN3	OK	32.5337	43.8341	0.430119	1.09888	0.0558	0.317711	no	1.34734	1.34734
XLOC_005334	XLOC_005334	CG10440	chr2R:17447750-17463540	GFP	SIN3	NOTEST	0.0726603	0.0112277	-2.6941	0	1	1	no	0.154524	-6.4715
XLOC_005234	XLOC_005234	CG10444	chr2R:16159155-16162030	GFP	SIN3	OK	187.834	216.728	0.206429	0.694963	0.22735	0.683078	no	1.15383	1.15383
XLOC_010463	XLOC_010463	CG10445	chr3R:3742320-3746021	GFP	SIN3	OK	5.83846	4.83859	-0.271001	-0.604852	0.28715	0.758913	no	0.828744	-1.20664
XLOC_003052	XLOC_003052	CG10459,CG1773	chr2R:5593788-5596227	GFP	SIN3	NOTEST	0.0662579	0.0349063	-0.924605	0	1	1	no	0.526825	-1.89816
XLOC_002602	XLOC_002602	CG10462	chr2L:19732079-19735980	GFP	SIN3	OK	40.1327	30.0442	-0.417692	-1.30938	0.02375	0.183564	no	0.748621	-1.33579
XLOC_001250	XLOC_001250	CG10463	chr2L:19758878-19760986	GFP	SIN3	OK	12.5262	16.6453	0.410168	1.01493	0.0792	0.390179	no	1.32884	1.32884
XLOC_004246	XLOC_004246	CG10465	chr2R:1227210-1228500	GFP	SIN3	OK	102.761	91.4072	-0.168913	-0.538033	0.348	0.820056	no	0.889513	-1.12421
XLOC_001251	XLOC_001251	CG10466	chr2L:19774872-19795851	GFP	SIN3	OK	11.7368	13.0991	0.158438	0.0931247	0.87	0.997579	no	1.11608	1.11608
XLOC_007431	XLOC_007431	CG10467,CG10469	chr3L:6085287-6087847	GFP	SIN3	OK	66.6148	69.5867	0.0629694	0.191974	0.73825	0.990434	no	1.04461	1.04461
XLOC_001202	XLOC_001202	CG10470	chr2L:19049075-19051612	GFP	SIN3	OK	59.9391	64.3062	0.101461	0.226848	0.6988	0.984309	no	1.07286	1.07286
XLOC_007429	XLOC_007429	CG10472	chr3L:6052757-6056010	GFP	SIN3	OK	4.17389	2.77909	-0.58678	-0.817784	0.1592	0.578511	no	0.665827	-1.50189
XLOC_005182	XLOC_005182	CG10474	chr2R:15172899-15174235	GFP	SIN3	NOTEST	0.0366076	0	#NAME?	0	1	1	no	#NAME?	#NAME?
XLOC_005181	XLOC_005181	CG10476	chr2R:15172055-15172724	GFP	SIN3	NOTEST	0	0	0	0	1	1	no	1	1
XLOC_007427	XLOC_007427	CG10477	chr3L:6026298-6027711	GFP	SIN3	NOTEST	0.0888961	0.0221231	-2.00656	0	1	1	no	0.248866	-4.01823
XLOC_007425	XLOC_007425	CG10479	chr3L:5960644-5969107	GFP	SIN3	NOTEST	0.0269311	0.0155081	-0.79625	0	1	1	no	0.575844	-1.73658
XLOC_002612	XLOC_002612	CG10481	chr2L:19796364-19958424	GFP	SIN3	NOTEST	0	0	0	0	1	1	no	1	1
XLOC_007422	XLOC_007422	CG10483	chr3L:5911004-5914416	GFP	SIN3	NOTEST	0.307731	0.432146	0.489846	0	1	1	no	1.40429	1.40429
XLOC_007421	XLOC_007421	CG10486	chr3L:5897308-5899799	GFP	SIN3	NOTEST	0.0998849	0.0240173	-2.0562	0	1	1	no	0.240449	-4.15889
XLOC_001204	XLOC_001204	CG10492	chr2L:19054077-19058821	GFP	SIN3	OK	19.4592	18.9931	-0.0349753	-0.108238	0.85	0.997579	no	0.976048	-1.02454
XLOC_005329	XLOC_005329	CG10494	chr2R:17389601-17406630	GFP	SIN3	OK	5.71518	5.67131	-0.0111175	-0.0119772	0.9855	0.997779	no	0.992324	-1.00774
XLOC_001206	XLOC_001206	CG10495	chr2L:19063294-19064726	GFP	SIN3	OK	5.92736	5.49336	-0.1097	-0.188271	0.74855	0.991717	no	0.926781	-1.079
XLOC_005328	XLOC_005328	CG10496	chr2R:17386407-17389237	GFP	SIN3	OK	21.0948	33.4395	0.66467	2.02102	0.0004	0.00941642	yes	1.58521	1.58521
XLOC_005315	XLOC_005315	CG10505	chr2R:17173224-17177833	GFP	SIN3	NOTEST	0.308393	0.180771	-0.770603	0	1	1	no	0.586172	-1.70598
XLOC_006913	XLOC_006913	CG10508	chr3L:21203314-21209939	GFP	SIN3	NOTEST	0.332349	0.349525	0.0726959	0	1	1	no	1.05168	1.05168
XLOC_008376	XLOC_008376	CG10510	chr3L:21201247-21203184	GFP	SIN3	NOTEST	0.0924558	0.0337236	-1.455	0	1	1	no	0.364755	-2.74157
XLOC_006912	XLOC_006912	CG10512	chr3L:21187853-21201192	GFP	SIN3	OK	15.6095	13.1058	-0.252214	-0.328834	0.57975	0.954214	no	0.839607	-1.19103
XLOC_011587	XLOC_011587	CG10513	chr3R:21101511-21102934	GFP	SIN3	NOTEST	0.044003	0.246909	2.48831	0	1	1	no	5.6112	5.6112
XLOC_011588	XLOC_011588	CG10514	chr3R:21104148-21105568	GFP	SIN3	OK	0.749744	1.08087	0.527726	0.632954	0.28155	0.752387	no	1.44166	1.44166
XLOC_006584	XLOC_006584	CG10516	chr3L:15961303-15963002	GFP	SIN3	OK	15.628	18.388	0.234636	0.52978	0.35355	0.824423	no	1.17661	1.17661
XLOC_005299	XLOC_005299	CG10527	chr2R:16957872-16960290	GFP	SIN3	OK	118.042	146.981	0.31633	1.01604	0.07995	0.392454	no	1.24516	1.24516
XLOC_003878	XLOC_003878	CG10543	chr2R:16883724-16895245	GFP	SIN3	OK	20.9782	19.3289	-0.118132	-0.384678	0.5042	0.922691	no	0.92138	-1.08533
XLOC_011593	XLOC_011593	CG10550	chr3R:21132128-21134113	GFP	SIN3	OK	8.8788	5.12881	-0.791741	-1.43241	0.0141	0.12922	no	0.577647	-1.73116
XLOC_011597	XLOC_011597	CG10553	chr3R:21142182-21143833	GFP	SIN3	NOTEST	0.195555	0.203444	0.0570519	0	1	1	no	1.04034	1.04034
XLOC_012685	XLOC_012685	CG10555	chrX:8292972-8297975	GFP	SIN3	OK	13.805	11.3506	-0.282424	-0.830948	0.15015	0.561223	no	0.822208	-1.21624
XLOC_011596	XLOC_011596	CG10559	chr3R:21140215-21141838	GFP	SIN3	OK	0.909605	1.25323	0.462345	0.570671	0.3252	0.799916	no	1.37778	1.37778
XLOC_011598	XLOC_011598	CG10560	chr3R:21144271-21145823	GFP	SIN3	NOTEST	0.213351	0.137614	-0.632596	0	1	1	no	0.645015	-1.55035
XLOC_001210	XLOC_001210	CG10561	chr2L:19114400-19120300	GFP	SIN3	OK	2.60354	4.80904	0.885273	1.48715	0.01185	0.114251	no	1.84711	1.84711
XLOC_011599	XLOC_011599	CG10562	chr3R:21146774-21148479	GFP	SIN3	NOTEST	0.21217	0.0653716	-1.69848	0	1	1	no	0.308111	-3.24559
XLOC_008371	XLOC_008371	CG10565	chr3L:21124545-21129453	GFP	SIN3	OK	125.376	135.527	0.112316	0.367296	0.5244	0.932316	no	1.08096	1.08096
XLOC_006908	XLOC_006908	CG10566	chr3L:21124545-21129453	GFP	SIN3	OK	15.6028	19.1471	0.295319	0.25863	0.6685	0.979062	no	1.22716	1.22716
XLOC_002536	XLOC_002536	CG10570	chr2L:18810035-18810986	GFP	SIN3	OK	0.887179	3.98622	2.16772	2.55662	0.0001	0.0031128	yes	4.49313	4.49313
XLOC_007402	XLOC_007402	CG10576	chr3L:5755126-5758691	GFP	SIN3	OK	350.863	340.06	-0.0451168	-0.152877	0.7903	0.995615	no	0.969211	-1.03177
XLOC_008369	XLOC_008369	CG10581	chr3L:21024924-21027303	GFP	SIN3	OK	14.4606	11.7134	-0.303965	-0.251913	0.6477	0.974322	no	0.810023	-1.23453
XLOC_008368	XLOC_008368	CG10584	chr3L:21023379-21024460	GFP	SIN3	OK	12.4057	13.1012	0.0787003	0.155773	0.78845	0.995553	no	1.05607	1.05607
XLOC_006902	XLOC_006902	CG10585	chr3L:21021014-21023241	GFP	SIN3	OK	15.4418	17.0841	0.145814	0.368853	0.5187	0.92943	no	1.10635	1.10635
XLOC_008363	XLOC_008363	CG10587	chr3L:20954636-20955655	GFP	SIN3	NOTEST	0	0	0	0	1	1	no	1	1
XLOC_006900	XLOC_006900	CG10588	chr3L:20950033-20953270	GFP	SIN3	NOTEST	0	0.0140891	inf	0	1	1	no	#VALUE!	#VALUE!
XLOC_006899	XLOC_006899	CG10589	chr3L:20918990-20942612	GFP	SIN3	NOTEST	0.127278	0.0181857	-2.8071	0	1	1	no	0.142882	-6.99876
XLOC_007398	XLOC_007398	CG10590	chr3L:5594195-5597079	GFP	SIN3	OK	80.3154	76.9853	-0.0610944	-0.200086	0.7273	0.989102	no	0.958537	-1.04326
XLOC_007397	XLOC_007397	CG10591	chr3L:5591656-5592792	GFP	SIN3	NOTEST	0.220332	0.277641	0.333541	0	1	1	no	1.2601	1.2601
XLOC_007396	XLOC_007396	CG10592	chr3L:5585840-5588372	GFP	SIN3	NOTEST	0.105063	0.0606747	-0.792081	0	1	1	no	0.57751	-1.73157
XLOC_014269	XLOC_014269	CG10597	chrX:17124307-17125077	GFP	SIN3	NOTEST	0	0	0	0	1	1	no	1	1
XLOC_014268	XLOC_014268	CG10598	chrX:17119746-17120475	GFP	SIN3	NOTEST	0.0526629	0	#NAME?	0	1	1	no	#NAME?	#NAME?
XLOC_002538	XLOC_002538	CG10600,CG31752	chr2L:18833709-18841310	GFP	SIN3	OK	39.3663	40.3068	0.0340603	0.112012	0.84015	0.997579	no	1.02389	1.02389
XLOC_002540	XLOC_002540	CG10602,mRpL13	chr2L:18855125-18859246	GFP	SIN3	OK	102.515	114.978	0.165529	0.433278	0.4528	0.895376	no	1.12158	1.12158
XLOC_006402	XLOC_006402	CG10616	chr3L:12464823-12467379	GFP	SIN3	OK	42.1115	37.6766	-0.160545	-0.477791	0.4005	0.861894	no	0.894687	-1.11771
XLOC_002545	XLOC_002545	CG10621	chr2L:18952205-18954425	GFP	SIN3	OK	3.91211	2.29432	-0.769878	-1.11593	0.0589	0.327958	no	0.586467	-1.70513
XLOC_002546	XLOC_002546	CG10623	chr2L:18955480-18957169	GFP	SIN3	OK	11.3091	24.285	1.10257	2.62476	5e-05	0.00172023	yes	2.14737	2.14737
XLOC_007391	XLOC_007391	CG10625	chr3L:5531510-5544259	GFP	SIN3	OK	1.3673	2.34393	0.777604	1.11922	0.0272	0.200735	no	1.71428	1.71428
XLOC_002604	XLOC_002604	CG10628	chr2L:19757242-19758613	GFP	SIN3	OK	18.2682	20.1779	0.143441	0.329884	0.55575	0.944845	no	1.10454	1.10454
XLOC_002603	XLOC_002603	CG10631	chr2L:19742814-19756867	GFP	SIN3	OK	8.62159	8.49614	-0.0211469	-0.067717	0.9074	0.997579	no	0.985449	-1.01477
XLOC_007385	XLOC_007385	CG10635	chr3L:5359554-5361108	GFP	SIN3	OK	170.008	236.096	0.473775	1.23514	0.035	0.236589	no	1.38874	1.38874
XLOC_007829	XLOC_007829	CG10638	chr3L:12491503-12494411	GFP	SIN3	OK	65.4766	66.6183	0.0249378	0.0741915	0.8968	0.997579	no	1.01744	1.01744
XLOC_002548	XLOC_002548	CG10639	chr2L:18969031-18974448	GFP	SIN3	OK	27.8571	52.5124	0.914614	2.41058	5e-05	0.00172023	yes	1.88506	1.88506
XLOC_002549	XLOC_002549	CG10641	chr2L:18974709-18987276	GFP	SIN3	OK	211.805	236.736	0.160539	0.533365	0.35285	0.823902	no	1.1177	1.1177
XLOC_007830	XLOC_007830	CG10646	chr3L:12494612-12496994	GFP	SIN3	OK	12.3317	13.3502	0.114483	0.20391	0.72425	0.988657	no	1.08259	1.08259
XLOC_002551	XLOC_002551	CG10650	chr2L:18993616-18995930	GFP	SIN3	NOTEST	0.314944	0.30781	-0.0330517	0	1	1	no	0.977351	-1.02317
XLOC_002631	XLOC_002631	CG10651	chr2L:20133804-20134923	GFP	SIN3	NOTEST	0	0	0	0	1	1	no	1	1
XLOC_007831	XLOC_007831	CG10654	chr3L:12497391-12500940	GFP	SIN3	OK	7.23583	8.423	0.219175	0.263646	0.6471	0.974065	no	1.16407	1.16407
XLOC_007828	XLOC_007828	CG10657	chr3L:12484929-12490316	GFP	SIN3	OK	3.36951	3.2208	-0.0651206	-0.0996748	0.85795	0.997579	no	0.955865	-1.04617
XLOC_002621	XLOC_002621	CG10659	chr2L:20024974-20025811	GFP	SIN3	NOTEST	0.0248025	0	#NAME?	0	1	1	no	#NAME?	#NAME?
XLOC_007827	XLOC_007827	CG10660	chr3L:12479765-12483776	GFP	SIN3	OK	6.92914	12.8666	0.892882	2.01033	0.0009	0.0175933	yes	1.85688	1.85688
XLOC_007826	XLOC_007826	CG10663	chr3L:12468106-12478054	GFP	SIN3	NOTEST	0.249292	0.199566	-0.320974	0	1	1	no	0.800529	-1.24917
XLOC_011602	XLOC_011602	CG10669	chr3R:21157084-21160965	GFP	SIN3	OK	3.17075	5.73811	0.855753	1.75458	0.0027	0.0395801	yes	1.8097	1.8097
XLOC_007379	XLOC_007379	CG10671	chr3L:5135052-5139163	GFP	SIN3	OK	31.7835	45.2947	0.511064	1.51002	0.00945	0.0972505	no	1.4251	1.4251
XLOC_007378	XLOC_007378	CG10672	chr3L:5132718-5134746	GFP	SIN3	OK	23.8714	24.209	0.0202609	0.0336693	0.9526	0.997579	no	1.01414	1.01414
XLOC_007377	XLOC_007377	CG10673	chr3L:5129475-5132495	GFP	SIN3	OK	20.1813	27.4298	0.442723	0.621113	0.28105	0.751739	no	1.35917	1.35917
XLOC_007376	XLOC_007376	CG10674	chr3L:5128847-5129392	GFP	SIN3	OK	70.5653	76.9192	0.124385	0.284169	0.6116	0.964181	no	1.09004	1.09004
XLOC_001260	XLOC_001260	CG10680	chr2L:19964124-19966510	GFP	SIN3	NOTEST	0	0.0286383	inf	0	1	1	no	#VALUE!	#VALUE!
XLOC_006405	XLOC_006405	CG10681	chr3L:12494612-12496994	GFP	SIN3	OK	12.7909	19.7552	0.627114	1.10935	0.0562	0.319055	no	1.54447	1.54447
XLOC_006410	XLOC_006410	CG10688	chr3L:12527689-12530415	GFP	SIN3	OK	63.7435	70.4639	0.144608	0.335069	0.5627	0.948269	no	1.10543	1.10543
XLOC_009714	XLOC_009714	CG10694	chr3R:19889307-19934671	GFP	SIN3	NOTEST	0.215318	0.0721884	-1.57663	0	1	1	no	0.335264	-2.98272
XLOC_002562	XLOC_002562	CG10700	chr2L:19077275-19079028	GFP	SIN3	NOTEST	0.00959449	0	#NAME?	0	1	1	no	#NAME?	#NAME?
XLOC_002560	XLOC_002560	CG10702	chr2L:19064976-19069850	GFP	SIN3	OK	6.68797	3.70377	-0.852572	-1.79745	0.00235	0.0357581	yes	0.553797	-1.80572
XLOC_010684	XLOC_010684	CG10703	chr3R:7052483-7056322	GFP	SIN3	OK	21.5849	30.9164	0.518347	1.48164	0.00955	0.0979097	no	1.43231	1.43231
XLOC_007890	XLOC_007890	CG10710	chr3L:13506353-13512705	GFP	SIN3	NOTEST	0.112423	0.0342118	-1.71637	0	1	1	no	0.304313	-3.28609
XLOC_007882	XLOC_007882	CG10713	chr3L:13421938-13428329	GFP	SIN3	NOTEST	0	0.0277694	inf	0	1	1	no	#VALUE!	#VALUE!
XLOC_001266	XLOC_001266	CG10721	chr2L:20091434-20093849	GFP	SIN3	OK	10.2089	22.2441	1.12359	1.72519	0.00315	0.0443546	yes	2.17888	2.17888
XLOC_006465	XLOC_006465	CG10725	chr3L:13431053-13432109	GFP	SIN3	NOTEST	0	0	0	0	1	1	no	1	1
XLOC_002624	XLOC_002624	CG10730	chr2L:20066369-20075467	GFP	SIN3	OK	0.945194	1.28925	0.447849	0.235046	0.64385	0.973081	no	1.36401	1.36401
XLOC_004963	XLOC_004963	CG10731,Ext2	chr2R:12030654-12037121	GFP	SIN3	OK	10.2625	12.4401	0.277604	0.359469	0.5337	0.936703	no	1.21218	1.21218
XLOC_006467	XLOC_006467	CG10732	chr3L:13435693-13443383	GFP	SIN3	OK	12.5627	16.4025	0.384771	1.04184	0.0695	0.361691	no	1.30565	1.30565
XLOC_004964	XLOC_004964	CG10734	chr2R:12037627-12057024	GFP	SIN3	NOTEST	0.142818	0.0814041	-0.811002	0	1	1	no	0.569986	-1.75443
XLOC_003770	XLOC_003770	CG10737	chr2R:15051651-15065728	GFP	SIN3	OK	171.323	181.002	0.0792867	0.26263	0.65605	0.975781	no	1.0565	1.0565
XLOC_006468	XLOC_006468	CG10738	chr3L:13443869-13458639	GFP	SIN3	OK	1.45971	0.46647	-1.64583	-2.46749	0.0002	0.00550428	yes	0.319562	-3.12928
XLOC_008515	XLOC_008515	CG1074	chr3R:259686-261897	GFP	SIN3	OK	18.297	18.0019	-0.0234542	-0.0587834	0.916	0.997579	no	0.983874	-1.01639
XLOC_006470	XLOC_006470	CG10741	chr3L:13479896-13495592	GFP	SIN3	OK	57.085	53.7522	-0.0867891	-0.275795	0.64645	0.974056	no	0.941616	-1.062
XLOC_002627	XLOC_002627	CG10747	chr2L:20075756-20091348	GFP	SIN3	OK	7.89299	9.35518	0.245193	0.213529	0.69185	0.98299	no	1.18525	1.18525
XLOC_007857	XLOC_007857	CG10748	chr3L:12964313-12965459	GFP	SIN3	NOTEST	0.0251525	0	#NAME?	0	1	1	no	#NAME?	#NAME?
XLOC_006431	XLOC_006431	CG10749	chr3L:12965573-12966750	GFP	SIN3	NOTEST	0	0	0	0	1	1	no	1	1
XLOC_001218	XLOC_001218	CG10750	chr2L:19300254-19301600	GFP	SIN3	NOTEST	0.0191955	0	#NAME?	0	1	1	no	#NAME?	#NAME?
XLOC_007855	XLOC_007855	CG10752	chr3L:12945785-12947747	GFP	SIN3	NOTEST	0	0	0	0	1	1	no	1	1
XLOC_007847	XLOC_007847	CG10754	chr3L:12799001-12807119	GFP	SIN3	OK	40.3157	39.3952	-0.0333205	-0.051515	0.9303	0.997579	no	0.977169	-1.02336
XLOC_013760	XLOC_013760	CG10761	chrX:8054145-8056825	GFP	SIN3	NOTEST	0.015145	0	#NAME?	0	1	1	no	#NAME?	#NAME?
XLOC_003606	XLOC_003606	CG10764	chr2R:13340923-13343234	GFP	SIN3	OK	5.5985	4.3906	-0.350622	-0.63809	0.27605	0.745897	no	0.784246	-1.27511
XLOC_008599	XLOC_008599	CG1077	chr3R:1993239-1996032	GFP	SIN3	OK	3.13129	2.14472	-0.545964	-0.911036	0.1128	0.479752	no	0.684934	-1.46
XLOC_013739	XLOC_013739	CG10777	chrX:7816190-7825415	GFP	SIN3	OK	29.1174	30.3323	0.0589731	0.201501	0.7184	0.988219	no	1.04172	1.04172
XLOC_013740	XLOC_013740	CG10778	chrX:7825777-7827384	GFP	SIN3	OK	30.7927	41.0536	0.414921	1.0886	0.0624	0.339623	no	1.33323	1.33323
XLOC_013526	XLOC_013526	CG10793	chrX:3070472-3237800	GFP	SIN3	NOTEST	0.0369239	0.0145101	-1.3475	0	1	1	no	0.392972	-2.54471
XLOC_005324	XLOC_005324	CG10795	chr2R:17270731-17271846	GFP	SIN3	OK	34.8426	32.2917	-0.109687	-0.271969	0.6385	0.970867	no	0.926789	-1.07899
XLOC_003317	XLOC_003317	CG10799	chr2R:9145390-9145997	GFP	SIN3	OK	1.30779	0.868381	-0.59073	-0.620426	0.27365	0.743407	no	0.664007	-1.50601
XLOC_012445	XLOC_012445	CG10801	chrX:3354624-3358077	GFP	SIN3	NOTEST	0.398759	0.463654	0.217533	0	1	1	no	1.16274	1.16274
XLOC_012446	XLOC_012446	CG10802	chrX:3376997-3378588	GFP	SIN3	OK	29.1034	30.6079	0.0727168	0.198255	0.72865	0.989102	no	1.0517	1.0517
XLOC_012447	XLOC_012447	CG10803	chrX:3379682-3384948	GFP	SIN3	OK	17.579	17.1143	-0.0386498	-0.111959	0.85195	0.997579	no	0.973566	-1.02715
XLOC_013532	XLOC_013532	CG10804	chrX:3370721-3376355	GFP	SIN3	OK	0.880054	0.693686	-0.34331	-0.501159	0.3824	0.847748	no	0.788231	-1.26866
XLOC_007675	XLOC_007675	CG10809	chr3L:9850687-9852989	GFP	SIN3	OK	11.3312	13.2628	0.227087	0.543473	0.34405	0.816588	no	1.17047	1.17047
XLOC_004786	XLOC_004786	CG10814	chr2R:9263475-9265219	GFP	SIN3	NOTEST	0.190943	0.254443	0.4142	0	1	1	no	1.33256	1.33256
XLOC_003822	XLOC_003822	CG10822	chr2R:15838937-15839456	GFP	SIN3	NOTEST	0	0	0	0	1	1	no	1	1
XLOC_011293	XLOC_011293	CG10824	chr3R:16966460-17039991	GFP	SIN3	OK	6.64911	2.40653	-1.4662	-0.720615	0.2969	0.76967	no	0.361934	-2.76293
XLOC_011275	XLOC_011275	CG10827	chr3R:16803906-16841335	GFP	SIN3	OK	0.686197	0.493426	-0.475788	-0.212521	0.77065	0.993936	no	0.719074	-1.39068
XLOC_011270	XLOC_011270	CG10830	chr3R:16720173-16723042	GFP	SIN3	NOTEST	0.261227	0.410677	0.652698	0	1	1	no	1.57211	1.57211
XLOC_002734	XLOC_002734	CG10834	chr2L:22106861-22107279	GFP	SIN3	OK	0.795787	0.283392	-1.48959	-0.899269	0.09955	0.445229	no	0.356114	-2.80809
XLOC_001044	XLOC_001044	CG10839	chr2L:15979534-15981455	GFP	SIN3	NOTEST	0	0.0174346	inf	0	1	1	no	#VALUE!	#VALUE!
XLOC_009094	XLOC_009094	CG10841	chr3R:9457663-9460583	GFP	SIN3	NOTEST	0.0180653	0.0312979	0.792844	0	1	1	no	1.73249	1.73249
XLOC_009792	XLOC_009792	CG10845	chr3R:20723406-20731726	GFP	SIN3	NOTEST	0.0205279	0.0211133	0.0405653	0	1	1	no	1.02852	1.02852
XLOC_005900	XLOC_005900	CG10853	chr3L:3947890-3948687	GFP	SIN3	NOTEST	0	0	0	0	1	1	no	1	1
XLOC_007287	XLOC_007287	CG10858	chr3L:3714825-3806459	GFP	SIN3	NOTEST	0.0655996	0.038853	-0.75566	0	1	1	no	0.592275	-1.6884
XLOC_002285	XLOC_002285	CG10859	chr2L:13396391-13398664	GFP	SIN3	OK	1.09668	0.440518	-1.31587	-1.68602	0.00405	0.0534016	no	0.401683	-2.48952
XLOC_007284	XLOC_007284	CG10862	chr3L:3626873-3654771	GFP	SIN3	NOTEST	0.0143934	0.0245077	0.767833	0	1	1	no	1.70271	1.70271
XLOC_007300	XLOC_007300	CG10863	chr3L:3940518-3942465	GFP	SIN3	OK	193.869	165.606	-0.227328	-0.747288	0.18775	0.626557	no	0.854216	-1.17066
XLOC_011141	XLOC_011141	CG10864	chr3R:14231785-14238596	GFP	SIN3	OK	0.819989	0.895137	0.126503	0.0459418	0.9066	0.997579	no	1.09164	1.09164
XLOC_007298	XLOC_007298	CG10866	chr3L:3936596-3937941	GFP	SIN3	OK	10.7062	8.96502	-0.256064	-0.486613	0.3854	0.850315	no	0.837369	-1.19422
XLOC_001494	XLOC_001494	CG10869	chr2L:1555128-1611157	GFP	SIN3	NOTEST	0.0563161	0.0832928	0.564644	0	1	1	no	1.47902	1.47902
XLOC_001532	XLOC_001532	CG10874	chr2L:2189912-2192386	GFP	SIN3	OK	9.38105	12.3869	0.400994	0.602452	0.30625	0.779807	no	1.32042	1.32042
XLOC_011242	XLOC_011242	CG10877	chr3R:16386586-16398722	GFP	SIN3	OK	15.842	10.9786	-0.529057	-0.417064	0.4736	0.907113	no	0.693008	-1.44299
XLOC_001538	XLOC_001538	CG10880	chr2L:2214265-2216311	GFP	SIN3	OK	8.96644	9.86705	0.138084	0.237513	0.69115	0.982972	no	1.10044	1.10044
XLOC_009478	XLOC_009478	CG10881	chr3R:16204717-16310273	GFP	SIN3	NOTEST	0	0	0	0	1	1	no	1	1
XLOC_009469	XLOC_009469	CG10887	chr3R:15940559-15942861	GFP	SIN3	NOTEST	0.016839	0.00937115	-0.845505	0	1	1	no	0.556516	-1.79689
XLOC_011223	XLOC_011223	CG10889	chr3R:15857541-15861777	GFP	SIN3	OK	11.2102	11.0478	-0.021058	-0.0338216	0.9552	0.997579	no	0.98551	-1.0147
XLOC_008951	XLOC_008951	CG10898	chr3R:7383450-7385599	GFP	SIN3	OK	7.29896	10.245	0.489159	1.05377	0.06195	0.33794	no	1.40363	1.40363
XLOC_011553	XLOC_011553	CG10899	chr3R:20682104-20683281	GFP	SIN3	NOTEST	0.0329059	0.093967	1.51381	0	1	1	no	2.85563	2.85563
XLOC_008506	XLOC_008506	CG1090	chr3R:185604-192577	GFP	SIN3	NOTEST	0.569521	0.217163	-1.39097	0	1	1	no	0.381308	-2.62255
XLOC_008713	XLOC_008713	CG10903	chr3R:3839512-3858731	GFP	SIN3	OK	28.4386	37.7107	0.407123	0.445483	0.4371	0.886228	no	1.32604	1.32604
XLOC_005544	XLOC_005544	CG10904	chr2R:19856583-19857592	GFP	SIN3	OK	15.865	19.2386	0.278156	0.58954	0.28815	0.760105	no	1.21264	1.21264
XLOC_006357	XLOC_006357	CG10907	chr3L:11786613-11788518	GFP	SIN3	OK	15.4386	16.8514	0.12633	0.320675	0.57145	0.95109	no	1.09151	1.09151
XLOC_010799	XLOC_010799	CG10909	chr3R:8735841-8737014	GFP	SIN3	NOTEST	0	0	0	0	1	1	no	1	1
XLOC_010406	XLOC_010406	CG1091	chr3R:2907903-2911805	GFP	SIN3	OK	50.4504	41.025	-0.298362	-0.859732	0.13725	0.535136	no	0.813175	-1.22975
XLOC_003674	XLOC_003674	CG10910	chr2R:13907753-13909911	GFP	SIN3	NOTEST	0.0139865	0	#NAME?	0	1	1	no	#NAME?	#NAME?
XLOC_005111	XLOC_005111	CG10911	chr2R:13940052-13941569	GFP	SIN3	NOTEST	0.0289462	0	#NAME?	0	1	1	no	#NAME?	#NAME?
XLOC_005112	XLOC_005112	CG10912	chr2R:13943567-13944564	GFP	SIN3	NOTEST	0.0923451	0	#NAME?	0	1	1	no	#NAME?	#NAME?
XLOC_003687	XLOC_003687	CG10914	chr2R:14045761-14047815	GFP	SIN3	OK	8.75185	9.23744	0.0779056	0.167895	0.77195	0.994112	no	1.05548	1.05548
XLOC_003688	XLOC_003688	CG10915	chr2R:14048224-14051714	GFP	SIN3	OK	15.7604	15.8355	0.00686339	0.0190338	0.9733	0.997579	no	1.00477	1.00477
XLOC_003690	XLOC_003690	CG10916	chr2R:14061173-14062749	GFP	SIN3	OK	18.246	17.6935	-0.0443574	-0.105424	0.85735	0.997579	no	0.969722	-1.03122
XLOC_014495	XLOC_014495	CG10918	chrX:21295614-21328761	GFP	SIN3	NOTEST	0	0	0	0	1	1	no	1	1
XLOC_008696	XLOC_008696	CG10919	chr3R:3583892-3585399	GFP	SIN3	NOTEST	0	0	0	0	1	1	no	1	1
XLOC_008498	XLOC_008498	CG1092	chr3R:92491-94038	GFP	SIN3	OK	888.649	533.431	-0.736312	-2.44097	5e-05	0.00172023	yes	0.600272	-1.66591
XLOC_013727	XLOC_013727	CG10920	chrX:7746534-7748246	GFP	SIN3	NOTEST	0	0	0	0	1	1	no	1	1
XLOC_003728	XLOC_003728	CG10924	chr2R:14414936-14423263	GFP	SIN3	OK	0.730511	0.498999	-0.549869	-0.709076	0.22435	0.678707	no	0.683082	-1.46395
XLOC_003731	XLOC_003731	CG10927	chr2R:14500586-14502521	GFP	SIN3	OK	6.67272	10.1784	0.609163	0.808589	0.16635	0.591807	no	1.52537	1.52537
XLOC_003659	XLOC_003659	CG10931	chr2R:13636439-13637643	GFP	SIN3	NOTEST	0.0415423	0.0446921	0.10544	0	1	1	no	1.07582	1.07582
XLOC_013733	XLOC_013733	CG10932	chrX:7781299-7782785	GFP	SIN3	OK	27.2723	24.5167	-0.153672	-0.390408	0.49765	0.919635	no	0.898959	-1.1124
XLOC_003654	XLOC_003654	CG10933,CG10934	chr2R:13609843-13614305	GFP	SIN3	OK	2.1896	1.20171	-0.865574	-0.523407	0.403	0.863408	no	0.548828	-1.82206
XLOC_005078	XLOC_005078	CG10936	chr2R:13492455-13526639	GFP	SIN3	OK	4.12885	3.25079	-0.344949	-0.492496	0.38195	0.847524	no	0.787336	-1.27011
XLOC_007851	XLOC_007851	CG10943	chr3L:12854816-12855931	GFP	SIN3	NOTEST	0.0145003	0	#NAME?	0	1	1	no	#NAME?	#NAME?
XLOC_002641	XLOC_002641	CG10947	chr2L:20385292-20414800	GFP	SIN3	NOTEST	0.19572	0.0536032	-1.8684	0	1	1	no	0.273877	-3.65127
XLOC_007849	XLOC_007849	CG10948	chr3L:12837353-12843217	GFP	SIN3	OK	21.0322	22.9859	0.128147	0.384813	0.50245	0.921916	no	1.09289	1.09289
XLOC_002642	XLOC_002642	CG10949	chr2L:20415172-20416768	GFP	SIN3	OK	13.4075	13.9103	0.0531185	0.123388	0.834	0.997579	no	1.03751	1.03751
XLOC_003596	XLOC_003596	CG10950	chr2R:13082707-13084664	GFP	SIN3	NOTEST	0.0279383	0	#NAME?	0	1	1	no	#NAME?	#NAME?
XLOC_005048	XLOC_005048	CG10953	chr2R:13052588-13054148	GFP	SIN3	NOTEST	0	0	0	0	1	1	no	1	1
XLOC_012671	XLOC_012671	CG10958	chrX:8015308-8031079	GFP	SIN3	OK	3.24528	3.31822	0.0320657	0.0342063	0.95255	0.997579	no	1.02248	1.02248
XLOC_012675	XLOC_012675	CG10959	chrX:8042815-8044719	GFP	SIN3	OK	2.76568	2.64963	-0.0618418	-0.0987346	0.8655	0.997579	no	0.95804	-1.0438
XLOC_007848	XLOC_007848	CG10960	chr3L:12817979-12836206	GFP	SIN3	OK	173.706	96.5176	-0.847787	-2.88376	5e-05	0.00172023	yes	0.555636	-1.79974
XLOC_013801	XLOC_013801	CG10962	chrX:8801100-8948608	GFP	SIN3	OK	20.9606	20.2757	-0.0479338	-0.0452698	0.944	0.997579	no	0.967321	-1.03378
XLOC_007845	XLOC_007845	CG10969	chr3L:12771849-12774121	GFP	SIN3	NOTEST	0.0612787	0.0509733	-0.265646	0	1	1	no	0.831826	-1.20217
XLOC_013805	XLOC_013805	CG10970,CG7267	chrX:8963632-8972528	GFP	SIN3	OK	666.627	662.324	-0.00934256	-0.0302408	0.9598	0.997579	no	0.993545	-1.0065
XLOC_007842	XLOC_007842	CG10973	chr3L:12743218-12747874	GFP	SIN3	OK	70.635	76.2173	0.109737	0.248766	0.66375	0.977801	no	1.07903	1.07903
XLOC_008588	XLOC_008588	CG10979	chr3R:1620426-1625716	GFP	SIN3	OK	22.4596	23.4062	0.0595582	0.185471	0.75355	0.991937	no	1.04215	1.04215
XLOC_006419	XLOC_006419	CG10984	chr3L:12743218-12747874	GFP	SIN3	OK	25.2175	26.148	0.0522754	0.111908	0.8444	0.997579	no	1.0369	1.0369
XLOC_014045	XLOC_014045	CG10993	chrX:13677781-13705526	GFP	SIN3	OK	0.89825	0.683189	-0.394833	-0.0572286	0.8021	0.99688	no	0.760577	-1.31479
XLOC_014046	XLOC_014046	CG10996	chrX:13677781-13705526	GFP	SIN3	OK	0.772325	0.372302	-1.05273	-0.182076	0.55655	0.945118	no	0.482055	-2.07445
XLOC_008589	XLOC_008589	CG11000	chr3R:1628049-1638980	GFP	SIN3	NOTEST	0.225889	0.264979	0.230262	0	1	1	no	1.17305	1.17305
XLOC_003800	XLOC_003800	CG11007	chr2R:15390572-15391773	GFP	SIN3	OK	41.7923	38.932	-0.102282	-0.272876	0.64085	0.971999	no	0.931558	-1.07347
XLOC_003811	XLOC_003811	CG11018	chr2R:15549940-15551243	GFP	SIN3	NOTEST	0	0	0	0	1	1	no	1	1
XLOC_000001	XLOC_000001	CG11023	chr2L:7528-9484	GFP	SIN3	NOTEST	0.176452	0.290305	0.71829	0	1	1	no	1.64523	1.64523
XLOC_000390	XLOC_000390	CG11029	chr2L:5724655-5762420	GFP	SIN3	NOTEST	0.122576	0.0498478	-1.29808	0	1	1	no	0.406667	-2.45901
XLOC_008505	XLOC_008505	CG1103	chr3R:160600-165636	GFP	SIN3	OK	63.1904	51.7711	-0.287558	-0.570422	0.32025	0.794702	no	0.819288	-1.22057
XLOC_000389	XLOC_000389	CG11030	chr2L:5724655-5762420	GFP	SIN3	OK	55.2699	49.2082	-0.167595	-0.524772	0.36115	0.829723	no	0.890326	-1.12318
XLOC_000394	XLOC_000394	CG11034	chr2L:5805394-5808858	GFP	SIN3	NOTEST	0.0804416	0.107114	0.413139	0	1	1	no	1.33158	1.33158
XLOC_010474	XLOC_010474	CG11035	chr3R:3839512-3858731	GFP	SIN3	OK	10.5241	17.5668	0.739153	0.425486	0.4602	0.899593	no	1.6692	1.6692
XLOC_008362	XLOC_008362	CG11037	chr3L:20953497-20954486	GFP	SIN3	NOTEST	0	0	0	0	1	1	no	1	1
XLOC_010404	XLOC_010404	CG1104	chr3R:2893122-2900174	GFP	SIN3	OK	25.9788	29.2839	0.172771	0.387127	0.50295	0.92213	no	1.12722	1.12722
XLOC_003825	XLOC_003825	CG11041	chr2R:16033637-16034329	GFP	SIN3	NOTEST	0	0.119348	inf	0	1	1	no	#VALUE!	#VALUE!
XLOC_000450	XLOC_000450	CG11043	chr2L:6559430-6561660	GFP	SIN3	OK	1.35637	1.28821	-0.0743858	-0.0279794	0.8764	0.997579	no	0.949746	-1.05291
XLOC_003826	XLOC_003826	CG11044	chr2R:16119335-16122438	GFP	SIN3	NOTEST	0	0.0381646	inf	0	1	1	no	#VALUE!	#VALUE!
XLOC_010403	XLOC_010403	CG1105	chr3R:2887896-2892854	GFP	SIN3	OK	39.6503	49.1368	0.309472	0.935482	0.0996	0.445355	no	1.23925	1.23925
XLOC_000452	XLOC_000452	CG11050	chr2L:6611022-6617117	GFP	SIN3	OK	57.259	78.6129	0.457264	1.4607	0.0107	0.106183	no	1.37294	1.37294
XLOC_010470	XLOC_010470	CG11052	chr3R:3833970-3835019	GFP	SIN3	NOTEST	0.287205	0.101037	-1.5072	0	1	1	no	0.351793	-2.84258
XLOC_003829	XLOC_003829	CG11055	chr2R:16145156-16149241	GFP	SIN3	OK	42.8247	38.9612	-0.136406	-0.439556	0.4531	0.895644	no	0.909783	-1.09916
XLOC_002861	XLOC_002861	CG11060,CG33140	chr2R:3038207-3110883	GFP	SIN3	NOTEST	0	0	0	0	1	1	no	1	1
XLOC_012971	XLOC_012971	CG11068	chrX:13740215-13879887	GFP	SIN3	NOTEST	0.0126697	0.018196	0.522243	0	1	1	no	1.43619	1.43619
XLOC_009791	XLOC_009791	CG11069	chr3R:20720463-20723335	GFP	SIN3	NOTEST	0.282864	0.303214	0.100229	0	1	1	no	1.07194	1.07194
XLOC_000455	XLOC_000455	CG11070	chr2L:6658506-6662033	GFP	SIN3	OK	32.0629	34.27	0.0960414	0.303239	0.59635	0.960354	no	1.06884	1.06884
XLOC_005380	XLOC_005380	CG11073	chr2R:17978993-17987039	GFP	SIN3	NOTEST	0.0981781	0.0658055	-0.577194	0	1	1	no	0.670266	-1.49194
XLOC_012093	XLOC_012093	CG11076	chr4:1050336-1055183	GFP	SIN3	OK	162.735	154.515	-0.0747776	-0.0559208	0.9258	0.997579	no	0.949488	-1.0532
XLOC_012092	XLOC_012092	CG11077	chr4:1048488-1049987	GFP	SIN3	OK	237.652	158.809	-0.581562	-1.80333	0.00105	0.019737	yes	0.66824	-1.49647
XLOC_012893	XLOC_012893	CG11085	chrX:12510348-12515251	GFP	SIN3	NOTEST	0	0	0	0	1	1	no	1	1
XLOC_009790	XLOC_009790	CG11089,CG31381	chr3R:20702766-20720327	GFP	SIN3	OK	38.0928	44.7694	0.232993	0.693543	0.22175	0.675694	no	1.17527	1.17527
XLOC_008578	XLOC_008578	CG1109	chr3R:1486356-1495056	GFP	SIN3	OK	18.9179	19.1383	0.0167116	0.0289227	0.9584	0.997579	no	1.01165	1.01165
XLOC_012970	XLOC_012970	CG11092	chrX:13716835-13720118	GFP	SIN3	OK	175.721	140.749	-0.320163	-1.02585	0.0732	0.372594	no	0.800979	-1.24847
XLOC_012969	XLOC_012969	CG11095	chrX:13705716-13706903	GFP	SIN3	OK	5.55584	7.43342	0.420021	0.688186	0.21535	0.666659	no	1.33795	1.33795
XLOC_003827	XLOC_003827	CG11099	chr2R:16123739-16126904	GFP	SIN3	NOTEST	0.00737269	0	#NAME?	0	1	1	no	#NAME?	#NAME?
XLOC_012967	XLOC_012967	CG11103	chrX:13676491-13677414	GFP	SIN3	OK	31.6794	35.5823	0.167614	0.371147	0.4988	0.920365	no	1.1232	1.1232
XLOC_012819	XLOC_012819	CG11106	chrX:11096301-11096840	GFP	SIN3	NOTEST	0	0	0	0	1	1	no	1	1
XLOC_002868	XLOC_002868	CG11107	chr2R:3274691-3280666	GFP	SIN3	OK	62.1869	59.732	-0.0581075	-0.189175	0.74095	0.99073	no	0.960523	-1.0411
XLOC_007026	XLOC_007026	CG11109	chr3L:22861478-22871868	GFP	SIN3	OK	18.0084	17.2728	-0.060173	-0.0311691	0.9622	0.997579	no	0.959149	-1.04259
XLOC_003854	XLOC_003854	CG11110	chr2R:16529254-16531310	GFP	SIN3	OK	9.45998	9.35324	-0.0163699	-0.0127919	0.9809	0.997579	no	0.988717	-1.01141
XLOC_002870	XLOC_002870	CG11112	chr2R:3284354-3295324	GFP	SIN3	NOTEST	0.27309	0.230016	-0.247643	0	1	1	no	0.842271	-1.18727
XLOC_002871	XLOC_002871	CG11113	chr2R:3284354-3295324	GFP	SIN3	NOTEST	0.338821	0.206604	-0.713651	0	1	1	no	0.609775	-1.63995
XLOC_009794	XLOC_009794	CG11120	chr3R:20748194-20750882	GFP	SIN3	OK	64.4448	35.5053	-0.860031	-2.67163	5e-05	0.00172023	yes	0.550941	-1.81508
XLOC_013911	XLOC_013911	CG11122	chrX:11006427-11017631	GFP	SIN3	OK	3.6497	3.32172	-0.135845	-0.371483	0.5238	0.932081	no	0.910137	-1.09874
XLOC_002875	XLOC_002875	CG11123,sPLA2	chr2R:3328210-3333297	GFP	SIN3	OK	47.5519	42.9015	-0.148475	-0.438961	0.44535	0.891584	no	0.902204	-1.1084
XLOC_002876	XLOC_002876	CG11125	chr2R:3333693-3339058	GFP	SIN3	OK	21.4093	22.7827	0.0897023	0.2405	0.68	0.981219	no	1.06415	1.06415
XLOC_002877	XLOC_002877	CG11127	chr2R:3351008-3352492	GFP	SIN3	OK	48.176	68.6682	0.511329	1.54421	0.0072	0.0807354	no	1.42536	1.42536
XLOC_008545	XLOC_008545	CG1113	chr3R:1078874-1081125	GFP	SIN3	OK	0.973147	1.26342	0.376608	0.487889	0.3925	0.856117	no	1.29829	1.29829
XLOC_007029	XLOC_007029	CG11131	chr3L:22891843-22893362	GFP	SIN3	NOTEST	0	0	0	0	1	1	no	1	1
XLOC_012960	XLOC_012960	CG11134	chrX:13630602-13638716	GFP	SIN3	OK	19.9742	27.4859	0.460554	0.418898	0.46325	0.90151	no	1.37607	1.37607
XLOC_008458	XLOC_008458	CG11137	chr3L:22857699-22861343	GFP	SIN3	OK	81.7778	72.5661	-0.172413	-0.325103	0.57	0.950547	no	0.887357	-1.12694
XLOC_013989	XLOC_013989	CG11138	chrX:12463201-12477226	GFP	SIN3	OK	27.9856	27.5971	-0.0201681	-0.0646497	0.91035	0.997579	no	0.986118	-1.01408
XLOC_004347	XLOC_004347	CG11141	chr2R:3347935-3350900	GFP	SIN3	OK	46.5325	44.2885	-0.0713055	-0.226177	0.6954	0.983996	no	0.951776	-1.05067
XLOC_004341	XLOC_004341	CG11145	chr2R:3306854-3322377	GFP	SIN3	NOTEST	0.0759652	0	#NAME?	0	1	1	no	#NAME?	#NAME?
XLOC_001762	XLOC_001762	CG11147	chr2L:5724655-5762420	GFP	SIN3	NOTEST	0.0236219	0.0414772	0.812195	0	1	1	no	1.75588	1.75588
XLOC_012086	XLOC_012086	CG11148	chr4:876025-887651	GFP	SIN3	OK	108.125	118.76	0.135343	0.458239	0.4278	0.880592	no	1.09835	1.09835
XLOC_001760	XLOC_001760	CG11149	chr2L:5718120-5720899	GFP	SIN3	NOTEST	0.0215755	0.0278462	0.368087	0	1	1	no	1.29064	1.29064
XLOC_008543	XLOC_008543	CG1115	chr3R:1051879-1057931	GFP	SIN3	OK	41.0923	49.3568	0.264379	0.429481	0.4602	0.899593	no	1.20112	1.20112
XLOC_012961	XLOC_012961	CG11151	chrX:13630602-13638716	GFP	SIN3	OK	131.194	199.094	0.601756	1.37345	0.0223	0.175748	no	1.51756	1.51756
XLOC_012050	XLOC_012050	CG11155	chr4:1147227-1167155	GFP	SIN3	OK	6.10885	3.29187	-0.891994	-0.954895	0.11215	0.478133	no	0.538869	-1.85574
XLOC_012956	XLOC_012956	CG11158	chrX:13576940-13612316	GFP	SIN3	OK	13.6821	18.3367	0.422444	0.482644	0.3988	0.860945	no	1.3402	1.3402
XLOC_005267	XLOC_005267	CG11159	chr2R:16533865-16548575	GFP	SIN3	NOTEST	0.0631058	0	#NAME?	0	1	1	no	#NAME?	#NAME?
XLOC_008541	XLOC_008541	CG1116	chr3R:1045378-1047270	GFP	SIN3	OK	17.9356	17.0544	-0.0726787	-0.172304	0.76455	0.993463	no	0.950871	-1.05167
XLOC_012805	XLOC_012805	CG11160	chrX:10938790-10943573	GFP	SIN3	NOTEST	0.280423	0.225778	-0.3127	0	1	1	no	0.805134	-1.24203
XLOC_012955	XLOC_012955	CG11162	chrX:13570926-13571915	GFP	SIN3	NOTEST	0.0434415	0.0758777	0.804603	0	1	1	no	1.74667	1.74667
XLOC_004257	XLOC_004257	CG11163	chr2R:1662280-1670363	GFP	SIN3	OK	42.4056	33.3072	-0.348419	-1.05576	0.07135	0.36718	no	0.785444	-1.27316
XLOC_012953	XLOC_012953	CG11164	chrX:13562046-13563327	GFP	SIN3	OK	36.33	26.5359	-0.453215	-1.11887	0.05205	0.304726	no	0.730413	-1.36909
XLOC_002915	XLOC_002915	CG11165,CG30378	chr2R:3829544-3843377	GFP	SIN3	NOTEST	0.0968086	0.160162	0.726321	0	1	1	no	1.65441	1.65441
XLOC_009793	XLOC_009793	CG11168	chr3R:20743827-20748109	GFP	SIN3	OK	12.1917	22.2413	0.867341	2.38168	5e-05	0.00172023	yes	1.8243	1.8243
XLOC_005386	XLOC_005386	CG11170	chr2R:18062412-18070337	GFP	SIN3	OK	19.7504	21.3	0.108971	0.183407	0.7504	0.991937	no	1.07846	1.07846
XLOC_012949	XLOC_012949	CG11178	chrX:13499715-13503565	GFP	SIN3	OK	15.7813	14.0487	-0.167783	-0.452115	0.4288	0.881118	no	0.89021	-1.12333
XLOC_005262	XLOC_005262	CG11180	chr2R:16506007-16510808	GFP	SIN3	OK	27.1798	29.258	0.106294	0.286841	0.62235	0.967005	no	1.07646	1.07646
XLOC_000457	XLOC_000457	CG11188	chr2L:6717624-6719389	GFP	SIN3	OK	35.3756	37.9106	0.0998458	0.302878	0.59565	0.960164	no	1.07166	1.07166
XLOC_013771	XLOC_013771	CG11190	chrX:8298567-8301296	GFP	SIN3	OK	55.9759	45.5782	-0.296462	-0.941172	0.09865	0.442974	no	0.814247	-1.22813
XLOC_004402	XLOC_004402	CG11191	chr2R:3888153-3889625	GFP	SIN3	NOTEST	0.0128311	0	#NAME?	0	1	1	no	#NAME?	#NAME?
XLOC_005242	XLOC_005242	CG11192	chr2R:16241610-16242558	GFP	SIN3	NOTEST	0.0186414	0	#NAME?	0	1	1	no	#NAME?	#NAME?
XLOC_005239	XLOC_005239	CG11200	chr2R:16192021-16196170	GFP	SIN3	OK	26.5451	16.4387	-0.691349	-1.76309	0.0024	0.0363901	yes	0.619275	-1.61479
XLOC_005227	XLOC_005227	CG11208	chr2R:16127491-16132904	GFP	SIN3	OK	50.2286	44.2367	-0.183266	-0.551212	0.32735	0.801705	no	0.880707	-1.13545
XLOC_002929	XLOC_002929	CG11210	chr2R:3986181-3993819	GFP	SIN3	OK	48.9034	62.5255	0.35451	0.785416	0.18195	0.617978	no	1.27855	1.27855
XLOC_004275	XLOC_004275	CG11211	chr2R:2068430-2069131	GFP	SIN3	NOTEST	0	0.097347	inf	0	1	1	no	#VALUE!	#VALUE!
XLOC_000460	XLOC_000460	CG11221	chr2L:6742507-6755686	GFP	SIN3	NOTEST	0.00672854	0	#NAME?	0	1	1	no	#NAME?	#NAME?
XLOC_007021	XLOC_007021	CG11226	chr3L:22830167-22831270	GFP	SIN3	NOTEST	0.182399	0.110615	-0.721543	0	1	1	no	0.606448	-1.64894
XLOC_014464	XLOC_014464	CG11227	chrX:20801998-20804586	GFP	SIN3	NOTEST	0	0.00983693	inf	0	1	1	no	#VALUE!	#VALUE!
XLOC_012038	XLOC_012038	CG11231	chr4:819099-820848	GFP	SIN3	NOTEST	0.00959128	0.0600595	2.6466	0	1	1	no	6.2619	6.2619
XLOC_000464	XLOC_000464	CG11236	chr2L:6803010-6805792	GFP	SIN3	NOTEST	0	0.0460978	inf	0	1	1	no	#VALUE!	#VALUE!
XLOC_008536	XLOC_008536	CG1124	chr3R:791166-794207	GFP	SIN3	NOTEST	0.502881	0.403469	-0.317759	0	1	1	no	0.802315	-1.24639
XLOC_008453	XLOC_008453	CG11241	chr3L:22721210-22731520	GFP	SIN3	OK	1.81776	1.94721	0.0992456	0.0867667	0.8839	0.997579	no	1.07121	1.07121
XLOC_008414	XLOC_008414	CG11247	chr3L:21717425-21721906	GFP	SIN3	OK	23.6512	19.3343	-0.290747	-0.845217	0.1413	0.543458	no	0.817479	-1.22327
XLOC_006959	XLOC_006959	CG11248	chr3L:21673149-21678051	GFP	SIN3	OK	6.94346	10.8895	0.649216	1.60081	0.00545	0.0657403	no	1.56832	1.56832
XLOC_006957	XLOC_006957	CG11249	chr3L:21665238-21672855	GFP	SIN3	NOTEST	0.0104194	0	#NAME?	0	1	1	no	#NAME?	#NAME?
XLOC_007866	XLOC_007866	CG11251	chr3L:13081680-13083069	GFP	SIN3	NOTEST	0.0510957	0.0396957	-0.36422	0	1	1	no	0.776889	-1.28719
XLOC_007862	XLOC_007862	CG11253	chr3L:13017862-13019537	GFP	SIN3	OK	1.73591	1.68813	-0.040269	-0.0535798	0.9275	0.997579	no	0.972474	-1.02831
XLOC_007861	XLOC_007861	CG11255	chr3L:13013081-13015788	GFP	SIN3	OK	50.6207	63.9555	0.337339	1.04231	0.0687	0.359428	no	1.26342	1.26342
XLOC_003789	XLOC_003789	CG11257	chr2R:15277632-15283477	GFP	SIN3	OK	3.81485	7.22913	0.922193	0.553876	0.30495	0.778437	no	1.89499	1.89499
XLOC_008532	XLOC_008532	CG1126	chr3R:642054-643498	GFP	SIN3	NOTEST	0.018018	0.211681	3.55438	0	1	1	no	11.7483	11.7483
XLOC_007858	XLOC_007858	CG11261	chr3L:13001384-13004785	GFP	SIN3	OK	43.5801	41.6897	-0.0639797	-0.192266	0.73815	0.990434	no	0.956622	-1.04535
XLOC_006432	XLOC_006432	CG11262	chr3L:12988234-12990518	GFP	SIN3	NOTEST	0.0573713	0.0258864	-1.14813	0	1	1	no	0.45121	-2.21626
XLOC_006433	XLOC_006433	CG11263	chr3L:12999916-13000981	GFP	SIN3	OK	0.780829	0.613473	-0.348007	-0.383247	0.48645	0.913712	no	0.785669	-1.2728
XLOC_000482	XLOC_000482	CG11266,milt	chr2L:7032712-7056010	GFP	SIN3	OK	61.1858	69.0395	0.174225	0.536962	0.35995	0.828852	no	1.12836	1.12836
XLOC_006435	XLOC_006435	CG11267	chr3L:13009149-13010003	GFP	SIN3	OK	347.378	295.769	-0.232038	-0.751739	0.18855	0.627944	no	0.851431	-1.17449
XLOC_003968	XLOC_003968	CG11269	chr2R:18024493-18062243	GFP	SIN3	NOTEST	0.107476	0	#NAME?	0	1	1	no	#NAME?	#NAME?
XLOC_003972	XLOC_003972	CG11275	chr2R:18062412-18070337	GFP	SIN3	OK	1.03625	1.19541	0.206143	0.101841	0.87065	0.997579	no	1.1536	1.1536
XLOC_006447	XLOC_006447	CG11279	chr3L:13040076-13041066	GFP	SIN3	OK	37.4374	36.8135	-0.0242449	-0.0420591	0.9442	0.997579	no	0.983335	-1.01695
XLOC_012702	XLOC_012702	CG11284	chrX:8575583-8584079	GFP	SIN3	OK	76.148	77.875	0.0323556	0.0898477	0.87635	0.997579	no	1.02268	1.02268
XLOC_010449	XLOC_010449	CG11286	chr3R:3596581-3597478	GFP	SIN3	NOTEST	0.035849	0	#NAME?	0	1	1	no	#NAME?	#NAME?
XLOC_000485	XLOC_000485	CG11289	chr2L:7067982-7069546	GFP	SIN3	OK	1.25451	0.697288	-0.847294	-0.883401	0.12755	0.513968	no	0.555826	-1.79912
XLOC_008531	XLOC_008531	CG1129	chr3R:639056-641747	GFP	SIN3	OK	75.8761	91.5356	0.270687	0.88623	0.125	0.508862	no	1.20638	1.20638
XLOC_003975	XLOC_003975	CG11291	chr2R:18098945-18100209	GFP	SIN3	NOTEST	0.113723	0.140493	0.304981	0	1	1	no	1.2354	1.2354
XLOC_013792	XLOC_013792	CG11294	chrX:8585851-8587587	GFP	SIN3	NOTEST	0.0274229	0.0722139	1.3969	0	1	1	no	2.63335	2.63335
XLOC_003983	XLOC_003983	CG11298	chr2R:18220630-18260610	GFP	SIN3	NOTEST	0	0	0	0	1	1	no	1	1
XLOC_004101	XLOC_004101	CG11300	chr2R:19639437-19640018	GFP	SIN3	NOTEST	0	0.0557216	inf	0	1	1	no	#VALUE!	#VALUE!
XLOC_006950	XLOC_006950	CG11306	chr3L:21618994-21627546	GFP	SIN3	OK	95.4249	89.1573	-0.0980117	-0.243099	0.67605	0.980428	no	0.93432	-1.0703
XLOC_006949	XLOC_006949	CG11307	chr3L:21610722-21612973	GFP	SIN3	OK	12.7846	11.9727	-0.0946593	-0.198343	0.73035	0.989291	no	0.936493	-1.06781
XLOC_008385	XLOC_008385	CG11309	chr3L:21295375-21297758	GFP	SIN3	OK	22.0829	37.5297	0.765102	1.99273	0.0008	0.0160572	yes	1.69949	1.69949
XLOC_011924	XLOC_011924	CG11313	chr3R:26555558-26556887	GFP	SIN3	OK	1.57594	0.623485	-1.33778	-1.31032	0.2003	0.644638	no	0.395629	-2.52762
XLOC_011945	XLOC_011945	CG11317	chr3R:26916433-26923043	GFP	SIN3	NOTEST	0.0210311	0.0305127	0.536888	0	1	1	no	1.45084	1.45084
XLOC_011947	XLOC_011947	CG11318	chr3R:26932083-26934913	GFP	SIN3	NOTEST	0.391447	0.20533	-0.930872	0	1	1	no	0.524541	-1.90643
XLOC_001829	XLOC_001829	CG11319	chr2L:6568389-6601066	GFP	SIN3	NOTEST	0.0224141	0.0103931	-1.10878	0	1	1	no	0.463686	-2.15663
XLOC_001830	XLOC_001830	CG11320	chr2L:6617133-6621700	GFP	SIN3	NOTEST	0.265521	0.406277	0.613635	0	1	1	no	1.53011	1.53011
XLOC_001848	XLOC_001848	CG11321	chr2L:6759828-6772609	GFP	SIN3	NOTEST	0.174612	0.265665	0.605456	0	1	1	no	1.52146	1.52146
XLOC_001847	XLOC_001847	CG11322	chr2L:6757863-6759628	GFP	SIN3	NOTEST	0.115953	0.117686	0.0213931	0	1	1	no	1.01494	1.01494
XLOC_001841	XLOC_001841	CG11327	chr2L:6684841-6686712	GFP	SIN3	NOTEST	0	0	0	0	1	1	no	1	1
XLOC_001839	XLOC_001839	CG11329	chr2L:6676648-6677625	GFP	SIN3	OK	15.5789	12.921	-0.26988	-0.518215	0.3669	0.834975	no	0.829389	-1.20571
XLOC_010197	XLOC_010197	CG11333	chr3R:27289066-27289846	GFP	SIN3	NOTEST	0.0489119	0	#NAME?	0	1	1	no	#NAME?	#NAME?
XLOC_011965	XLOC_011965	CG11334,lox	chr3R:27284101-27288759	GFP	SIN3	OK	55.4582	62.264	0.166997	0.508795	0.371	0.83858	no	1.12272	1.12272
XLOC_011964	XLOC_011964	CG11337	chr3R:27221381-27283595	GFP	SIN3	OK	26.4427	27.3259	0.0474006	0.0646437	0.9097	0.997579	no	1.0334	1.0334
XLOC_011961	XLOC_011961	CG11340	chr3R:27128210-27131106	GFP	SIN3	NOTEST	0.0615597	0.00992019	-2.63355	0	1	1	no	0.161147	-6.20551
XLOC_007336	XLOC_007336	CG11342	chr3L:4365433-4367458	GFP	SIN3	OK	4.60443	5.64113	0.292961	0.44483	0.4396	0.887948	no	1.22515	1.22515
XLOC_007340	XLOC_007340	CG11345	chr3L:4457176-4458163	GFP	SIN3	NOTEST	0.0319069	0.0773546	1.27762	0	1	1	no	2.42439	2.42439
XLOC_005949	XLOC_005949	CG11349	chr3L:4473067-4475095	GFP	SIN3	NOTEST	0.0145031	0	#NAME?	0	1	1	no	#NAME?	#NAME?
XLOC_005951	XLOC_005951	CG11350	chr3L:4482808-4484370	GFP	SIN3	NOTEST	0	0	0	0	1	1	no	1	1
XLOC_005952	XLOC_005952	CG11353	chr3L:4533169-4539270	GFP	SIN3	OK	3.16108	1.49467	-1.08059	-1.71441	0.0053	0.0644831	no	0.472835	-2.1149
XLOC_013979	XLOC_013979	CG11356	chrX:11938176-12009871	GFP	SIN3	NOTEST	0	0	0	0	1	1	no	1	1
XLOC_005953	XLOC_005953	CG11357	chr3L:4542050-4553457	GFP	SIN3	OK	313.936	289.499	-0.116915	-0.385772	0.50425	0.922691	no	0.922157	-1.08441
XLOC_005909	XLOC_005909	CG1136	chr3L:4046595-4059660	GFP	SIN3	NOTEST	0.0367188	0.0281725	-0.382228	0	1	1	no	0.767252	-1.30335
XLOC_012035	XLOC_012035	CG11360	chr4:691767-711276	GFP	SIN3	OK	69.3912	69.1045	-0.00597208	-0.0189805	0.9758	0.997579	no	0.995869	-1.00415
XLOC_003998	XLOC_003998	CG11362	chr2R:18449811-18450636	GFP	SIN3	NOTEST	0.0905081	0.0722758	-0.324533	0	1	1	no	0.798557	-1.25226
XLOC_007016	XLOC_007016	CG11367	chr3L:22721210-22731520	GFP	SIN3	OK	8.57641	12.5645	0.550907	1.10524	0.0567	0.320602	no	1.46501	1.46501
XLOC_012637	XLOC_012637	CG11368	chrX:7346241-7346676	GFP	SIN3	NOTEST	0	0	0	0	1	1	no	1	1
XLOC_012641	XLOC_012641	CG11369	chrX:7468322-7470800	GFP	SIN3	NOTEST	0.218587	0.11413	-0.937524	0	1	1	no	0.522128	-1.91524
XLOC_010378	XLOC_010378	CG1137	chr3R:2354890-2419052	GFP	SIN3	NOTEST	0	0	0	0	1	1	no	1	1
XLOC_007013	XLOC_007013	CG11370	chr3L:22705254-22706760	GFP	SIN3	NOTEST	0	0	0	0	1	1	no	1	1
XLOC_010352	XLOC_010352	CG11373	chr3R:1786044-1786707	GFP	SIN3	NOTEST	0	0	0	0	1	1	no	1	1
XLOC_000005	XLOC_000005	CG11374	chr2L:76347-77783	GFP	SIN3	OK	0.796494	1.16569	0.549447	0.662914	0.26935	0.737834	no	1.46352	1.46352
XLOC_000007	XLOC_000007	CG11377	chr2L:102379-106732	GFP	SIN3	OK	98.0468	83.229	-0.236384	-0.608954	0.2922	0.764455	no	0.84887	-1.17804
XLOC_012328	XLOC_012328	CG11378	chrX:1064860-1066773	GFP	SIN3	OK	1.57348	0.256216	-2.61852	-2.51157	0.0005	0.011255	yes	0.162835	-6.1412
XLOC_012329	XLOC_012329	CG11379	chrX:1074197-1074980	GFP	SIN3	NOTEST	0.0280215	0	#NAME?	0	1	1	no	#NAME?	#NAME?
XLOC_010379	XLOC_010379	CG1138	chr3R:2422346-2423744	GFP	SIN3	NOTEST	0	0	0	0	1	1	no	1	1
XLOC_012332	XLOC_012332	CG11380	chrX:1085443-1090705	GFP	SIN3	NOTEST	0.0570982	0.0173895	-1.71523	0	1	1	no	0.304554	-3.28349
XLOC_012334	XLOC_012334	CG11381	chrX:1097811-1099468	GFP	SIN3	NOTEST	0.209261	0.139559	-0.584434	0	1	1	no	0.666911	-1.49945
XLOC_012336	XLOC_012336	CG11382	chrX:1104002-1105886	GFP	SIN3	NOTEST	0.428169	0.177231	-1.27255	0	1	1	no	0.413927	-2.41588
XLOC_013404	XLOC_013404	CG11384	chrX:1067909-1070069	GFP	SIN3	NOTEST	0.0438507	0.0345783	-0.342735	0	1	1	no	0.788545	-1.26816
XLOC_004133	XLOC_004133	CG11388	chr2R:19909895-19911506	GFP	SIN3	OK	18.8032	17.3027	-0.11998	-0.289374	0.60945	0.963611	no	0.9202	-1.08672
XLOC_005786	XLOC_005786	CG1139	chr3L:1971637-1974285	GFP	SIN3	NOTEST	0.196569	0.23306	0.245672	0	1	1	no	1.18564	1.18564
XLOC_009448	XLOC_009448	CG11391	chr3R:15604471-15606449	GFP	SIN3	NOTEST	0.0117065	0	#NAME?	0	1	1	no	#NAME?	#NAME?
XLOC_003593	XLOC_003593	CG11395	chr2R:13024745-13026337	GFP	SIN3	NOTEST	0.335879	0.193123	-0.798421	0	1	1	no	0.574978	-1.7392
XLOC_008347	XLOC_008347	CG11396	chr3L:20779439-20781237	GFP	SIN3	OK	10.2366	10.6075	0.0513584	0.110519	0.84665	0.997579	no	1.03624	1.03624
XLOC_013405	XLOC_013405	CG11398	chrX:1106021-1109221	GFP	SIN3	OK	3.27129	3.08307	-0.0854931	-0.128694	0.82445	0.997579	no	0.942462	-1.06105
XLOC_008346	XLOC_008346	CG11399	chr3L:20771898-20779297	GFP	SIN3	OK	13.5571	13.6907	0.0141447	0.0305792	0.95985	0.997579	no	1.00985	1.00985
XLOC_005785	XLOC_005785	CG1140	chr3L:1950305-1970079	GFP	SIN3	OK	41.3441	73.9852	0.839556	1.38229	0.0159	0.140713	no	1.7895	1.7895
XLOC_003591	XLOC_003591	CG11400	chr2R:13021661-13022357	GFP	SIN3	OK	150.422	52.5392	-1.51755	-3.73449	5e-05	0.00172023	yes	0.349279	-2.86304
XLOC_013407	XLOC_013407	CG11403	chrX:1130905-1133917	GFP	SIN3	OK	8.2843	6.09875	-0.441866	-1.00031	0.0808	0.394966	no	0.736182	-1.35836
XLOC_006999	XLOC_006999	CG11404	chr3L:22541536-22542442	GFP	SIN3	NOTEST	0	0	0	0	1	1	no	1	1
XLOC_005568	XLOC_005568	CG11406	chr2R:20085404-20095726	GFP	SIN3	NOTEST	0.0929992	0.203021	1.12634	0	1	1	no	2.18304	2.18304
XLOC_009449	XLOC_009449	CG11407	chr3R:15606967-15608867	GFP	SIN3	NOTEST	0.0347677	0.098796	1.5067	0	1	1	no	2.84159	2.84159
XLOC_013411	XLOC_013411	CG11409	chrX:1223550-1232255	GFP	SIN3	NOTEST	0.388332	0.250273	-0.633791	0	1	1	no	0.644481	-1.55164
XLOC_012339	XLOC_012339	CG11412	chrX:1236117-1238803	GFP	SIN3	OK	17.6483	20.9561	0.247837	0.709035	0.21905	0.671978	no	1.18743	1.18743
XLOC_004184	XLOC_004184	CG11413	chr2R:20419116-20446273	GFP	SIN3	NOTEST	0.146449	0.283254	0.951701	0	1	1	no	1.93415	1.93415
XLOC_004186	XLOC_004186	CG11414	chr2R:20449131-20452581	GFP	SIN3	OK	26.3933	26.9375	0.0294469	0.0911514	0.8736	0.997579	no	1.02062	1.02062
XLOC_012341	XLOC_012341	CG11417	chrX:1248075-1250513	GFP	SIN3	OK	9.12879	8.41842	-0.116874	-0.283818	0.6206	0.96673	no	0.922184	-1.08438
XLOC_013412	XLOC_013412	CG11418	chrX:1238904-1243390	GFP	SIN3	OK	7.09207	5.37658	-0.399517	-0.703057	0.2251	0.679692	no	0.758112	-1.31907
XLOC_010430	XLOC_010430	CG1142	chr3R:3298179-3299499	GFP	SIN3	OK	52.2427	54.0781	0.0498153	0.142505	0.80185	0.99688	no	1.03513	1.03513
XLOC_003630	XLOC_003630	CG11423	chr2R:13480295-13491966	GFP	SIN3	OK	0.77925	0.424439	-0.876529	-0.209775	0.70925	0.986637	no	0.544676	-1.83595
XLOC_006997	XLOC_006997	CG11425	chr3L:22467894-22468892	GFP	SIN3	NOTEST	0	0	0	0	1	1	no	1	1
XLOC_006996	XLOC_006996	CG11426	chr3L:22463655-22466609	GFP	SIN3	NOTEST	0.0123437	0.0128317	0.0559453	0	1	1	no	1.03954	1.03954
XLOC_005816	XLOC_005816	CG1143	chr3L:2645367-2647192	GFP	SIN3	OK	2.67518	2.42925	-0.139127	-0.195129	0.73685	0.99031	no	0.908068	-1.10124
XLOC_013575	XLOC_013575	CG11436	chrX:4281828-4505418	GFP	SIN3	OK	30.7121	27.195	-0.175467	-0.219724	0.7033	0.985517	no	0.885481	-1.12933
XLOC_006995	XLOC_006995	CG11437	chr3L:22461961-22462953	GFP	SIN3	NOTEST	0	0	0	0	1	1	no	1	1
XLOC_006994	XLOC_006994	CG11438	chr3L:22459931-22461176	GFP	SIN3	NOTEST	0	0	0	0	1	1	no	1	1
XLOC_013576	XLOC_013576	CG11444	chrX:4281828-4505418	GFP	SIN3	OK	61.5598	68.639	0.15704	0.221421	0.69885	0.984309	no	1.115	1.115
XLOC_009453	XLOC_009453	CG11447	chr3R:15687331-15690115	GFP	SIN3	OK	16.2633	15.7359	-0.0475612	-0.0282842	0.9584	0.997579	no	0.967571	-1.03352
XLOC_012346	XLOC_012346	CG11448	chrX:1287086-1291370	GFP	SIN3	OK	18.3589	17.7346	-0.049914	-0.149883	0.79535	0.996289	no	0.965994	-1.0352
XLOC_006993	XLOC_006993	CG11449	chr3L:22447472-22449089	GFP	SIN3	NOTEST	0	0	0	0	1	1	no	1	1
XLOC_009450	XLOC_009450	CG11453	chr3R:15609243-15611241	GFP	SIN3	NOTEST	0.0631464	0	#NAME?	0	1	1	no	#NAME?	#NAME?
XLOC_000013	XLOC_000013	CG11454	chr2L:114725-157666	GFP	SIN3	OK	65.5368	70.9459	0.114414	0.0604718	0.91355	0.997579	no	1.08254	1.08254
XLOC_000009	XLOC_000009	CG11455,CG3436	chr2L:114725-157666	GFP	SIN3	OK	292.866	303.466	0.0512959	0.050519	0.93215	0.997579	no	1.0362	1.0362
XLOC_006896	XLOC_006896	CG11456	chr3L:20835086-20878288	GFP	SIN3	OK	6.71321	5.29087	-0.343499	-0.627123	0.27165	0.741054	no	0.788128	-1.26883
XLOC_006898	XLOC_006898	CG11458	chr3L:20898894-20899431	GFP	SIN3	NOTEST	0	0	0	0	1	1	no	1	1
XLOC_010357	XLOC_010357	CG11459	chr3R:1851831-1852962	GFP	SIN3	NOTEST	0	0.0244654	inf	0	1	1	no	#VALUE!	#VALUE!
XLOC_005809	XLOC_005809	CG1146	chr3L:2466902-2499226	GFP	SIN3	OK	31.4503	33.3247	0.0835204	0.18588	0.7527	0.991937	no	1.0596	1.0596
XLOC_011823	XLOC_011823	CG11470	chr3R:25414757-25415484	GFP	SIN3	NOTEST	0.175373	0	#NAME?	0	1	1	no	#NAME?	#NAME?
XLOC_005375	XLOC_005375	CG11474,CG11475	chr2R:17948457-17960948	GFP	SIN3	OK	22.4706	20.6902	-0.119094	-0.235587	0.67715	0.980691	no	0.920766	-1.08605
XLOC_005837	XLOC_005837	CG11486	chr3L:3071132-3090406	GFP	SIN3	OK	64.4121	56.5343	-0.188205	-0.582704	0.3233	0.797839	no	0.877697	-1.13935
XLOC_011878	XLOC_011878	CG11498	chr3R:25977780-25986195	GFP	SIN3	OK	1.11872	0.803454	-0.477558	-0.362311	0.5342	0.937058	no	0.718192	-1.39238
XLOC_010118	XLOC_010118	CG11504,CG34298	chr3R:25823621-25826125	GFP	SIN3	OK	17.1298	15.106	-0.181385	-0.457223	0.4278	0.880592	no	0.881856	-1.13397
XLOC_005853	XLOC_005853	CG11505	chr3L:3224837-3236017	GFP	SIN3	OK	43.3711	44.2133	0.0277458	0.0936078	0.87155	0.997579	no	1.01942	1.01942
XLOC_012356	XLOC_012356	CG11509	chrX:1417586-1558902	GFP	SIN3	NOTEST	0.507703	0.509224	0.00431499	0	1	1	no	1.003	1.003
XLOC_008436	XLOC_008436	CG11523	chr3L:22256468-22259779	GFP	SIN3	OK	23.4829	32.6012	0.473316	0.85282	0.14725	0.555491	no	1.3883	1.3883
XLOC_007271	XLOC_007271	CG11526	chr3L:3319554-3328871	GFP	SIN3	OK	56.6445	65.1878	0.202666	0.431564	0.44385	0.890807	no	1.15082	1.15082
XLOC_006396	XLOC_006396	CG11529	chr3L:12190890-12192130	GFP	SIN3	NOTEST	0.024095	0.0234023	-0.0420805	0	1	1	no	0.971253	-1.0296
XLOC_006388	XLOC_006388	CG11534	chr3L:12125245-12129806	GFP	SIN3	OK	15.0913	16.6178	0.13901	0.198385	0.7296	0.989257	no	1.10115	1.10115
XLOC_007247	XLOC_007247	CG11537	chr3L:3128033-3143457	GFP	SIN3	OK	77.7414	93.883	0.272181	0.891768	0.12	0.497177	no	1.20763	1.20763
XLOC_011969	XLOC_011969	CG11539	chr3R:27422363-27441882	GFP	SIN3	OK	8.26677	12.5965	0.607627	0.133262	0.6761	0.980428	no	1.52375	1.52375
XLOC_011970	XLOC_011970	CG11550	chr3R:27503868-27505602	GFP	SIN3	NOTEST	0.0424144	0	#NAME?	0	1	1	no	#NAME?	#NAME?
XLOC_000024	XLOC_000024	CG11555	chr2L:273917-277371	GFP	SIN3	OK	38.8465	36.6929	-0.0822853	-0.138508	0.8067	0.99703	no	0.94456	-1.05869
XLOC_006385	XLOC_006385	CG11560	chr3L:12113118-12114285	GFP	SIN3	OK	13.8355	14.1694	0.0343997	0.0711055	0.9	0.997579	no	1.02413	1.02413
XLOC_000026	XLOC_000026	CG11562	chr2L:292418-294681	GFP	SIN3	OK	13.4941	30.2219	1.16327	1.4049	0.02015	0.164582	no	2.23964	2.23964
XLOC_010211	XLOC_010211	CG11563	chr3R:27562746-27563721	GFP	SIN3	OK	59.1996	61.1624	0.0470567	0.13175	0.81855	0.997579	no	1.03315	1.03315
XLOC_013330	XLOC_013330	CG11566	chrX:20964870-20987534	GFP	SIN3	OK	5.16484	3.41507	-0.596809	-0.906852	0.1228	0.503746	no	0.661215	-1.51237
XLOC_007794	XLOC_007794	CG11570	chr3L:11947182-11950865	GFP	SIN3	NOTEST	0.0714547	0	#NAME?	0	1	1	no	#NAME?	#NAME?
XLOC_011986	XLOC_011986	CG11576	chr3R:27632587-27635907	GFP	SIN3	OK	12.2516	20.4801	0.741256	1.82446	0.00225	0.0347345	yes	1.67163	1.67163
XLOC_008219	XLOC_008219	CG11577	chr3L:19087989-19089317	GFP	SIN3	OK	117.588	117.826	0.00290988	0.00945188	0.9866	0.997886	no	1.00202	1.00202
XLOC_012976	XLOC_012976	CG11581	chrX:14070955-14072051	GFP	SIN3	NOTEST	0	0	0	0	1	1	no	1	1
XLOC_007330	XLOC_007330	CG11583	chr3L:4277961-4282817	GFP	SIN3	OK	86.4115	83.8508	-0.0433991	-0.110565	0.84895	0.997579	no	0.970366	-1.03054
XLOC_012977	XLOC_012977	CG11584	chrX:14075060-14077350	GFP	SIN3	NOTEST	0.00909266	0	#NAME?	0	1	1	no	#NAME?	#NAME?
XLOC_012980	XLOC_012980	CG11585	chrX:14083548-14084788	GFP	SIN3	NOTEST	0.0980826	0.0914955	-0.100298	0	1	1	no	0.93284	-1.07199
XLOC_007328	XLOC_007328	CG11586	chr3L:4259429-4262470	GFP	SIN3	OK	16.7064	20.0866	0.265834	0.379501	0.51175	0.926925	no	1.20233	1.20233
XLOC_006366	XLOC_006366	CG11588	chr3L:11914612-11915699	GFP	SIN3	NOTEST	0	0	0	0	1	1	no	1	1
XLOC_012982	XLOC_012982	CG11590	chrX:14094210-14094940	GFP	SIN3	OK	25.3353	17.3359	-0.547386	-1.04816	0.07095	0.366367	no	0.684259	-1.46144
XLOC_001425	XLOC_001425	CG11592	chr2L:283383-291751	GFP	SIN3	NOTEST	0.108423	0.179733	0.729187	0	1	1	no	1.6577	1.6577
XLOC_007305	XLOC_007305	CG11593	chr3L:4035798-4040482	GFP	SIN3	OK	25.6391	25.4576	-0.0102446	-0.0306537	0.95465	0.997579	no	0.992924	-1.00713
XLOC_007304	XLOC_007304	CG11594	chr3L:4021456-4026011	GFP	SIN3	OK	1.40845	0.869257	-0.696256	-0.367039	0.5482	0.942733	no	0.617172	-1.62029
XLOC_012374	XLOC_012374	CG11596	chrX:1821715-1824550	GFP	SIN3	OK	35.8744	32.44	-0.14518	-0.42081	0.46685	0.903193	no	0.904267	-1.10587
XLOC_007781	XLOC_007781	CG11597,CG5946	chr3L:11810082-11815375	GFP	SIN3	OK	109.165	137.283	0.330649	1.06299	0.06875	0.359551	no	1.25758	1.25758
XLOC_009034	XLOC_009034	CG11598	chr3R:8460638-8462005	GFP	SIN3	OK	0.852512	0.579051	-0.558031	-0.619793	0.2989	0.771526	no	0.679229	-1.47226
XLOC_009035	XLOC_009035	CG11600	chr3R:8462274-8463602	GFP	SIN3	NOTEST	0.337544	0.220581	-0.61377	0	1	1	no	0.653487	-1.53025
XLOC_001423	XLOC_001423	CG11601	chr2L:277586-283281	GFP	SIN3	OK	35.1094	63.9624	0.865365	1.45447	0.01575	0.139886	no	1.8218	1.8218
XLOC_009036	XLOC_009036	CG11608	chr3R:8464202-8465669	GFP	SIN3	NOTEST	0.329026	0.167528	-0.973796	0	1	1	no	0.509165	-1.964
XLOC_008548	XLOC_008548	CG1161	chr3R:1180813-1182470	GFP	SIN3	OK	140.271	124.04	-0.177408	-0.560869	0.3267	0.801098	no	0.88429	-1.13085
XLOC_001414	XLOC_001414	CG11617	chr2L:203778-210725	GFP	SIN3	OK	2.79358	1.98984	-0.489463	-0.257697	0.6918	0.98299	no	0.71229	-1.40392
XLOC_008210	XLOC_008210	CG11619	chr3L:18979158-18981258	GFP	SIN3	NOTEST	0.262876	0.179618	-0.549449	0	1	1	no	0.683281	-1.46353
XLOC_009432	XLOC_009432	CG11626	chr3R:15234896-15236987	GFP	SIN3	NOTEST	0.0565229	0.256422	2.18161	0	1	1	no	4.5366	4.5366
XLOC_002726	XLOC_002726	CG11629	chr2L:21896665-21898289	GFP	SIN3	OK	1.04749	0.627559	-0.739115	-0.900363	0.1312	0.522212	no	0.599107	-1.66915
XLOC_002725	XLOC_002725	CG11630	chr2L:21762313-21795445	GFP	SIN3	NOTEST	0.167246	0.136683	-0.291137	0	1	1	no	0.817258	-1.2236
XLOC_001380	XLOC_001380	CG11634	chr2L:21916360-21917450	GFP	SIN3	NOTEST	0.216382	0.278056	0.361795	0	1	1	no	1.28502	1.28502
XLOC_002946	XLOC_002946	CG11635	chr2R:4215004-4283785	GFP	SIN3	NOTEST	0	0	0	0	1	1	no	1	1
XLOC_013399	XLOC_013399	CG11638,CG32814	chrX:906811-940075	GFP	SIN3	OK	4.30692	2.6323	-0.710331	-0.48522	0.4088	0.867548	no	0.61118	-1.63618
XLOC_007768	XLOC_007768	CG11652	chr3L:11686978-11690063	GFP	SIN3	OK	32.6144	51.0277	0.645768	1.88864	0.00125	0.0225621	yes	1.56457	1.56457
XLOC_013024	XLOC_013024	CG11655	chrX:15347503-15356368	GFP	SIN3	OK	41.8118	51.9097	0.312094	0.647888	0.2522	0.716534	no	1.24151	1.24151
XLOC_009056	XLOC_009056	CG11656	chr3R:8823810-8837032	GFP	SIN3	OK	4.3422	4.04248	-0.103186	-0.0397076	0.9125	0.997579	no	0.930975	-1.07414
XLOC_007770	XLOC_007770	CG11658	chr3L:11692595-11701653	GFP	SIN3	OK	3.17049	7.36866	1.2167	2.3917	5e-05	0.00172023	yes	2.32414	2.32414
XLOC_011204	XLOC_011204	CG11659	chr3R:15601180-15603002	GFP	SIN3	NOTEST	0	0.0159352	inf	0	1	1	no	#VALUE!	#VALUE!
XLOC_007765	XLOC_007765	CG11660	chr3L:11639333-11641574	GFP	SIN3	OK	23.8288	26.8206	0.170634	0.503194	0.38545	0.850379	no	1.12555	1.12555
XLOC_012315	XLOC_012315	CG11663	chrX:702249-822008	GFP	SIN3	NOTEST	0	0	0	0	1	1	no	1	1
XLOC_012314	XLOC_012314	CG11664	chrX:702249-822008	GFP	SIN3	NOTEST	0	0	0	0	1	1	no	1	1
XLOC_004252	XLOC_004252	CG11665	chr2R:1529177-1540320	GFP	SIN3	OK	96.1186	86.127	-0.158351	-0.532087	0.35365	0.824423	no	0.896049	-1.11601
XLOC_013325	XLOC_013325	CG11666	chrX:20855712-20856275	GFP	SIN3	NOTEST	0	0	0	0	1	1	no	1	1
XLOC_009060	XLOC_009060	CG11668	chr3R:8864096-8870123	GFP	SIN3	NOTEST	0.0477968	0.130579	1.44993	0	1	1	no	2.73195	2.73195
XLOC_009061	XLOC_009061	CG11670	chr3R:8864096-8870123	GFP	SIN3	NOTEST	0.138121	0.193592	0.48709	0	1	1	no	1.40161	1.40161
XLOC_008734	XLOC_008734	CG11671	chr3R:4113660-4114340	GFP	SIN3	NOTEST	0.451921	0.136422	-1.728	0	1	1	no	0.30187	-3.31268
XLOC_010483	XLOC_010483	CG11672	chr3R:4115116-4116300	GFP	SIN3	NOTEST	0.0940757	0.0517465	-0.862361	0	1	1	no	0.550052	-1.81801
XLOC_014065	XLOC_014065	CG11674	chrX:14095404-14119917	GFP	SIN3	NOTEST	0.176371	0.257312	0.544905	0	1	1	no	1.45892	1.45892
XLOC_014146	XLOC_014146	CG11679	chrX:15631525-15632987	GFP	SIN3	OK	13.807	15.0566	0.124996	0.27347	0.6417	0.972263	no	1.0905	1.0905
XLOC_009071	XLOC_009071	CG11686	chr3R:9086077-9087949	GFP	SIN3	OK	25.7406	19.5787	-0.394766	-0.65204	0.26315	0.730251	no	0.760613	-1.31473
XLOC_010489	XLOC_010489	CG11693	chr3R:4134602-4136500	GFP	SIN3	NOTEST	0.043712	0.0549076	0.328977	0	1	1	no	1.25612	1.25612
XLOC_010490	XLOC_010490	CG11694	chr3R:4136924-4137807	GFP	SIN3	NOTEST	0	0	0	0	1	1	no	1	1
XLOC_012845	XLOC_012845	CG11695	chrX:11470915-11472839	GFP	SIN3	OK	17.0694	13.3188	-0.357945	-0.847354	0.1421	0.544868	no	0.780275	-1.2816
XLOC_012844	XLOC_012844	CG11696	chrX:11467763-11470653	GFP	SIN3	OK	10.0808	8.71629	-0.209831	-0.450978	0.43455	0.884658	no	0.864639	-1.15655
XLOC_012843	XLOC_012843	CG11697	chrX:11466739-11467673	GFP	SIN3	OK	1.71997	0.858072	-1.00321	-1.05777	0.06515	0.348577	no	0.498889	-2.00445
XLOC_008738	XLOC_008738	CG11698	chr3R:4137944-4138819	GFP	SIN3	NOTEST	0	0	0	0	1	1	no	1	1
XLOC_012842	XLOC_012842	CG11699	chrX:11464653-11466475	GFP	SIN3	OK	48.7297	60.9612	0.323089	0.601204	0.3021	0.774914	no	1.25101	1.25101
XLOC_013658	XLOC_013658	CG11700	chrX:6176069-6177608	GFP	SIN3	OK	8.01371	5.88678	-0.444991	-0.834457	0.1434	0.547463	no	0.734589	-1.36131
XLOC_011179	XLOC_011179	CG11703	chr3R:15052624-15053902	GFP	SIN3	OK	5.13461	1.99422	-1.36443	-2.02431	0.001	0.0190158	yes	0.388388	-2.57475
XLOC_014452	XLOC_014452	CG11710	chrX:20298561-20300626	GFP	SIN3	OK	17.8042	16.9653	-0.0696315	-0.176993	0.75735	0.992412	no	0.952881	-1.04945
XLOC_007748	XLOC_007748	CG11714,Mob2	chr3L:11514112-11557412	GFP	SIN3	OK	107.287	102.717	-0.0627938	-0.179058	0.7558	0.991997	no	0.957408	-1.04449
XLOC_008554	XLOC_008554	CG1172	chr3R:1219627-1225234	GFP	SIN3	OK	33.7925	30.6324	-0.141644	-0.425757	0.46805	0.90377	no	0.906486	-1.10316
XLOC_010615	XLOC_010615	CG11722	chr3R:5868979-5871245	GFP	SIN3	OK	8.44104	17.1168	1.01992	1.2026	0.04455	0.276718	no	2.02781	2.02781
XLOC_001529	XLOC_001529	CG11723	chr2L:2145296-2147275	GFP	SIN3	OK	20.8949	25.6328	0.294841	0.771739	0.184	0.620633	no	1.22675	1.22675
XLOC_006325	XLOC_006325	CG11726	chr3L:11387789-11388773	GFP	SIN3	NOTEST	0.0622113	0	#NAME?	0	1	1	no	#NAME?	#NAME?
XLOC_008750	XLOC_008750	CG11737	chr3R:4343585-4347100	GFP	SIN3	OK	30.9241	34.0101	0.137234	0.401344	0.48015	0.910629	no	1.09979	1.09979
XLOC_008507	XLOC_008507	CG11739	chr3R:204321-206932	GFP	SIN3	OK	50.0598	65.3193	0.383855	1.12722	0.0492	0.294002	no	1.30482	1.30482
XLOC_010501	XLOC_010501	CG11741	chr3R:4354141-4354599	GFP	SIN3	NOTEST	0	0	0	0	1	1	no	1	1
XLOC_012825	XLOC_012825	CG11752	chrX:11244031-11244524	GFP	SIN3	OK	7.63691	5.64895	-0.435007	-0.56417	0.31935	0.793819	no	0.73969	-1.35192
XLOC_008758	XLOC_008758	CG11753	chr3R:4476805-4480488	GFP	SIN3	OK	87.8396	99.0069	0.172657	0.337194	0.56285	0.948269	no	1.12713	1.12713
XLOC_008762	XLOC_008762	CG11755,CG8043	chr3R:4502636-4505756	GFP	SIN3	OK	23.9154	28.8425	0.270255	0.642992	0.2618	0.72841	no	1.20602	1.20602
XLOC_012823	XLOC_012823	CG11756	chrX:11242152-11242898	GFP	SIN3	OK	0.778599	0.816574	0.068704	0.0695176	0.90655	0.997579	no	1.04877	1.04877
XLOC_008764	XLOC_008764	CG11760,CG8116	chr3R:4526703-4547042	GFP	SIN3	OK	22.3451	21.1452	-0.0796274	-0.156716	0.78775	0.995553	no	0.946302	-1.05675
XLOC_008767	XLOC_008767	CG11762	chr3R:4551200-4552452	GFP	SIN3	NOTEST	0.374105	0.148412	-1.33384	0	1	1	no	0.396711	-2.52073
XLOC_010519	XLOC_010519	CG11768,CG34135	chr3R:4573519-4593922	GFP	SIN3	OK	26.8095	22.0901	-0.27934	-0.893049	0.1207	0.498913	no	0.823968	-1.21364
XLOC_009796	XLOC_009796	CG11771	chr3R:20757731-20763944	GFP	SIN3	OK	29.6557	30.5209	0.0414866	0.0929369	0.8703	0.997579	no	1.02917	1.02917
XLOC_003110	XLOC_003110	CG11777	chr2R:6356120-6366072	GFP	SIN3	OK	17.7174	22.6878	0.356749	0.323416	0.56555	0.948885	no	1.28054	1.28054
XLOC_011175	XLOC_011175	CG11779	chr3R:14979818-14988022	GFP	SIN3	OK	29.2137	50.254	0.782595	1.70715	0.00365	0.0494274	yes	1.72022	1.72022
XLOC_011565	XLOC_011565	CG11781	chr3R:20848977-20850739	GFP	SIN3	OK	40.3741	43.3271	0.10184	0.151026	0.79165	0.995694	no	1.07314	1.07314
XLOC_009804	XLOC_009804	CG11786	chr3R:20871915-20873131	GFP	SIN3	OK	2.08061	2.99176	0.523989	0.658445	0.2592	0.725738	no	1.43793	1.43793
XLOC_003831	XLOC_003831	CG11788	chr2R:16162190-16166501	GFP	SIN3	OK	9.3558	8.80679	-0.0872453	-0.0869535	0.88035	0.997579	no	0.941318	-1.06234
XLOC_009805	XLOC_009805	CG11790	chr3R:20873427-20875177	GFP	SIN3	OK	84.8701	72.1627	-0.234004	-0.704111	0.22065	0.674178	no	0.850272	-1.17609
XLOC_009806	XLOC_009806	CG11791	chr3R:20875337-20878796	GFP	SIN3	OK	83.5422	95.7383	0.19659	0.617312	0.28675	0.758395	no	1.14599	1.14599
XLOC_008328	XLOC_008328	CG11796	chr3L:20429349-20432972	GFP	SIN3	OK	1.43491	1.13594	-0.337077	-0.213737	0.7136	0.987138	no	0.791644	-1.26319
XLOC_013956	XLOC_013956	CG11802	chrX:11765331-11766812	GFP	SIN3	OK	6.24952	6.34025	0.020795	0.037829	0.94535	0.997579	no	1.01452	1.01452
XLOC_003442	XLOC_003442	CG11807,CG42391	chr2R:11088800-11091971	GFP	SIN3	OK	36.3514	42.8105	0.235954	0.704795	0.2262	0.681352	no	1.17769	1.17769
XLOC_003444	XLOC_003444	CG11808	chr2R:11103715-11105118	GFP	SIN3	OK	15.085	15.6384	0.0519858	0.0828745	0.88275	0.997579	no	1.03669	1.03669
XLOC_006288	XLOC_006288	CG11811	chr3L:10684123-10687208	GFP	SIN3	OK	73.3387	74.2774	0.0183482	0.049191	0.9294	0.997579	no	1.0128	1.0128
XLOC_007198	XLOC_007198	CG11815	chr3L:1970190-1971200	GFP	SIN3	NOTEST	0.0751566	0.053595	-0.487801	0	1	1	no	0.713111	-1.40231
XLOC_014031	XLOC_014031	CG11816	chrX:13446591-13449833	GFP	SIN3	NOTEST	0.0120703	0	#NAME?	0	1	1	no	#NAME?	#NAME?
XLOC_004579	XLOC_004579	CG11825	chr2R:6307918-6309413	GFP	SIN3	NOTEST	0.271506	0.235963	-0.202423	0	1	1	no	0.86909	-1.15063
XLOC_010044	XLOC_010044	CG11828	chr3R:24748765-24796076	GFP	SIN3	NOTEST	0.0378106	0.0486336	0.363164	0	1	1	no	1.28624	1.28624
XLOC_001444	XLOC_001444	CG11835	chr2L:560567-563347	GFP	SIN3	NOTEST	0.519976	0.204139	-1.3489	0	1	1	no	0.392591	-2.54718
XLOC_009810	XLOC_009810	CG11836	chr3R:20896852-20898434	GFP	SIN3	OK	1.10227	1.15794	0.0710846	0.0816029	0.87785	0.997579	no	1.05051	1.05051
XLOC_010049	XLOC_010049	CG11837	chr3R:24875216-24876443	GFP	SIN3	OK	29.7966	25.3365	-0.233931	-0.565587	0.3098	0.783814	no	0.850315	-1.17604
XLOC_009809	XLOC_009809	CG11839	chr3R:20895648-20896636	GFP	SIN3	OK	16.4301	18.6277	0.18111	0.391605	0.49285	0.917069	no	1.13376	1.13376
XLOC_010050	XLOC_010050	CG11841	chr3R:24876777-24877989	GFP	SIN3	NOTEST	0.0943178	0.11251	0.254446	0	1	1	no	1.19288	1.19288
XLOC_010051	XLOC_010051	CG11842	chr3R:24878401-24879635	GFP	SIN3	NOTEST	0.228214	0.083648	-1.44798	0	1	1	no	0.366534	-2.72826
XLOC_010052	XLOC_010052	CG11843	chr3R:24880243-24881559	GFP	SIN3	OK	1.1424	0.655737	-0.800885	-0.877178	0.1282	0.515646	no	0.573997	-1.74217
XLOC_009824	XLOC_009824	CG11851	chr3R:21047314-21049840	GFP	SIN3	OK	32.3875	28.232	-0.198109	-0.575339	0.3197	0.794205	no	0.871692	-1.14719
XLOC_009825	XLOC_009825	CG11852	chr3R:21063346-21064617	GFP	SIN3	NOTEST	0.32479	0.396459	0.287665	0	1	1	no	1.22066	1.22066
XLOC_009827	XLOC_009827	CG11854	chr3R:21067741-21070884	GFP	SIN3	NOTEST	0	0	0	0	1	1	no	1	1
XLOC_009830	XLOC_009830	CG11857	chr3R:21084619-21086481	GFP	SIN3	OK	151.45	163.54	0.110808	0.370651	0.5165	0.928677	no	1.07983	1.07983
XLOC_009831	XLOC_009831	CG11858	chr3R:21088462-21091443	GFP	SIN3	OK	22.4417	25.6442	0.192452	0.176981	0.7617	0.993064	no	1.1427	1.1427
XLOC_009832	XLOC_009832	CG11859	chr3R:21091565-21093479	GFP	SIN3	OK	40.4644	41.4276	0.03394	0.101524	0.85745	0.997579	no	1.0238	1.0238
XLOC_002381	XLOC_002381	CG11864	chr2L:15612493-15613335	GFP	SIN3	NOTEST	0	0	0	0	1	1	no	1	1
XLOC_001025	XLOC_001025	CG11865	chr2L:15617001-15617794	GFP	SIN3	NOTEST	0	0	0	0	1	1	no	1	1
XLOC_003092	XLOC_003092	CG11866	chr2R:6005198-6008956	GFP	SIN3	OK	22.5098	24.1185	0.099586	0.285356	0.61775	0.966029	no	1.07147	1.07147
XLOC_010054	XLOC_010054	CG11873	chr3R:24884991-24934670	GFP	SIN3	OK	11.8994	10.8612	-0.131706	-0.346399	0.54485	0.941849	no	0.912751	-1.09559
XLOC_009828	XLOC_009828	CG11875	chr3R:21073379-21074822	GFP	SIN3	OK	15.383	12.8655	-0.257834	-0.512336	0.3692	0.836899	no	0.836343	-1.19568
XLOC_010055	XLOC_010055	CG11876	chr3R:24938792-24941919	GFP	SIN3	OK	46.9848	56.0449	0.254389	0.694536	0.22495	0.679515	no	1.19283	1.19283
XLOC_010056	XLOC_010056	CG11877	chr3R:24942112-24948601	GFP	SIN3	OK	26.8012	27.8678	0.0562979	0.114721	0.84285	0.997579	no	1.03979	1.03979
XLOC_009834	XLOC_009834	CG11878	chr3R:21099558-21100959	GFP	SIN3	NOTEST	0.0331565	0	#NAME?	0	1	1	no	#NAME?	#NAME?
XLOC_010057	XLOC_010057	CG11880	chr3R:24949091-24953969	GFP	SIN3	OK	101.968	143.449	0.492432	1.6798	0.0034	0.0469128	yes	1.40681	1.40681
XLOC_011802	XLOC_011802	CG11882	chr3R:24972737-24973894	GFP	SIN3	OK	17.7218	20.3016	0.19607	0.42364	0.463	0.901432	no	1.14557	1.14557
XLOC_003113	XLOC_003113	CG11883	chr2R:6505168-6528718	GFP	SIN3	OK	25.3019	47.6574	0.913457	2.85431	5e-05	0.00172023	yes	1.88355	1.88355
XLOC_001436	XLOC_001436	CG11885	chr2L:420894-421450	GFP	SIN3	OK	62.9202	89.7312	0.512086	1.31048	0.0239	0.184461	no	1.42611	1.42611
XLOC_009833	XLOC_009833	CG11891	chr3R:21095952-21098989	GFP	SIN3	NOTEST	0.0104137	0.024042	1.20707	0	1	1	no	2.30868	2.30868
XLOC_009835	XLOC_009835	CG11892	chr3R:21107269-21108959	GFP	SIN3	OK	0.645264	0.820013	0.345756	0.409988	0.4738	0.907134	no	1.27082	1.27082
XLOC_009839	XLOC_009839	CG11893	chr3R:21115610-21117088	GFP	SIN3	OK	0.386982	0.848718	1.13302	1.28542	0.02815	0.205079	no	2.19317	2.19317
XLOC_010062	XLOC_010062	CG11897	chr3R:24983843-24990688	GFP	SIN3	OK	6.73442	7.69008	0.191445	0.489076	0.39735	0.859757	no	1.14191	1.14191
XLOC_010063	XLOC_010063	CG11898	chr3R:24991364-25020716	GFP	SIN3	NOTEST	0.0341345	0.0147398	-1.21151	0	1	1	no	0.431816	-2.3158
XLOC_010065	XLOC_010065	CG11899	chr3R:25026175-25028247	GFP	SIN3	OK	1.68379	1.54295	-0.126023	-0.0753772	0.8945	0.997579	no	0.916354	-1.09128
XLOC_009843	XLOC_009843	CG11902	chr3R:21160978-21165810	GFP	SIN3	OK	4.50087	7.05094	0.647612	1.57893	0.00675	0.0771398	no	1.56657	1.56657
XLOC_008092	XLOC_008092	CG11905	chr3L:16921480-16928636	GFP	SIN3	NOTEST	0.0639934	0.0094272	-2.76302	0	1	1	no	0.147315	-6.78816
XLOC_005180	XLOC_005180	CG11906	chr2R:15168922-15171476	GFP	SIN3	OK	15.0184	12.3623	-0.28079	-0.704753	0.2203	0.673612	no	0.82314	-1.21486
XLOC_001429	XLOC_001429	CG11911	chr2L:305934-347927	GFP	SIN3	NOTEST	0	0	0	0	1	1	no	1	1
XLOC_001428	XLOC_001428	CG11912	chr2L:305934-347927	GFP	SIN3	NOTEST	0.0387934	0.0924375	1.25267	0	1	1	no	2.38282	2.38282
XLOC_009845	XLOC_009845	CG11913	chr3R:21173152-21298780	GFP	SIN3	NOTEST	0.0281049	0.0467913	0.735422	0	1	1	no	1.66488	1.66488
XLOC_009811	XLOC_009811	CG11920	chr3R:20900603-20902104	GFP	SIN3	OK	39.1209	37.9357	-0.0443818	-0.115873	0.83795	0.997579	no	0.969705	-1.03124
XLOC_000326	XLOC_000326	CG11926	chr2L:4850640-4852640	GFP	SIN3	OK	24.4949	26.0498	0.088793	0.24822	0.6615	0.977076	no	1.06348	1.06348
XLOC_000325	XLOC_000325	CG11927	chr2L:4847765-4850419	GFP	SIN3	OK	15.8455	16.3342	0.0438227	0.0904088	0.87475	0.997579	no	1.03084	1.03084
XLOC_000317	XLOC_000317	CG11929	chr2L:4682676-4687234	GFP	SIN3	NOTEST	0.286725	0.252964	-0.180738	0	1	1	no	0.882252	-1.13346
XLOC_011810	XLOC_011810	CG11951	chr3R:25061040-25064426	GFP	SIN3	NOTEST	0.463334	0.276787	-0.743276	0	1	1	no	0.597381	-1.67397
XLOC_003784	XLOC_003784	CG11961	chr2R:15245036-15250629	GFP	SIN3	OK	38.591	18.4638	-1.06357	-3.05213	5e-05	0.00172023	yes	0.478447	-2.0901
XLOC_010529	XLOC_010529	CG11964	chr3R:4764404-4770742	GFP	SIN3	OK	38.5164	41.4757	0.106794	0.150094	0.7992	0.996529	no	1.07683	1.07683
XLOC_010530	XLOC_010530	CG11966	chr3R:4775967-4788759	GFP	SIN3	NOTEST	0.0177318	0.0595782	1.74845	0	1	1	no	3.35997	3.35997
XLOC_008782	XLOC_008782	CG11970	chr3R:4810649-4818671	GFP	SIN3	OK	16.7878	16.8356	0.00409487	0.0104468	0.9858	0.997779	no	1.00284	1.00284
XLOC_008783	XLOC_008783	CG11975	chr3R:4818974-4820934	GFP	SIN3	OK	33.2363	35.5974	0.0990147	0.276809	0.63475	0.96979	no	1.07104	1.07104
XLOC_008784	XLOC_008784	CG11977	chr3R:4820950-4829372	GFP	SIN3	NOTEST	0.0720239	0	#NAME?	0	1	1	no	#NAME?	#NAME?
XLOC_008785	XLOC_008785	CG11980	chr3R:4829738-4831948	GFP	SIN3	OK	54.4075	56.7761	0.0614781	0.119937	0.8371	0.997579	no	1.04353	1.04353
XLOC_008786	XLOC_008786	CG11982	chr3R:4832177-4833752	GFP	SIN3	OK	30.0864	31.0125	0.0437413	0.120134	0.8335	0.997579	no	1.03078	1.03078
XLOC_008787	XLOC_008787	CG11983	chr3R:4834042-4835996	GFP	SIN3	OK	1.44312	1.20406	-0.261281	-0.353777	0.5398	0.939273	no	0.834347	-1.19854
XLOC_010535	XLOC_010535	CG11984	chr3R:4836003-4840631	GFP	SIN3	OK	58.1526	63.7649	0.132918	0.438291	0.44475	0.891256	no	1.09651	1.09651
XLOC_010536	XLOC_010536	CG11985	chr3R:4840693-4841063	GFP	SIN3	OK	75.1712	88.4073	0.233985	0.539479	0.34415	0.816588	no	1.17608	1.17608
XLOC_008788	XLOC_008788	CG11986	chr3R:4841167-4845744	GFP	SIN3	OK	15.3419	14.8595	-0.0460897	-0.0641292	0.91145	0.997579	no	0.968558	-1.03246
XLOC_008794	XLOC_008794	CG11997	chr3R:4892064-5063404	GFP	SIN3	NOTEST	0.0136495	0.0320378	1.23092	0	1	1	no	2.34717	2.34717
XLOC_010293	XLOC_010293	CG11999	chr3R:1179438-1180469	GFP	SIN3	OK	57.9151	54.3729	-0.091052	-0.246168	0.66705	0.97847	no	0.938838	-1.06515
XLOC_008527	XLOC_008527	CG12001	chr3R:480521-483707	GFP	SIN3	OK	11.8777	25.6945	1.1132	2.91648	5e-05	0.00172023	yes	2.16325	2.16325
XLOC_005755	XLOC_005755	CG12003	chr3L:1555362-1568608	GFP	SIN3	OK	0.68406	0.614482	-0.154754	-0.0262629	0.91945	0.997579	no	0.898286	-1.11323
XLOC_005756	XLOC_005756	CG12004	chr3L:1569180-1575620	GFP	SIN3	OK	135.537	166.974	0.300945	1.0236	0.0773	0.384528	no	1.23195	1.23195
XLOC_005888	XLOC_005888	CG12006	chr3L:3811262-3813958	GFP	SIN3	OK	66.5439	81.098	0.285358	0.933808	0.10495	0.460409	no	1.21871	1.21871
XLOC_008538	XLOC_008538	CG12007	chr3R:953809-955663	GFP	SIN3	OK	32.5728	37.3728	0.198324	0.592485	0.30295	0.775998	no	1.14736	1.14736
XLOC_005860	XLOC_005860	CG12009	chr3L:3291458-3299000	GFP	SIN3	NOTEST	0.0347252	0.0141772	-1.29241	0	1	1	no	0.408268	-2.44937
XLOC_005872	XLOC_005872	CG12010	chr3L:3374281-3376649	GFP	SIN3	OK	12.937	14.55	0.169511	0.415487	0.462	0.900558	no	1.12468	1.12468
XLOC_005767	XLOC_005767	CG12011	chr3L:1674708-1715541	GFP	SIN3	NOTEST	0.152959	0.116899	-0.387879	0	1	1	no	0.764252	-1.30847
XLOC_005873	XLOC_005873	CG12012	chr3L:3376756-3377687	GFP	SIN3	OK	90.723	136.657	0.591015	1.77056	0.0022	0.0341497	yes	1.50631	1.50631
XLOC_005874	XLOC_005874	CG12014	chr3L:3378267-3380083	GFP	SIN3	OK	3.16815	3.67149	0.212727	0.345669	0.53555	0.937735	no	1.15888	1.15888
XLOC_005867	XLOC_005867	CG12016,CG42456	chr3L:3319554-3328871	GFP	SIN3	OK	24.2288	26.0518	0.104663	0.11476	0.8406	0.997579	no	1.07524	1.07524
XLOC_005859	XLOC_005859	CG12017	chr3L:3280238-3290896	GFP	SIN3	NOTEST	0.021246	0.00699283	-1.60324	0	1	1	no	0.329137	-3.03825
XLOC_005772	XLOC_005772	CG12018	chr3L:1775632-1777411	GFP	SIN3	OK	23.5029	21.3398	-0.139289	-0.297903	0.59795	0.960933	no	0.907967	-1.10136
XLOC_005774	XLOC_005774	CG12020,Cdc37	chr3L:1795391-1798610	GFP	SIN3	OK	85.9596	88.2383	0.0377465	0.123017	0.8281	0.997579	no	1.02651	1.02651
XLOC_005778	XLOC_005778	CG12024	chr3L:1857164-1859047	GFP	SIN3	OK	11.9886	14.0672	0.230667	0.529853	0.35385	0.824423	no	1.17338	1.17338
XLOC_005779	XLOC_005779	CG12025	chr3L:1865429-1868718	GFP	SIN3	OK	48.5919	56.7188	0.223112	0.709912	0.21165	0.66099	no	1.16725	1.16725
XLOC_007372	XLOC_007372	CG12027	chr3L:4936757-5079033	GFP	SIN3	NOTEST	0	0.239839	inf	0	1	1	no	#VALUE!	#VALUE!
XLOC_005851	XLOC_005851	CG12034	chr3L:3219155-3222960	GFP	SIN3	OK	17.5696	19.6557	0.161868	0.0880963	0.8726	0.997579	no	1.11873	1.11873
XLOC_005768	XLOC_005768	CG12035	chr3L:1715594-1735767	GFP	SIN3	NOTEST	0.116558	0.23736	1.02603	0	1	1	no	2.03641	2.03641
XLOC_005716	XLOC_005716	CG12038	chr3L:993982-995703	GFP	SIN3	NOTEST	0.0108867	0	#NAME?	0	1	1	no	#NAME?	#NAME?
XLOC_004370	XLOC_004370	CG12042	chr2R:3553332-3556534	GFP	SIN3	OK	30.0891	33.1561	0.140034	0.21589	0.70825	0.986637	no	1.10193	1.10193
XLOC_002683	XLOC_002683	CG12050	chr2L:21094965-21102429	GFP	SIN3	OK	44.5194	40.116	-0.150257	-0.488875	0.39405	0.857385	no	0.90109	-1.10977
XLOC_010185	XLOC_010185	CG12054	chr3R:27046423-27056981	GFP	SIN3	OK	36.4554	38.5316	0.0799109	0.257717	0.656	0.97576	no	1.05695	1.05695
XLOC_012728	XLOC_012728	CG12056	chrX:9086701-9087653	GFP	SIN3	OK	35.8992	17.9421	-1.0006	-2.20329	0.00025	0.00655576	yes	0.499792	-2.00083
XLOC_012727	XLOC_012727	CG12057	chrX:9085689-9086581	GFP	SIN3	NOTEST	0.04299	0.19435	2.17658	0	1	1	no	4.52081	4.52081
XLOC_014526	XLOC_014526	CG12061	chrXHet:14883-26496	GFP	SIN3	NOTEST	0	0	0	0	1	1	no	1	1
XLOC_012698	XLOC_012698	CG12065	chrX:8468336-8482561	GFP	SIN3	OK	193.325	183.462	-0.0755452	-0.255679	0.65795	0.976191	no	0.948983	-1.05376
XLOC_011922	XLOC_011922	CG12069,Pka-C2	chr3R:26519293-26522860	GFP	SIN3	NOTEST	0.0216046	0.0429614	0.991704	0	1	1	no	1.98853	1.98853
XLOC_011932	XLOC_011932	CG12071	chr3R:26702805-26706597	GFP	SIN3	OK	1.78045	1.60748	-0.147437	-0.23449	0.68355	0.981888	no	0.902853	-1.1076
XLOC_012708	XLOC_012708	CG12075	chrX:8732355-8766807	GFP	SIN3	OK	33.9895	19.9219	-0.770734	-2.37178	0.0001	0.0031128	yes	0.586119	-1.70614
XLOC_007270	XLOC_007270	CG12077	chr3L:3318027-3319232	GFP	SIN3	OK	10.7302	11.5845	0.110521	0.204531	0.7212	0.98858	no	1.07962	1.07962
XLOC_007268	XLOC_007268	CG12078	chr3L:3243273-3244294	GFP	SIN3	NOTEST	0.0766672	0	#NAME?	0	1	1	no	#NAME?	#NAME?
XLOC_007249	XLOC_007249	CG12079	chr3L:3158484-3159578	GFP	SIN3	OK	87.1779	76.7696	-0.183427	-0.528538	0.3512	0.822332	no	0.880609	-1.13558
XLOC_008592	XLOC_008592	CG1208,glob3	chr3R:1655783-1664504	GFP	SIN3	OK	1.06095	0.602616	-0.816052	-0.927134	0.1016	0.450746	no	0.567994	-1.76058
XLOC_012699	XLOC_012699	CG12081	chrX:8482843-8495264	GFP	SIN3	OK	11.8585	11.448	-0.0508261	-0.0516466	0.927	0.997579	no	0.965383	-1.03586
XLOC_007248	XLOC_007248	CG12082	chr3L:3145404-3148358	GFP	SIN3	OK	21.8837	25.1686	0.201769	0.594392	0.30205	0.774883	no	1.15011	1.15011
XLOC_007147	XLOC_007147	CG12084	chr3L:1490950-1496643	GFP	SIN3	OK	37.1278	44.613	0.264965	0.858276	0.13435	0.52959	no	1.20161	1.20161
XLOC_007151	XLOC_007151	CG12090	chr3L:1523413-1534034	GFP	SIN3	OK	33.2762	35.3841	0.0886111	0.281686	0.62685	0.968303	no	1.06335	1.06335
XLOC_007153	XLOC_007153	CG12091	chr3L:1534928-1536835	GFP	SIN3	OK	57.7007	68.4315	0.246071	0.778458	0.179	0.613209	no	1.18597	1.18597
XLOC_007233	XLOC_007233	CG12093	chr3L:2772559-2774007	GFP	SIN3	OK	85.3627	110.093	0.367042	1.15397	0.0452	0.278932	no	1.28971	1.28971
XLOC_012922	XLOC_012922	CG12096	chrX:13053738-13055732	GFP	SIN3	OK	41.6986	32.4839	-0.360273	-1.05083	0.0711	0.366678	no	0.779017	-1.28367
XLOC_007155	XLOC_007155	CG12099	chr3L:1555362-1568608	GFP	SIN3	OK	109.127	129.343	0.245195	0.704851	0.22085	0.674385	no	1.18525	1.18525
XLOC_007157	XLOC_007157	CG12104	chr3L:1576698-1602674	GFP	SIN3	OK	37.6854	47.422	0.33155	0.634717	0.25575	0.721261	no	1.25836	1.25836
XLOC_007158	XLOC_007158	CG12105	chr3L:1602953-1617355	GFP	SIN3	OK	0.836407	0.447606	-0.901974	-1.27846	0.0294	0.211062	no	0.535154	-1.86862
XLOC_012729	XLOC_012729	CG12106	chrX:9087930-9090447	GFP	SIN3	OK	3.29075	2.70195	-0.284412	-0.228194	0.68985	0.982971	no	0.821076	-1.21791
XLOC_002892	XLOC_002892	CG12107	chr2R:3561954-3563867	GFP	SIN3	OK	70.3955	89.8497	0.352029	0.859956	0.13035	0.520502	no	1.27635	1.27635
XLOC_013786	XLOC_013786	CG12111	chrX:8464240-8464981	GFP	SIN3	OK	0.783537	0.0430467	-4.18603	-0.881971	0.2131	0.663211	no	0.0549388	-18.2021
XLOC_013785	XLOC_013785	CG12112	chrX:8452911-8454225	GFP	SIN3	OK	110.706	88.4522	-0.323763	-1.02676	0.0748	0.377376	no	0.798983	-1.25159
XLOC_013816	XLOC_013816	CG12115	chrX:9083358-9084638	GFP	SIN3	NOTEST	0.267382	0.0768962	-1.79792	0	1	1	no	0.287589	-3.47719
XLOC_013781	XLOC_013781	CG12116	chrX:8359722-8377918	GFP	SIN3	NOTEST	0.348194	0.252829	-0.46173	0	1	1	no	0.726115	-1.37719
XLOC_013817	XLOC_013817	CG12118	chrX:9087930-9090447	GFP	SIN3	OK	14.5187	23.9424	0.721655	1.5578	0.0085	0.090353	no	1.64907	1.64907
XLOC_013819	XLOC_013819	CG12119	chrX:9100152-9104580	GFP	SIN3	NOTEST	0.0653643	0.0583878	-0.162836	0	1	1	no	0.893267	-1.11949
XLOC_013821	XLOC_013821	CG12121	chrX:9121169-9126406	GFP	SIN3	OK	104.672	83.4359	-0.327131	-1.10485	0.05165	0.30321	no	0.79712	-1.25452
XLOC_013775	XLOC_013775	CG12123	chrX:8335279-8336374	GFP	SIN3	OK	24.0006	19.0063	-0.33659	-0.733532	0.19375	0.636136	no	0.791911	-1.26277
XLOC_013774	XLOC_013774	CG12125	chrX:8327953-8330833	GFP	SIN3	OK	17.3097	24.4925	0.500755	1.39073	0.01625	0.142591	no	1.41495	1.41495
XLOC_004424	XLOC_004424	CG12126	chr2R:4150178-4150783	GFP	SIN3	NOTEST	0	0	0	0	1	1	no	1	1
XLOC_003081	XLOC_003081	CG12128	chr2R:5914345-5920393	GFP	SIN3	OK	27.9109	30.7012	0.137469	0.199779	0.73755	0.99031	no	1.09997	1.09997
XLOC_003082	XLOC_003082	CG12129	chr2R:5920798-5922203	GFP	SIN3	OK	46.783	49.3237	0.0762971	0.222232	0.6977	0.984166	no	1.05431	1.05431
XLOC_008593	XLOC_008593	CG1213	chr3R:1666907-1672290	GFP	SIN3	OK	0.603148	0.330552	-0.867637	-0.838922	0.0856	0.408221	no	0.548044	-1.82467
XLOC_003076	XLOC_003076	CG12133	chr2R:5854736-5855941	GFP	SIN3	OK	61.9815	50.0049	-0.309768	-0.848858	0.1385	0.537598	no	0.806771	-1.23951
XLOC_003078	XLOC_003078	CG12134	chr2R:5858647-5860285	GFP	SIN3	OK	33.5857	29.3031	-0.196791	-0.544618	0.34295	0.815992	no	0.872489	-1.14615
XLOC_010302	XLOC_010302	CG12147	chr3R:1240274-1284116	GFP	SIN3	NOTEST	0	0	0	0	1	1	no	1	1
XLOC_012645	XLOC_012645	CG12155	chrX:7622791-7625762	GFP	SIN3	OK	19.1667	14.7389	-0.378972	-1.0362	0.06915	0.36072	no	0.768985	-1.30041
XLOC_004504	XLOC_004504	CG12158	chr2R:5196800-5276972	GFP	SIN3	NOTEST	0	0	0	0	1	1	no	1	1
XLOC_004388	XLOC_004388	CG12159	chr2R:3777579-3803968	GFP	SIN3	OK	46.5287	35.8788	-0.37499	-0.917311	0.11335	0.481115	no	0.771111	-1.29683
XLOC_008556	XLOC_008556	CG12162	chr3R:1293514-1296382	GFP	SIN3	OK	14.6509	15.8967	0.117743	0.194021	0.73715	0.99031	no	1.08504	1.08504
XLOC_010287	XLOC_010287	CG12163	chr3R:1063372-1077467	GFP	SIN3	OK	252.91	294.555	0.219911	0.74491	0.1982	0.641925	no	1.16466	1.16466
XLOC_002866	XLOC_002866	CG12164	chr2R:3198899-3200850	GFP	SIN3	NOTEST	0.0198181	0.0186816	-0.0852035	0	1	1	no	0.942652	-1.06084
XLOC_008574	XLOC_008574	CG12170	chr3R:1462955-1474459	GFP	SIN3	OK	8.74069	10.0158	0.196462	0.118922	0.83655	0.997579	no	1.14588	1.14588
XLOC_008573	XLOC_008573	CG12171	chr3R:1459348-1461346	GFP	SIN3	OK	12.143	8.52142	-0.51096	-0.922253	0.11165	0.477046	no	0.701755	-1.425
XLOC_010289	XLOC_010289	CG12173	chr3R:1081165-1082403	GFP	SIN3	OK	63.5639	92.3828	0.539418	1.55158	0.00725	0.0811402	no	1.45339	1.45339
XLOC_014037	XLOC_014037	CG12177	chrX:13571931-13574429	GFP	SIN3	OK	9.16538	17.4354	0.92775	2.05552	0.0003	0.00756117	yes	1.90231	1.90231
XLOC_013579	XLOC_013579	CG12179	chrX:4525084-4530037	GFP	SIN3	OK	9.75342	6.48566	-0.588654	-1.5756	0.00755	0.0833335	no	0.664963	-1.50384
XLOC_008587	XLOC_008587	CG1218	chr3R:1617600-1620039	GFP	SIN3	OK	24.7748	21.2361	-0.22235	-0.392968	0.49085	0.915872	no	0.857168	-1.16663
XLOC_007226	XLOC_007226	CG12182	chr3L:2595780-2600242	GFP	SIN3	OK	8.49142	11.4007	0.425044	0.633221	0.2636	0.73088	no	1.34261	1.34261
XLOC_013578	XLOC_013578	CG12184	chrX:4521412-4524969	GFP	SIN3	NOTEST	0.46686	0.357768	-0.383967	0	1	1	no	0.766328	-1.30493
XLOC_000324	XLOC_000324	CG12194	chr2L:4838346-4841465	GFP	SIN3	NOTEST	0.0688503	0.135685	0.978725	0	1	1	no	1.97072	1.97072
XLOC_013246	XLOC_013246	CG12200	chrX:19368184-19373345	GFP	SIN3	OK	5.27855	3.2052	-0.719726	-0.830942	0.15855	0.577381	no	0.607213	-1.64687
XLOC_008981	XLOC_008981	CG12201,CG18347	chr3R:7793429-7798618	GFP	SIN3	OK	18.6114	12.7797	-0.542324	-1.22388	0.03605	0.241015	no	0.686664	-1.45632
XLOC_013248	XLOC_013248	CG12203	chrX:19386453-19389025	GFP	SIN3	OK	20.1713	26.091	0.371248	0.59084	0.30895	0.782852	no	1.29347	1.29347
XLOC_014388	XLOC_014388	CG12204,ksh	chrX:19386453-19389025	GFP	SIN3	OK	76.3353	74.0834	-0.0431999	-0.0792878	0.88895	0.997579	no	0.9705	-1.0304
XLOC_013531	XLOC_013531	CG12206	chrX:3359769-3368557	GFP	SIN3	OK	25.1901	24.9641	-0.0129981	-0.0392046	0.9482	0.997579	no	0.991031	-1.00905
XLOC_009128	XLOC_009128	CG12207	chr3R:10114793-10127998	GFP	SIN3	OK	23.6551	27.2417	0.203662	0.583823	0.31365	0.787556	no	1.15162	1.15162
XLOC_004562	XLOC_004562	CG12209	chr2R:6127336-6134977	GFP	SIN3	NOTEST	0.0891756	0.164918	0.887033	0	1	1	no	1.84937	1.84937
XLOC_010730	XLOC_010730	CG12213	chr3R:7788845-7793413	GFP	SIN3	OK	74.4415	63.8369	-0.221715	-0.650833	0.26615	0.733915	no	0.857545	-1.16612
XLOC_004559	XLOC_004559	CG12214	chr2R:6029844-6079899	GFP	SIN3	OK	1.88934	3.06256	0.696853	0.671529	0.2773	0.747421	no	1.62097	1.62097
XLOC_013662	XLOC_013662	CG12219	chrX:6193084-6195303	GFP	SIN3	OK	11.1621	11.8959	0.0918469	0.207797	0.7182	0.98821	no	1.06573	1.06573
XLOC_010735	XLOC_010735	CG12224	chr3R:7806425-7808344	GFP	SIN3	OK	26.812	26.9584	0.00785551	0.0193631	0.9729	0.997579	no	1.00546	1.00546
XLOC_008122	XLOC_008122	CG12229	chr3L:17426967-17431071	GFP	SIN3	OK	2.43451	2.9052	0.255007	0.213008	0.716	0.987828	no	1.19334	1.19334
XLOC_014390	XLOC_014390	CG12231	chrX:19425064-19425775	GFP	SIN3	NOTEST	0	0.0424562	inf	0	1	1	no	#VALUE!	#VALUE!
XLOC_012552	XLOC_012552	CG12236	chrX:5802157-5810830	GFP	SIN3	OK	9.96901	6.86358	-0.53849	-0.709855	0.22165	0.675515	no	0.688491	-1.45245
XLOC_014401	XLOC_014401	CG12237	chrX:19535223-19536902	GFP	SIN3	OK	19.8312	18.5333	-0.0976569	-0.235719	0.6779	0.980795	no	0.93455	-1.07003
XLOC_012542	XLOC_012542	CG12239	chrX:5686179-5688576	GFP	SIN3	NOTEST	0.194384	0.144648	-0.426367	0	1	1	no	0.744133	-1.34385
XLOC_009171	XLOC_009171	CG12241	chr3R:11044977-11048902	GFP	SIN3	OK	20.1516	33.4546	0.731309	1.78737	0.0021	0.032948	yes	1.66014	1.66014
XLOC_000772	XLOC_000772	CG12253	chr2L:10987816-10989241	GFP	SIN3	OK	5.79662	4.55263	-0.34851	-0.574223	0.3164	0.790574	no	0.785395	-1.27324
XLOC_010753	XLOC_010753	CG12256	chr3R:8051003-8052061	GFP	SIN3	NOTEST	0	0	0	0	1	1	no	1	1
XLOC_011753	XLOC_011753	CG12259	chr3R:23745565-23746811	GFP	SIN3	OK	19.6725	21.6357	0.137238	0.339976	0.55445	0.944627	no	1.0998	1.0998
XLOC_006101	XLOC_006101	CG12262	chr3L:7643647-7752223	GFP	SIN3	OK	32.6849	41.7496	0.353137	0.59483	0.2994	0.772092	no	1.27734	1.27734
XLOC_003722	XLOC_003722	CG12263	chr2R:14313934-14317838	GFP	SIN3	OK	36.9453	50.5587	0.45257	1.47389	0.0104	0.104001	no	1.36848	1.36848
XLOC_000831	XLOC_000831	CG12264	chr2L:11999653-12002276	GFP	SIN3	OK	28.8441	29.9135	0.0525197	0.100974	0.8636	0.997579	no	1.03707	1.03707
XLOC_009026	XLOC_009026	CG12267	chr3R:8286135-8288140	GFP	SIN3	OK	10.2559	22.0705	1.10567	2.59346	5e-05	0.00172023	yes	2.15199	2.15199
XLOC_011483	XLOC_011483	CG12268	chr3R:19769349-19774146	GFP	SIN3	OK	0.661698	0.70322	0.0878027	0.0963556	0.8604	0.997579	no	1.06275	1.06275
XLOC_011166	XLOC_011166	CG12269	chr3R:14803994-14804531	GFP	SIN3	OK	0.641147	0.928714	0.534579	0.40852	0.5821	0.955349	no	1.44852	1.44852
XLOC_010419	XLOC_010419	CG1227	chr3R:3073872-3075457	GFP	SIN3	OK	15.3024	21.5327	0.492772	1.18541	0.04025	0.259109	no	1.40715	1.40715
XLOC_006603	XLOC_006603	CG12272	chr3L:16115101-16121631	GFP	SIN3	OK	7.1136	10.9583	0.623372	0.802074	0.1623	0.584421	no	1.54047	1.54047
XLOC_009518	XLOC_009518	CG12278	chr3R:16869813-16871564	GFP	SIN3	NOTEST	0.227128	0.0825207	-1.46068	0	1	1	no	0.363322	-2.75238
XLOC_009043	XLOC_009043	CG12279	chr3R:8530815-8538021	GFP	SIN3	OK	47.6002	42.4977	-0.163583	-0.22382	0.6985	0.984275	no	0.892805	-1.12007
XLOC_002454	XLOC_002454	CG12288	chr2L:16888489-16917052	GFP	SIN3	OK	38.7317	23.1973	-0.739557	-0.658996	0.2535	0.718279	no	0.598923	-1.66966
XLOC_007744	XLOC_007744	CG12289	chr3L:11450175-11451570	GFP	SIN3	NOTEST	0.0558483	0.124213	1.15324	0	1	1	no	2.22413	2.22413
XLOC_009901	XLOC_009901	CG12290	chr3R:22055973-22059051	GFP	SIN3	OK	24.8553	14.6781	-0.759887	-2.1682	5e-05	0.00172023	yes	0.590543	-1.69336
XLOC_000758	XLOC_000758	CG12299	chr2L:10736318-10740762	GFP	SIN3	OK	13.4154	12.4211	-0.1111	-0.307681	0.5912	0.957951	no	0.925882	-1.08005
XLOC_006560	XLOC_006560	CG12301	chr3L:15573899-15576473	GFP	SIN3	OK	25.0395	30.3484	0.277417	0.86695	0.1361	0.532915	no	1.21202	1.21202
XLOC_006561	XLOC_006561	CG12304	chr3L:15576737-15578447	GFP	SIN3	OK	73.3689	80.4762	0.133394	0.401579	0.4831	0.912349	no	1.09687	1.09687
XLOC_002188	XLOC_002188	CG12307	chr2L:11651330-11652010	GFP	SIN3	NOTEST	0.0510644	0	#NAME?	0	1	1	no	#NAME?	#NAME?
XLOC_003117	XLOC_003117	CG12309	chr2R:6608832-6616695	GFP	SIN3	NOTEST	0.0226384	0.0225411	-0.0062166	0	1	1	no	0.9957	-1.00432
XLOC_005686	XLOC_005686	CG1231	chr3L:356421-357664	GFP	SIN3	NOTEST	0.469858	0.195154	-1.26761	0	1	1	no	0.415347	-2.40762
XLOC_007944	XLOC_007944	CG12310,CG18581,CG43679	chr3L:15007794-15058077	GFP	SIN3	NOTEST	0.408199	0.236423	-0.787902	0	1	1	no	0.579186	-1.72656
XLOC_007957	XLOC_007957	CG12316	chr3L:15124607-15130034	GFP	SIN3	OK	9.31079	10.1284	0.12143	0.33548	0.5562	0.944897	no	1.08781	1.08781
XLOC_011122	XLOC_011122	CG12320	chr3R:14076835-14078450	GFP	SIN3	OK	5.19995	5.54128	0.0917222	0.144245	0.798	0.996529	no	1.06564	1.06564
XLOC_011115	XLOC_011115	CG12321	chr3R:14009377-14014429	GFP	SIN3	OK	29.4223	33.4463	0.18494	0.311435	0.5908	0.957869	no	1.13677	1.13677
XLOC_003126	XLOC_003126	CG12325	chr2R:6711104-6721741	GFP	SIN3	OK	22.5494	21.5317	-0.0666261	-0.200112	0.72305	0.988657	no	0.954868	-1.04726
XLOC_005688	XLOC_005688	CG1233	chr3L:361471-366437	GFP	SIN3	OK	29.1345	47.497	0.705106	2.28158	5e-05	0.00172023	yes	1.63026	1.63026
XLOC_011139	XLOC_011139	CG12333	chr3R:14226094-14228438	GFP	SIN3	OK	10.0748	14.8129	0.556104	1.32257	0.0242	0.186056	no	1.47029	1.47029
XLOC_004593	XLOC_004593	CG12338	chr2R:6617079-6618419	GFP	SIN3	OK	7.97605	14.4752	0.859834	1.6286	0.0062	0.072528	no	1.81483	1.81483
XLOC_010418	XLOC_010418	CG1234	chr3R:3069953-3072717	GFP	SIN3	OK	37.2271	44.5419	0.258808	0.825704	0.1558	0.571904	no	1.19649	1.19649
XLOC_004598	XLOC_004598	CG12341	chr2R:6698582-6700815	GFP	SIN3	OK	17.486	27.9005	0.674093	1.44395	0.01315	0.1228	no	1.59559	1.59559
XLOC_004601	XLOC_004601	CG12343	chr2R:6709175-6710826	GFP	SIN3	OK	21.814	24.1865	0.14895	0.277668	0.6275	0.968414	no	1.10876	1.10876
XLOC_004602	XLOC_004602	CG12344	chr2R:6711104-6721741	GFP	SIN3	OK	0.634961	0.541207	-0.230487	-0.101422	0.79885	0.996529	no	0.852347	-1.17323
XLOC_009350	XLOC_009350	CG12347	chr3R:13698469-13742300	GFP	SIN3	NOTEST	0	0	0	0	1	1	no	1	1
XLOC_007966	XLOC_007966	CG12355	chr3L:15486063-15488649	GFP	SIN3	NOTEST	0	0	0	0	1	1	no	1	1
XLOC_008582	XLOC_008582	CG1236	chr3R:1562469-1563735	GFP	SIN3	OK	38.8995	42.2796	0.120213	0.329303	0.5637	0.948313	no	1.0869	1.0869
XLOC_010808	XLOC_010808	CG12360	chr3R:8852004-8856381	GFP	SIN3	OK	86.3248	92.6582	0.102144	0.337409	0.5603	0.946882	no	1.07337	1.07337
XLOC_006274	XLOC_006274	CG12362	chr3L:10405917-10407874	GFP	SIN3	NOTEST	0.209276	0.125765	-0.734674	0	1	1	no	0.600954	-1.66402
XLOC_003286	XLOC_003286	CG12374	chr2R:8649616-8651330	GFP	SIN3	NOTEST	0.38725	0.285529	-0.43963	0	1	1	no	0.737324	-1.35626
XLOC_001940	XLOC_001940	CG12375	chr2L:8124328-8126876	GFP	SIN3	OK	33.8856	43.2589	0.352321	0.93475	0.0994	0.44485	no	1.27661	1.27661
XLOC_002971	XLOC_002971	CG12376	chr2R:4589339-4592007	GFP	SIN3	NOTEST	0.0391262	0.0412014	0.0745578	0	1	1	no	1.05304	1.05304
XLOC_014144	XLOC_014144	CG12379	chrX:15626210-15628029	GFP	SIN3	OK	9.92903	16.1809	0.704571	0.954372	0.0996	0.445355	no	1.62966	1.62966
XLOC_004647	XLOC_004647	CG12384	chr2R:7245406-7246674	GFP	SIN3	OK	67.885	59.0612	-0.200884	-0.506355	0.38605	0.851106	no	0.870017	-1.1494
XLOC_008581	XLOC_008581	CG1239	chr3R:1559234-1562077	GFP	SIN3	OK	5.9337	6.87087	0.211562	0.246196	0.66235	0.977416	no	1.15794	1.15794
XLOC_004616	XLOC_004616	CG12391	chr2R:7026808-7104899	GFP	SIN3	OK	33.9441	33.3186	-0.0268353	-0.0438395	0.93995	0.997579	no	0.981571	-1.01877
XLOC_000412	XLOC_000412	CG12393	chr2L:6046645-6050474	GFP	SIN3	OK	20.4392	24.4869	0.260675	0.482968	0.40215	0.862832	no	1.19804	1.19804
XLOC_014172	XLOC_014172	CG12395	chrX:15955934-15956888	GFP	SIN3	OK	2.3928	1.8172	-0.396988	-0.518509	0.34865	0.820569	no	0.759442	-1.31676
XLOC_014096	XLOC_014096	CG12398	chrX:14733406-14827616	GFP	SIN3	NOTEST	0.336164	0.215326	-0.642641	0	1	1	no	0.640539	-1.56118
XLOC_005822	XLOC_005822	CG1240	chr3L:2766998-2768392	GFP	SIN3	OK	135.565	122.516	-0.146022	-0.481394	0.39985	0.861516	no	0.903739	-1.10651
XLOC_001611	XLOC_001611	CG12400	chr2L:3144952-3145848	GFP	SIN3	OK	156.106	127.229	-0.295091	-0.757352	0.1843	0.620997	no	0.815021	-1.22696
XLOC_010873	XLOC_010873	CG12402	chr3R:9930209-9934043	GFP	SIN3	NOTEST	0.171803	0.264614	0.623128	0	1	1	no	1.54021	1.54021
XLOC_002251	XLOC_002251	CG12404	chr2L:12993756-13000635	GFP	SIN3	OK	114.655	103.024	-0.154324	-0.488604	0.3958	0.858928	no	0.898553	-1.1129
XLOC_011772	XLOC_011772	CG12413	chr3R:24367995-24370539	GFP	SIN3	OK	5.59141	9.90681	0.825209	1.77911	0.00255	0.0379256	yes	1.77179	1.77179
XLOC_008875	XLOC_008875	CG12420	chr3R:6048419-6050447	GFP	SIN3	NOTEST	0.0701082	0.0446421	-0.65118	0	1	1	no	0.636759	-1.57045
XLOC_011750	XLOC_011750	CG12426	chr3R:23593687-23731565	GFP	SIN3	NOTEST	0	0	0	0	1	1	no	1	1
XLOC_011748	XLOC_011748	CG12428	chr3R:23526082-23532468	GFP	SIN3	OK	9.01852	15.0691	0.740629	1.1682	0.0523	0.305817	no	1.6709	1.6709
XLOC_000593	XLOC_000593	CG12438	chr2L:8752304-8753209	GFP	SIN3	NOTEST	0	0.0465375	inf	0	1	1	no	#VALUE!	#VALUE!
XLOC_000614	XLOC_000614	CG12439	chr2L:9077120-9077988	GFP	SIN3	NOTEST	0	0	0	0	1	1	no	1	1
XLOC_014516	XLOC_014516	CG12446	chrX:22211127-22213771	GFP	SIN3	OK	0.641566	0.214854	-1.57824	-1.70199	0.00615	0.0721083	no	0.33489	-2.98605
XLOC_001041	XLOC_001041	CG12448	chr2L:15905133-15962432	GFP	SIN3	NOTEST	0.161926	0.120935	-0.421101	0	1	1	no	0.746854	-1.33895
XLOC_005817	XLOC_005817	CG1246	chr3L:2648047-2651850	GFP	SIN3	OK	1.32879	1.04049	-0.352849	-0.204037	0.76675	0.993702	no	0.783036	-1.27708
XLOC_004809	XLOC_004809	CG12464	chr2R:9496177-9496683	GFP	SIN3	NOTEST	0	0	0	0	1	1	no	1	1
XLOC_012277	XLOC_012277	CG12470	chrX:162541-364670	GFP	SIN3	NOTEST	0.0508453	0.0250253	-1.02273	0	1	1	no	0.492184	-2.03176
XLOC_008195	XLOC_008195	CG12477	chr3L:18714992-18716372	GFP	SIN3	OK	1.76484	1.66238	-0.0862839	-0.115429	0.8429	0.997579	no	0.941946	-1.06163
XLOC_014061	XLOC_014061	CG12479	chrX:14045611-14046039	GFP	SIN3	NOTEST	0	0	0	0	1	1	no	1	1
XLOC_012974	XLOC_012974	CG12480	chrX:14063624-14066657	GFP	SIN3	NOTEST	0.0245207	0	#NAME?	0	1	1	no	#NAME?	#NAME?
XLOC_012979	XLOC_012979	CG12481	chrX:14081285-14081874	GFP	SIN3	NOTEST	0	0	0	0	1	1	no	1	1
XLOC_007053	XLOC_007053	CG12483	chr3L:97627-98375	GFP	SIN3	NOTEST	0	0	0	0	1	1	no	1	1
XLOC_003840	XLOC_003840	CG12484	chr2R:16311839-16366458	GFP	SIN3	NOTEST	0.01889	0.0454011	1.2651	0	1	1	no	2.40344	2.40344
XLOC_004035	XLOC_004035	CG12490	chr2R:18722169-18724224	GFP	SIN3	NOTEST	0.0395356	0	#NAME?	0	1	1	no	#NAME?	#NAME?
XLOC_005514	XLOC_005514	CG12491	chr2R:19636759-19637379	GFP	SIN3	NOTEST	0.0813911	0	#NAME?	0	1	1	no	#NAME?	#NAME?
XLOC_007361	XLOC_007361	CG12493	chr3L:4692782-4796253	GFP	SIN3	NOTEST	0.297619	0.303248	0.0270339	0	1	1	no	1.01892	1.01892
XLOC_013486	XLOC_013486	CG12496	chrX:2303389-2304932	GFP	SIN3	NOTEST	0.0193711	0	#NAME?	0	1	1	no	#NAME?	#NAME?
XLOC_012427	XLOC_012427	CG12498	chrX:2633121-3028565	GFP	SIN3	NOTEST	0.0170792	0	#NAME?	0	1	1	no	#NAME?	#NAME?
XLOC_011363	XLOC_011363	CG12499	chr3R:18265873-18272309	GFP	SIN3	OK	21.2482	20.4488	-0.0553252	-0.178338	0.7517	0.991937	no	0.962377	-1.03909
XLOC_005708	XLOC_005708	CG12502	chr3L:866606-870895	GFP	SIN3	NOTEST	0.0913544	0.159306	0.802255	0	1	1	no	1.74382	1.74382
XLOC_000055	XLOC_000055	CG12506	chr2L:773546-774017	GFP	SIN3	NOTEST	0	0	0	0	1	1	no	1	1
XLOC_014180	XLOC_014180	CG12507	chrX:16159412-16160527	GFP	SIN3	NOTEST	0.17051	0.186581	0.129944	0	1	1	no	1.09425	1.09425
XLOC_000385	XLOC_000385	CG12511	chr2L:5678637-5679223	GFP	SIN3	NOTEST	0	0	0	0	1	1	no	1	1
XLOC_001743	XLOC_001743	CG12512	chr2L:5339131-5365760	GFP	SIN3	OK	3.82657	1.76165	-1.11913	-1.72263	0.0034	0.0469128	yes	0.460371	-2.17216
XLOC_011767	XLOC_011767	CG12516	chr3R:24129352-24130327	GFP	SIN3	NOTEST	0	0	0	0	1	1	no	1	1
XLOC_000767	XLOC_000767	CG12517	chr2L:10870166-10870722	GFP	SIN3	NOTEST	0	0	0	0	1	1	no	1	1
XLOC_006792	XLOC_006792	CG12519	chr3L:19465590-19466245	GFP	SIN3	NOTEST	0	0.110083	inf	0	1	1	no	#VALUE!	#VALUE!
XLOC_007852	XLOC_007852	CG12520	chr3L:12894474-12895674	GFP	SIN3	OK	1.25057	2.59979	1.05581	1.33928	0.0208	0.168043	no	2.07889	2.07889
XLOC_007785	XLOC_007785	CG12521	chr3L:11840482-11840903	GFP	SIN3	NOTEST	0	0	0	0	1	1	no	1	1
XLOC_006309	XLOC_006309	CG12522	chr3L:11101334-11101832	GFP	SIN3	NOTEST	0.167487	0.145815	-0.199918	0	1	1	no	0.8706	-1.14863
XLOC_006290	XLOC_006290	CG12523	chr3L:10794289-10795201	GFP	SIN3	NOTEST	0.0236773	0	#NAME?	0	1	1	no	#NAME?	#NAME?
XLOC_013277	XLOC_013277	CG12531	chrX:19612955-19624232	GFP	SIN3	NOTEST	0.0231696	0.0106492	-1.12149	0	1	1	no	0.459619	-2.17572
XLOC_013527	XLOC_013527	CG12535	chrX:3286429-3342976	GFP	SIN3	NOTEST	0.572148	0.454517	-0.332054	0	1	1	no	0.794405	-1.2588
XLOC_010839	XLOC_010839	CG12538	chr3R:9348672-9349257	GFP	SIN3	NOTEST	0	0	0	0	1	1	no	1	1
XLOC_014086	XLOC_014086	CG12539	chrX:14733406-14827616	GFP	SIN3	NOTEST	0.0984527	0.106981	0.11985	0	1	1	no	1.08662	1.08662
XLOC_012994	XLOC_012994	CG12540	chrX:14390169-14391275	GFP	SIN3	NOTEST	0	0	0	0	1	1	no	1	1
XLOC_013703	XLOC_013703	CG12541	chrX:6916417-6960085	GFP	SIN3	NOTEST	0.0724519	0	#NAME?	0	1	1	no	#NAME?	#NAME?
XLOC_008449	XLOC_008449	CG12546	chr3L:22686423-22686912	GFP	SIN3	NOTEST	0	0	0	0	1	1	no	1	1
XLOC_004239	XLOC_004239	CG12547	chr2R:673359-676147	GFP	SIN3	OK	10.2657	6.74449	-0.606049	-1.32376	0.0231	0.180107	no	0.656993	-1.52209
XLOC_010033	XLOC_010033	CG12558	chr3R:24616243-24617183	GFP	SIN3	NOTEST	0	0	0	0	1	1	no	1	1
XLOC_001931	XLOC_001931	CG12560	chr2L:8008320-8009477	GFP	SIN3	OK	3.92619	3.81995	-0.0395758	-0.0580084	0.91655	0.997579	no	0.972941	-1.02781
XLOC_002751	XLOC_002751	CG12567	chr2LHet:19632-32995	GFP	SIN3	OK	87.7857	78.6823	-0.157946	-0.502825	0.374	0.840759	no	0.8963	-1.1157
XLOC_014509	XLOC_014509	CG12576	chrX:21875533-21883863	GFP	SIN3	OK	58.7001	59.2231	0.0127971	0.0403313	0.94105	0.997579	no	1.00891	1.00891
XLOC_008490	XLOC_008490	CG12581	chr3R:353-12473	GFP	SIN3	OK	6.99643	3.8029	-0.879517	-1.84699	0.00145	0.0252248	yes	0.543549	-1.83976
XLOC_008491	XLOC_008491	CG12582	chr3R:22927-54960	GFP	SIN3	OK	202.919	203.04	0.00085804	0.00229881	0.99655	0.999223	no	1.00059	1.00059
XLOC_010280	XLOC_010280	CG12589	chr3R:962778-963295	GFP	SIN3	NOTEST	0.0521251	0	#NAME?	0	1	1	no	#NAME?	#NAME?
XLOC_008540	XLOC_008540	CG12590	chr3R:976629-995849	GFP	SIN3	NOTEST	0.028368	0.020955	-0.436971	0	1	1	no	0.738684	-1.35376
XLOC_008883	XLOC_008883	CG12592	chr3R:6164063-6166594	GFP	SIN3	OK	2.15342	2.07913	-0.0506512	-0.0854233	0.87895	0.997579	no	0.9655	-1.03573
XLOC_008968	XLOC_008968	CG12594	chr3R:7547455-7558201	GFP	SIN3	NOTEST	0.363488	0.378877	0.0598197	0	1	1	no	1.04234	1.04234
XLOC_007303	XLOC_007303	CG12605	chr3L:3954250-3964771	GFP	SIN3	NOTEST	0.0255466	0	#NAME?	0	1	1	no	#NAME?	#NAME?
XLOC_005946	XLOC_005946	CG12607	chr3L:4446572-4448072	GFP	SIN3	NOTEST	0.184671	0.276852	0.584161	0	1	1	no	1.49917	1.49917
XLOC_014120	XLOC_014120	CG12608	chrX:15236889-15238654	GFP	SIN3	OK	47.4866	47.365	-0.00369976	-0.0113291	0.98355	0.997579	no	0.997439	-1.00257
XLOC_014352	XLOC_014352	CG12609	chrX:18640399-18642339	GFP	SIN3	NOTEST	0	0.0114118	inf	0	1	1	no	#VALUE!	#VALUE!
XLOC_001270	XLOC_001270	CG12617	chr2L:20294706-20295320	GFP	SIN3	NOTEST	0.0633247	0	#NAME?	0	1	1	no	#NAME?	#NAME?
XLOC_001110	XLOC_001110	CG12620	chr2L:17087640-17089186	GFP	SIN3	NOTEST	0.00936783	0	#NAME?	0	1	1	no	#NAME?	#NAME?
XLOC_013889	XLOC_013889	CG12637	chrX:10521769-10604900	GFP	SIN3	NOTEST	0	0	0	0	1	1	no	1	1
XLOC_013876	XLOC_013876	CG12640	chrX:10304421-10348928	GFP	SIN3	NOTEST	0	0	0	0	1	1	no	1	1
XLOC_013866	XLOC_013866	CG12643	chrX:10158265-10159296	GFP	SIN3	OK	36.7416	45.6923	0.314534	0.838606	0.14985	0.560666	no	1.24361	1.24361
XLOC_012770	XLOC_012770	CG12645	chrX:10047644-10049042	GFP	SIN3	NOTEST	0.0253077	0.0541952	1.09859	0	1	1	no	2.14145	2.14145
XLOC_005927	XLOC_005927	CG1265	chr3L:4254775-4259152	GFP	SIN3	OK	85.7994	78.7042	-0.124527	-0.230083	0.6787	0.981006	no	0.917305	-1.09015
XLOC_014420	XLOC_014420	CG12655	chrX:19852424-19853436	GFP	SIN3	OK	79.3546	97.8377	0.302077	0.804869	0.15475	0.570252	no	1.23292	1.23292
XLOC_013788	XLOC_013788	CG12659	chrX:8482843-8495264	GFP	SIN3	OK	10.2538	9.97532	-0.039718	-0.0247158	0.9801	0.997579	no	0.972845	-1.02791
XLOC_013800	XLOC_013800	CG12661	chrX:8801100-8948608	GFP	SIN3	OK	4.50003	2.0795	-1.1137	-0.33362	0.61725	0.965802	no	0.462107	-2.164
XLOC_013802	XLOC_013802	CG12662	chrX:8801100-8948608	GFP	SIN3	NOTEST	0	0	0	0	1	1	no	1	1
XLOC_014305	XLOC_014305	CG12672	chrX:17818339-17957278	GFP	SIN3	NOTEST	0	0	0	0	1	1	no	1	1
XLOC_000140	XLOC_000140	CG12674	chr2L:2058789-2109878	GFP	SIN3	OK	0.244425	0.617093	1.3361	0.350553	0.4168	0.872649	no	2.52468	2.52468
XLOC_014445	XLOC_014445	CG12679	chrX:20246790-20247549	GFP	SIN3	NOTEST	0	0	0	0	1	1	no	1	1
XLOC_012507	XLOC_012507	CG12680	chrX:4891571-4892219	GFP	SIN3	NOTEST	0	0	0	0	1	1	no	1	1
XLOC_012502	XLOC_012502	CG12681	chrX:4734989-4799908	GFP	SIN3	NOTEST	0	0	0	0	1	1	no	1	1
XLOC_012500	XLOC_012500	CG12682	chrX:4720006-4720866	GFP	SIN3	NOTEST	0	0	0	0	1	1	no	1	1
XLOC_013577	XLOC_013577	CG12684	chrX:4281828-4505418	GFP	SIN3	NOTEST	0	0	0	0	1	1	no	1	1
XLOC_012484	XLOC_012484	CG12688	chrX:4275358-4277202	GFP	SIN3	NOTEST	0.069861	0.199965	1.51719	0	1	1	no	2.86233	2.86233
XLOC_013722	XLOC_013722	CG12689	chrX:7479335-7480164	GFP	SIN3	NOTEST	0.0667982	0.102378	0.61602	0	1	1	no	1.53264	1.53264
XLOC_012479	XLOC_012479	CG12691	chrX:4160129-4160702	GFP	SIN3	NOTEST	0	0	0	0	1	1	no	1	1
XLOC_013561	XLOC_013561	CG12692	chrX:4194184-4196379	GFP	SIN3	NOTEST	0.0375113	0	#NAME?	0	1	1	no	#NAME?	#NAME?
XLOC_013565	XLOC_013565	CG12693	chrX:4216658-4258913	GFP	SIN3	NOTEST	0.01042	0.0329911	1.66272	0	1	1	no	3.16613	3.16613
XLOC_013081	XLOC_013081	CG12698	chrX:15900179-15902756	GFP	SIN3	OK	6.07938	2.8417	-1.09717	-1.94369	0.00145	0.0252248	yes	0.467433	-2.13935
XLOC_005050	XLOC_005050	CG12699	chr2R:13104053-13266881	GFP	SIN3	NOTEST	0	0	0	0	1	1	no	1	1
XLOC_014414	XLOC_014414	CG12702	chrX:19644802-19656873	GFP	SIN3	OK	14.9058	9.57654	-0.638302	-0.661284	0.23965	0.700384	no	0.642469	-1.5565
XLOC_013040	XLOC_013040	CG12708	chrX:15569533-15571770	GFP	SIN3	NOTEST	0.181476	0.146752	-0.306399	0	1	1	no	0.808658	-1.23662
XLOC_005835	XLOC_005835	CG1271	chr3L:3052513-3054906	GFP	SIN3	OK	3.36321	6.69227	0.992654	1.7274	0.0033	0.0459442	yes	1.98984	1.98984
XLOC_006580	XLOC_006580	CG12713	chr3L:15825563-15828488	GFP	SIN3	OK	14.7612	15.2557	0.0475452	0.0669216	0.90195	0.997579	no	1.0335	1.0335
XLOC_014010	XLOC_014010	CG12715	chrX:12930021-12970156	GFP	SIN3	NOTEST	0.0304868	0.0163204	-0.901515	0	1	1	no	0.535324	-1.86803
XLOC_014008	XLOC_014008	CG12716	chrX:12868715-12870264	GFP	SIN3	NOTEST	0.0209035	0	#NAME?	0	1	1	no	#NAME?	#NAME?
XLOC_013996	XLOC_013996	CG12717	chrX:12654910-12657644	GFP	SIN3	OK	40.8769	36.6189	-0.158698	-0.506431	0.3769	0.843158	no	0.895833	-1.11628
XLOC_013977	XLOC_013977	CG12721	chrX:11938176-12009871	GFP	SIN3	OK	17.6161	15.8722	-0.150391	-0.278559	0.6236	0.967406	no	0.901006	-1.10987
XLOC_014018	XLOC_014018	CG12723	chrX:13083675-13085915	GFP	SIN3	NOTEST	0.20149	0.282822	0.489185	0	1	1	no	1.40365	1.40365
XLOC_014028	XLOC_014028	CG12725	chrX:13295871-13296896	GFP	SIN3	OK	0.906302	1.04209	0.20142	0.22855	0.6896	0.982971	no	1.14983	1.14983
XLOC_012555	XLOC_012555	CG12728	chrX:5836640-5838655	GFP	SIN3	OK	7.55648	7.32611	-0.0446674	-0.0874246	0.8777	0.997579	no	0.969513	-1.03145
XLOC_012546	XLOC_012546	CG12729	chrX:5739312-5740139	GFP	SIN3	NOTEST	0	0	0	0	1	1	no	1	1
XLOC_005930	XLOC_005930	CG1273	chr3L:4263718-4277778	GFP	SIN3	NOTEST	0.123917	0.0836539	-0.566874	0	1	1	no	0.675078	-1.48131
XLOC_012527	XLOC_012527	CG12730	chrX:5411293-5412803	GFP	SIN3	OK	55.3802	68.9944	0.317109	0.913385	0.10625	0.463598	no	1.24583	1.24583
XLOC_004354	XLOC_004354	CG12736	chr2R:3387651-3397862	GFP	SIN3	OK	15.1743	28.5709	0.912915	1.17619	0.048	0.289648	no	1.88285	1.88285
XLOC_003070	XLOC_003070	CG12744	chr2R:5762788-5769858	GFP	SIN3	OK	26.2805	33.8138	0.363619	0.304503	0.6075	0.963077	no	1.28665	1.28665
XLOC_008562	XLOC_008562	CG12746	chr3R:1390586-1393157	GFP	SIN3	OK	11.1095	18.0207	0.697868	1.55817	0.00745	0.0826877	no	1.62211	1.62211
XLOC_007212	XLOC_007212	CG1275	chr3L:2252743-2257423	GFP	SIN3	OK	135.375	101.425	-0.416545	-1.29896	0.0218	0.173413	no	0.749217	-1.33473
XLOC_007299	XLOC_007299	CG12766	chr3L:3938623-3940125	GFP	SIN3	OK	1.61497	0.467674	-1.78793	-2.00684	0.00255	0.0379256	yes	0.289587	-3.45319
XLOC_007031	XLOC_007031	CG12768	chr3L:22903590-22916632	GFP	SIN3	OK	14.3572	15.275	0.0893983	0.220306	0.69965	0.98455	no	1.06393	1.06393
XLOC_004405	XLOC_004405	CG12769	chr2R:3941331-3953056	GFP	SIN3	NOTEST	0.213164	0.256448	0.266703	0	1	1	no	1.20306	1.20306
XLOC_012701	XLOC_012701	CG12772	chrX:8571095-8574946	GFP	SIN3	OK	11.6483	10.3962	-0.164059	-0.423199	0.4658	0.902787	no	0.89251	-1.12044
XLOC_013413	XLOC_013413	CG12773	chrX:1243919-1248014	GFP	SIN3	OK	16.2272	13.2787	-0.289295	-0.816718	0.1564	0.573256	no	0.818302	-1.22204
XLOC_004444	XLOC_004444	CG12780	chr2R:4439363-4439758	GFP	SIN3	NOTEST	0.0972982	0.0884243	-0.13797	0	1	1	no	0.908797	-1.10036
XLOC_005465	XLOC_005465	CG12782	chr2R:19151791-19153057	GFP	SIN3	NOTEST	0.0190948	0.0198178	0.0536131	0	1	1	no	1.03786	1.03786
XLOC_009211	XLOC_009211	CG12784	chr3R:11588836-11589286	GFP	SIN3	NOTEST	0.144096	0	#NAME?	0	1	1	no	#NAME?	#NAME?
XLOC_014397	XLOC_014397	CG12788,Tim9b	chrX:19510228-19512570	GFP	SIN3	OK	20.0154	21.7489	0.119836	0.209133	0.71685	0.987966	no	1.08661	1.08661
XLOC_000240	XLOC_000240	CG12795	chr2L:3452450-3453596	GFP	SIN3	OK	39.052	45.6642	0.225669	0.588105	0.31345	0.787369	no	1.16932	1.16932
XLOC_013693	XLOC_013693	CG12796	chrX:6718670-6731573	GFP	SIN3	OK	0.942913	0.64586	-0.545903	-0.106623	0.7709	0.994004	no	0.684963	-1.45993
XLOC_010616	XLOC_010616	CG12811	chr3R:5871297-5874289	GFP	SIN3	OK	39.0845	52.7309	0.432052	0.824752	0.14775	0.556504	no	1.34915	1.34915
XLOC_010628	XLOC_010628	CG12814	chr3R:5996877-6015325	GFP	SIN3	NOTEST	0.0223366	0.0462415	1.04978	0	1	1	no	2.07021	2.07021
XLOC_010630	XLOC_010630	CG12817	chr3R:6048419-6050447	GFP	SIN3	NOTEST	0.0316528	0	#NAME?	0	1	1	no	#NAME?	#NAME?
XLOC_008881	XLOC_008881	CG12818	chr3R:6157302-6158417	GFP	SIN3	OK	12.3627	11.0523	-0.16165	-0.326819	0.56155	0.94772	no	0.894002	-1.11857
XLOC_002907	XLOC_002907	CG12821,CG12822	chr2R:3719675-3773487	GFP	SIN3	OK	21.3907	22.4451	0.069421	0.166535	0.7787	0.994676	no	1.0493	1.0493
XLOC_002901	XLOC_002901	CG12824	chr2R:3677895-3678676	GFP	SIN3	NOTEST	0.558307	0.12521	-2.15672	0	1	1	no	0.224266	-4.459
XLOC_002900	XLOC_002900	CG12825	chr2R:3676706-3677493	GFP	SIN3	OK	1.28881	2.48627	0.947942	1.03055	0.0781	0.386742	no	1.92912	1.92912
XLOC_004371	XLOC_004371	CG12826	chr2R:3557831-3558608	GFP	SIN3	OK	1.74301	1.32311	-0.39764	-0.455884	0.41855	0.873611	no	0.759099	-1.31735
XLOC_004327	XLOC_004327	CG12828	chr2R:3035196-3037182	GFP	SIN3	NOTEST	0	0	0	0	1	1	no	1	1
XLOC_004324	XLOC_004324	CG12831	chr2R:2960549-2961621	GFP	SIN3	NOTEST	0	0	0	0	1	1	no	1	1
XLOC_002856	XLOC_002856	CG12836	chr2R:2955751-2957322	GFP	SIN3	NOTEST	0.0199305	0	#NAME?	0	1	1	no	#NAME?	#NAME?
XLOC_005608	XLOC_005608	CG12848	chr2R:20648184-20650605	GFP	SIN3	OK	55.0146	67.6469	0.298208	0.646103	0.25775	0.723622	no	1.22962	1.22962
XLOC_004211	XLOC_004211	CG12849	chr2R:20685447-20686136	GFP	SIN3	NOTEST	0	0	0	0	1	1	no	1	1
XLOC_004222	XLOC_004222	CG12851	chr2R:20836169-20842004	GFP	SIN3	OK	0.525689	0.656584	0.320769	0.474334	0.40205	0.862832	no	1.249	1.249
XLOC_003431	XLOC_003431	CG12853	chr2R:10817587-10822366	GFP	SIN3	NOTEST	0	0	0	0	1	1	no	1	1
XLOC_004877	XLOC_004877	CG12857,Spred	chr2R:10645411-10656927	GFP	SIN3	OK	36.212	37.6625	0.0566596	0.170625	0.77105	0.994004	no	1.04005	1.04005
XLOC_004873	XLOC_004873	CG12858	chr2R:10626863-10632834	GFP	SIN3	NOTEST	0.0338404	0.0664696	0.973949	0	1	1	no	1.96421	1.96421
XLOC_003419	XLOC_003419	CG12859	chr2R:10644019-10645358	GFP	SIN3	OK	30.176	29.7137	-0.0222725	-0.0281319	0.96045	0.997579	no	0.98468	-1.01556
XLOC_004869	XLOC_004869	CG12860	chr2R:10553145-10554322	GFP	SIN3	NOTEST	0.0261355	0	#NAME?	0	1	1	no	#NAME?	#NAME?
XLOC_004868	XLOC_004868	CG12861	chr2R:10551750-10552856	GFP	SIN3	NOTEST	0.0146872	0	#NAME?	0	1	1	no	#NAME?	#NAME?
XLOC_004866	XLOC_004866	CG12862	chr2R:10527718-10528131	GFP	SIN3	NOTEST	0	0	0	0	1	1	no	1	1
XLOC_004865	XLOC_004865	CG12863	chr2R:10507302-10508820	GFP	SIN3	OK	13.7483	12.9655	-0.0845722	-0.182243	0.74455	0.991427	no	0.943064	-1.06037
XLOC_003414	XLOC_003414	CG12866	chr2R:10555895-10559180	GFP	SIN3	NOTEST	0	0.0282467	inf	0	1	1	no	#VALUE!	#VALUE!
XLOC_004862	XLOC_004862	CG12868	chr2R:10492051-10492840	GFP	SIN3	OK	5.44517	6.94589	0.351183	0.552705	0.3373	0.810955	no	1.27561	1.27561
XLOC_003397	XLOC_003397	CG12869	chr2R:10478707-10488702	GFP	SIN3	NOTEST	0.165946	0.139336	-0.252147	0	1	1	no	0.839646	-1.19098
XLOC_010436	XLOC_010436	CG1287	chr3R:3319818-3330808	GFP	SIN3	NOTEST	0.251728	0.13619	-0.886245	0	1	1	no	0.54102	-1.84836
XLOC_009992	XLOC_009992	CG12877	chr3R:23532823-23536579	GFP	SIN3	OK	13.4733	18.5553	0.461722	1.32701	0.02145	0.171497	no	1.37718	1.37718
XLOC_010415	XLOC_010415	CG1288	chr3R:3033094-3034137	GFP	SIN3	NOTEST	0.0524916	0	#NAME?	0	1	1	no	#NAME?	#NAME?
XLOC_009987	XLOC_009987	CG12880	chr3R:23511353-23518512	GFP	SIN3	NOTEST	0.147598	0.0394029	-1.9053	0	1	1	no	0.266961	-3.74587
XLOC_009986	XLOC_009986	CG12883	chr3R:23505012-23506058	GFP	SIN3	OK	7.51942	12.5229	0.735874	1.30578	0.02355	0.182519	no	1.66541	1.66541
XLOC_009976	XLOC_009976	CG12885	chr3R:23346587-23359656	GFP	SIN3	NOTEST	0.0150595	0.0214898	0.51298	0	1	1	no	1.42699	1.42699
XLOC_004581	XLOC_004581	CG12895	chr2R:6324102-6324893	GFP	SIN3	OK	52.911	40.5109	-0.385258	-0.884931	0.1214	0.500541	no	0.765642	-1.30609
XLOC_004580	XLOC_004580	CG12896	chr2R:6314384-6315418	GFP	SIN3	NOTEST	0	0	0	0	1	1	no	1	1
XLOC_004574	XLOC_004574	CG12898	chr2R:6209699-6304501	GFP	SIN3	NOTEST	0	0	0	0	1	1	no	1	1
XLOC_004571	XLOC_004571	CG12902,CG43397	chr2R:6209699-6304501	GFP	SIN3	NOTEST	0	0	0	0	1	1	no	1	1
XLOC_003102	XLOC_003102	CG12907	chr2R:6209699-6304501	GFP	SIN3	NOTEST	0	0	0	0	1	1	no	1	1
XLOC_003100	XLOC_003100	CG12909	chr2R:6197617-6198648	GFP	SIN3	OK	55.1485	59.1645	0.10141	0.296523	0.6085	0.963382	no	1.07282	1.07282
XLOC_005839	XLOC_005839	CG1291	chr3L:3143807-3145284	GFP	SIN3	OK	60.0771	94.5713	0.654587	2.03085	0.00025	0.00655576	yes	1.57417	1.57417
XLOC_003098	XLOC_003098	CG12911	chr2R:6144193-6148781	GFP	SIN3	NOTEST	0.0311206	0	#NAME?	0	1	1	no	#NAME?	#NAME?
XLOC_004561	XLOC_004561	CG12912,Hr46	chr2R:6091616-6124853	GFP	SIN3	NOTEST	0.0859704	0.0763725	-0.170787	0	1	1	no	0.888358	-1.12567
XLOC_003097	XLOC_003097	CG12913,CG12914	chr2R:6135318-6142479	GFP	SIN3	NOTEST	0.201985	0.164854	-0.293062	0	1	1	no	0.816168	-1.22524
XLOC_003094	XLOC_003094	CG12917,Or46a	chr2R:6025160-6029579	GFP	SIN3	NOTEST	0.508981	0.134799	-1.9168	0	1	1	no	0.264841	-3.77585
XLOC_003086	XLOC_003086	CG12920	chr2R:5956613-5963147	GFP	SIN3	OK	0.955898	0.977437	0.0321469	0.00697523	0.98425	0.997579	no	1.02253	1.02253
XLOC_003071	XLOC_003071	CG12923,CG30008	chr2R:5770076-5779194	GFP	SIN3	OK	1.30493	1.13608	-0.199903	-0.0804487	0.9106	0.997579	no	0.870609	-1.14862
XLOC_004520	XLOC_004520	CG12926	chr2R:5494796-5497795	GFP	SIN3	OK	5.64053	6.52894	0.211018	0.212975	0.7106	0.986943	no	1.1575	1.1575
XLOC_004516	XLOC_004516	CG12929	chr2R:5472171-5474180	GFP	SIN3	OK	36.0068	78.8195	1.13028	1.35145	0.0278	0.203472	no	2.18901	2.18901
XLOC_003115	XLOC_003115	CG12934	chr2R:6536387-6537250	GFP	SIN3	OK	1.10034	1.75204	0.671091	0.832297	0.169	0.596688	no	1.59228	1.59228
XLOC_003121	XLOC_003121	CG12935	chr2R:6696901-6698441	GFP	SIN3	OK	25.4232	47.8392	0.912048	1.51226	0.0117	0.113138	no	1.88171	1.88171
XLOC_003131	XLOC_003131	CG12942	chr2R:6781963-6785390	GFP	SIN3	OK	6.51811	7.58565	0.218818	0.3742	0.51595	0.928362	no	1.16378	1.16378
XLOC_003132	XLOC_003132	CG12943	chr2R:6791074-6793068	GFP	SIN3	NOTEST	0	0.023875	inf	0	1	1	no	#VALUE!	#VALUE!
XLOC_010599	XLOC_010599	CG12945	chr3R:5610374-5616943	GFP	SIN3	OK	62.3184	73.2939	0.234036	0.601989	0.28675	0.758395	no	1.17612	1.17612
XLOC_008848	XLOC_008848	CG12947	chr3R:5603763-5608776	GFP	SIN3	OK	8.80613	9.36992	0.0895286	0.0236771	0.95855	0.997579	no	1.06402	1.06402
XLOC_010591	XLOC_010591	CG12948,CG34409	chr3R:5568598-5573254	GFP	SIN3	OK	21.5455	21.4929	-0.003525	-0.00848416	0.98825	0.997935	no	0.99756	-1.00245
XLOC_010590	XLOC_010590	CG12950	chr3R:5559733-5565701	GFP	SIN3	NOTEST	0.200607	0.062382	-1.68517	0	1	1	no	0.310966	-3.21578
XLOC_010549	XLOC_010549	CG12951	chr3R:5154997-5156047	GFP	SIN3	NOTEST	0.477897	0.0760799	-2.65111	0	1	1	no	0.159198	-6.2815
XLOC_003464	XLOC_003464	CG12963	chr2R:11442950-11449941	GFP	SIN3	NOTEST	0.463809	0.577914	0.317326	0	1	1	no	1.24602	1.24602
XLOC_004923	XLOC_004923	CG12964	chr2R:11373456-11384712	GFP	SIN3	NOTEST	0.0897334	0.0711512	-0.334757	0	1	1	no	0.792918	-1.26116
XLOC_003478	XLOC_003478	CG12970	chr2R:11743465-11745027	GFP	SIN3	OK	1.09037	0.654892	-0.735495	-0.859054	0.1431	0.547162	no	0.600612	-1.66497
XLOC_008389	XLOC_008389	CG12971	chr3L:21348199-21349595	GFP	SIN3	OK	0.7578	0.426584	-0.828986	-0.803507	0.16625	0.591606	no	0.562925	-1.77644
XLOC_008382	XLOC_008382	CG12974	chr3L:21275089-21279062	GFP	SIN3	OK	1.02971	0.521336	-0.981952	-1.11476	0.0528	0.307618	no	0.506294	-1.97514
XLOC_008377	XLOC_008377	CG12975	chr3L:21203314-21209939	GFP	SIN3	OK	53.5851	49.4848	-0.114845	-0.273403	0.6246	0.967704	no	0.923482	-1.08286
XLOC_008364	XLOC_008364	CG12983,CG33287	chr3L:20955754-20963763	GFP	SIN3	NOTEST	0.0214024	0.0065361	-1.71127	0	1	1	no	0.305391	-3.27449
XLOC_006901	XLOC_006901	CG12984	chr3L:20984772-21020534	GFP	SIN3	NOTEST	0.246268	0.0368453	-2.74068	0	1	1	no	0.149614	-6.68385
XLOC_013176	XLOC_013176	CG12985	chrX:17755034-17781240	GFP	SIN3	NOTEST	0.0597427	0.075661	0.340788	0	1	1	no	1.26645	1.26645
XLOC_014294	XLOC_014294	CG12986	chrX:17713187-17713718	GFP	SIN3	NOTEST	0	0	0	0	1	1	no	1	1
XLOC_005920	XLOC_005920	CG1299	chr3L:4148695-4152473	GFP	SIN3	NOTEST	0.113161	0.0813674	-0.47585	0	1	1	no	0.719043	-1.39074
XLOC_014290	XLOC_014290	CG12990	chrX:17551404-17565921	GFP	SIN3	OK	0.425381	0.636871	0.582245	0.0769878	0.6895	0.982971	no	1.49718	1.49718
XLOC_013161	XLOC_013161	CG12991,CG12992	chrX:17473893-17493347	GFP	SIN3	OK	0.602065	0.831101	0.465106	0.54859	0.2663	0.733958	no	1.38042	1.38042
XLOC_014278	XLOC_014278	CG12994	chrX:17316352-17338027	GFP	SIN3	NOTEST	0.107971	0	#NAME?	0	1	1	no	#NAME?	#NAME?
XLOC_014266	XLOC_014266	CG12995	chrX:17103472-17103994	GFP	SIN3	NOTEST	0	0	0	0	1	1	no	1	1
XLOC_013153	XLOC_013153	CG12998	chrX:17112914-17113527	GFP	SIN3	NOTEST	0	0	0	0	1	1	no	1	1
XLOC_014239	XLOC_014239	CG13000	chrX:16837751-16850028	GFP	SIN3	OK	0.598599	0.615433	0.0400116	0.00589205	0.95345	0.997579	no	1.02812	1.02812
[truncated: 12,792 more rows]

## Sheet: GFP vs LID 
test_id	gene_id	gene	locus	sample_1	sample_2	status	value_1	value_2	log2(fold_change)	test_stat	p_value	q_value	significant	ratio	fold change
[truncated: 14,542 more rows]

[truncated: 5 more sheets: GFP vs SIN3+LID, GFP vs GFP+Stress, GFP vs SIN3+Stress, GFP vs LID+Stress, GFP vs SIN3+LID+Stress]
