# Supplementary material for: The histone demethylase dKDM5/LID interacts with the SIN3 histone deacetylase complex and shares functional similarities with SIN3
Source: Epigenetics Chromatin. 2016 Feb 3;9:4. doi: 10.1186/s13072-016-0053-9 (PMC4740996; doi:10.1186/s13072-016-0053-9)
Supplement: Supplementary file 3 — 10.1186/s13072-016-0053-9 Gene ontology analysis. Summarized output from GO analysis using DAVID. [file 13072_2016_53_MOESM3_ESM.xlsx]

## Sheet: SIN3
Genes regulated upon knockdown of Sin3A under normal conditions
	Pathways
	Pathway (Collapsed)	Number of Genes	Pathways (KEGG_PATHWAY Output)	Count	PValue		Genes
1	Glutathione metabolism	10	Glutathione metabolism	10	0.00951702		GstE2	Mgstl	GstD3	CG4829	GstT4	PHGPx	Dip-B	GstD7	RnrL	Idh
2	Fatty acid metabolism	7	Fatty acid metabolism	7	0.0183326		CG12512	CG3902	CG5009	CG3961	yip2	CG9629	CG2107
3	Fructose and mannose metabolism	6	Fructose and mannose metabolism	6	0.0312979		Pmm45A	CG8207	CG12766	CG8417	Pfk	CG7328
4	Pyrimidine metabolism	10	Pyrimidine metabolism	10	0.0403732		dUTPase	CG5757	su(r)	CG12267	Dak1	Ts	CG11883	CG33051	CG16758	RnrL
	Biological Processes
	Process (Collapsed)	Number of Genes	Process (GOTERM_BP_FAT Output)	Count	PValue		Genes
1	Cell junction assembly	6	septate junction assembly	6	0.000392117		Nrx-IV	Tsf2	Cont	vari	sinu	Gli
			apical junction assembly	6	0.00369622		Nrx-IV	Tsf2	Cont	vari	sinu	Gli
			cell-cell junction assembly	6	0.00509704		Nrx-IV	Tsf2	Cont	vari	sinu	Gli
			cell junction assembly	6	0.00592234		Nrx-IV	Tsf2	Cont	vari	sinu	Gli
2	Resonse to heat	10	heat shock-mediated polytene chromosome puffing	5	0.000578004		Hsp70Bbb	Hsp70Ba	Hsp70Bc	Hsp70Bb	Parp
			polytene chromosome puffing	5	0.000578004		Hsp70Bbb	Hsp70Ba	Hsp70Bc	Hsp70Bb	Parp
			cellular response to heat	5	0.00112215		Hsp70Bbb	Hsp70Ba	Hsp70Bc	Hsp70Bb	Parp
			response to heat	10	0.00513444		Hsp23	Hsp26	Hsp27	Hsp68	rut	Hsp70Bbb	Hsp70Ba	Hsp70Bc	Hsp70Bb	Parp
			response to temperature stimulus	10	0.00787846		Hsp23	Hsp26	Hsp27	Hsp68	rut	Hsp70Bbb	Hsp70Ba	Hsp70Bc	Hsp70Bb	Parp
3	Response to oxygen levels	6	response to hypoxia	6	0.00581381		Hsp23	Hsp70Bbb	Hsp70Ba	CG1600	Hsp70Bc	Hsp70Bb
			response to oxygen levels	6	0.00581381		Hsp23	Hsp70Bbb	Hsp70Ba	CG1600	Hsp70Bc	Hsp70Bb
4	Oxidation reduction	39	oxidation reduction	39	0.00421485		ifc	Cyp12a5	su(r)	Aldh-III	CG10131	CG5009	CG2064	CG9629	CG5321	Cyp6a14	CG10721	CG6439	CG5235	CG42331	CG10639	Fmo-2	CG10425	CG17221	T3dh	PHGPx	Sod3	ImpL3	CG34355	CG32068	CG11200	CG3902	Plod	Gpdh	CG3842	Pxn	CG7598	Cyp4d1	Cyp9f2	CG8046	CG12766	CG1998	CG1600	Idh	RnrL
5	Organic acid transport	8	amino acid transport	7	0.00450212		CG3476	CG9413	JhI-21	CG5535	Ncc69	Eaat1	CG4743
			carboxylic acid transport	8	0.00457296		CG3476	CG9413	JhI-21	CG1907	CG5535	Ncc69	Eaat1	CG4743
			organic acid transport	8	0.00457296		CG3476	CG9413	JhI-21	CG1907	CG5535	Ncc69	Eaat1	CG4743
			amine transport	7	0.00575961		CG3476	CG9413	JhI-21	CG5535	Ncc69	Eaat1	CG4743
6	Fatty acid metabolism	8	fatty acid metabolic process	8	0.00457296		ifc	CG5009	CG10131	yip2	CG6178	CG1998	bgm	U26
7	Glycerol/alditol metabolism	5	glycerol metabolic process	5	0.00473517		CG1271	Gpdh	CG8046	CG14883	CG2818
			alditol metabolic process	5	0.00473517		CG1271	Gpdh	CG8046	CG14883	CG2818
8	Nitrogen compound biosynthesis	19	nitrogen compound biosynthetic process	19	0.0049775		Nmnat	CG32068	su(r)	Pcd	CG11703	Ts	ade5	rut	Sam-S	CG13090	CG10738	CG5757	Aprt	l(3)02640	Ac3	Alas	CG2246	eas	Gs2
9	Macromolecular complex subunit organization	17	cellular macromolecular complex subunit organization	17	0.00654188		CG4942	Mcm7	Elp2	roX2	sub	comt	unc-13	mTTF	Mcm5	spn-E	dom	CG7598	asp	Caf1-180	Gel	ALiX	alphaTub84B
10	Cell Cycle (M Phase)	8	meiotic chromosome segregation	8	0.00685811		pav	nod	ncd	Klp3A	sub	polo	Mcm5	Gli
11	Respiratory system development	14	regulation of tube size, open tracheal system	5	0.00704454		Nrx-IV	vari	Lac	sinu	Gli
			respiratory system development	14	0.00747828		DAAM	caps	Hs6st	N	Nrx-IV	ct	scb	Cdk4	lea	vari	sinu	Lac	wus	Gli
			open tracheal system development	14	0.00747828		DAAM	caps	Hs6st	N	Nrx-IV	ct	scb	Cdk4	lea	vari	sinu	Lac	wus	Gli
12	Deoxyribonucleotide metabolism	3	pyrimidine deoxyribonucleotide metabolic process	3	0.00887837		dUTPase	CG5757	Ts
			2'-deoxyribonucleotide metabolic process	3	0.00887837		dUTPase	CG5757	Ts

## Sheet: LID
Genes regulated upon knockdown of lid under normal conditions
	Pathways
	Pathway (Collapsed)	Number of Genes	Pathways (KEGG_PATHWAY Output)	Count	PValue		Genes
1	Glutathione metabolism	5	Glutathione metabolism	5	0.00325102		GstE2	CG4829	GstT4	GstD7	GstE9
2	Xenobiotic metabolism	4	Metabolism of xenobiotics by cytochrome P450	4	0.025707		GstE2	GstT4	GstD7	GstE9
			Drug metabolism	4	0.0278658		GstE2	GstT4	GstD7	GstE9
3	Endocytosis	5	Endocytosis	5	0.0456419		Hsp68	Hsp70Bbb	Hsp70Ba	Hsp70Bc	Hsp70Bb
	Biological Processes
	Process (Collapsed)	Number of Genes	Process (GOTERM_BP_FAT Output)	Count	PValue		Genes
1	Response to heat	8	response to heat	8	1.50159e-06		Hsp23	Hsp26	Hsp27	Hsp68	Hsp70Bbb	Hsp70Ba	Hsp70Bc	Hsp70Bb
			response to temperature stimulus	8	2.289e-06		Hsp23	Hsp26	Hsp27	Hsp68	Hsp70Bbb	Hsp70Ba	Hsp70Bc	Hsp70Bb
			heat shock-mediated polytene chromosome puffing	4	0.000283769		Hsp70Bbb	Hsp70Ba	Hsp70Bc	Hsp70Bb
			polytene chromosome puffing	4	0.000283769		Hsp70Bbb	Hsp70Ba	Hsp70Bc	Hsp70Bb
			cellular response to heat	4	0.000424189		Hsp70Bbb	Hsp70Ba	Hsp70Bc	Hsp70Bb
2	Response to abiotic stimulus	9	response to abiotic stimulus	9	0.00013247		Hsp23	Hsp26	Hsp27	Tpi	Hsp68	Hsp70Bbb	Hsp70Ba	Hsp70Bc	Hsp70Bb
3	Response to oxygen levels	5	response to hypoxia	5	0.000135122		Hsp23	Hsp70Bbb	Hsp70Ba	Hsp70Bc	Hsp70Bb
			response to oxygen levels	5	0.000135122		Hsp23	Hsp70Bbb	Hsp70Ba	Hsp70Bc	Hsp70Bb
4	Determination of life span	5	determination of adult life span	5	0.00153721		Hsp26	Hsp27	Tpi	Hsp68	Eaat1
			multicellular organismal aging	5	0.00153721		Hsp26	Hsp27	Tpi	Hsp68	Eaat1
			aging	5	0.00153721		Hsp26	Hsp27	Tpi	Hsp68	Eaat1
5	Stem cell maintenance	3	germ-line stem cell maintenance	3	0.00858062		Ser	Dad	N

## Sheet: SIN3+LID
Genes regulated upon dual knockdown of Sin3A and lid under normal conditions
	Pathways
	Pathway (Collapsed)	Number of Genes	Pathways (KEGG_PATHWAY Output)	Count	PValue
1	DNA replication	12	DNA replication	12	6.00032e-05		Mcm7	RfC3	Mcm2	Gnf1	RpA-70	DNApol-alpha180	Mcm5	CG11164	CG2990	RfC4	dpa	RPA2
2	Mismatch repair	7	Mismatch repair	7	0.00361484		RfC3	Gnf1	Msh6	spel1	RpA-70	RfC4	RPA2
3	Endocytosis	14	Endocytosis	14	0.0337424		CG8243	CG7192	Hsp68	CHMP2B	ALiX	CG2224	cenB1A	CG6259	Hsp70Bbb	Drp1	Hsp70Ba	Hsp70Bc	Hsp70Bb	Chmp1
4	Pyrimidine metabolism	13	Pyrimidine metabolism	13	0.0337424		Trxr-1	su(r)	Ts	Dak1	CG11883	CRMP	CG5757	CG12267	DNApol-alpha180	CG33051	CG17224	CG16758	RnrL
5	Glutathione metabolism	11	Glutathione metabolism	11	0.0359694		Gclc	GstD3	Pgd	CG4829	GstT4	PHGPx	Dip-B	GstD7	RnrL	GstE9	Idh
	Biological Processes
	Process (Collapsed)	Number of Genes	Process (GOTERM_BP_FAT Output)	Count	PValue
1	Cell Cycle (M Phase)	69	chromosome segregation	27	3.43991e-09		Ndc80	cnn	cmet	Sse	polo	Mcm5	Smc5	toc	pav	glu	SMC2	flw	Cap-G	barr	Gli	Klp67A	Axs	ncd	sub	rod	nod	SMC1	sls	Klp3A	pim	CAP-D2	Nnf1a
			mitotic sister chromatid segregation	15	2.47845e-07		Ndc80	Sse	cmet	Smc5	toc	rod	glu	SMC2	sls	pim	Cap-G	barr	CAP-D2	Klp67A	Nnf1a
			sister chromatid segregation	15	3.33966e-07		Ndc80	Sse	cmet	Smc5	toc	rod	glu	SMC2	sls	pim	Cap-G	barr	CAP-D2	Klp67A	Nnf1a
			mitosis	27	4.03243e-07		Ndc80	cnn	cmet	Sse	polo	Smc5	toc	glu	SMC2	Cap-G	zwilch	barr	Klp67A	Klp61F	ncd	sub	scra	Syx13	rod	asp	swa	sls	Mcm2	pim	cdc2	CAP-D2	Nnf1a
			M phase of mitotic cell cycle	27	5.31121e-07		Ndc80	cnn	cmet	Sse	polo	Smc5	toc	glu	SMC2	Cap-G	zwilch	barr	Klp67A	Klp61F	ncd	sub	scra	Syx13	rod	asp	swa	sls	Mcm2	pim	cdc2	CAP-D2	Nnf1a
			nuclear division	27	5.31121e-07		Ndc80	cnn	cmet	Sse	polo	Smc5	toc	glu	SMC2	Cap-G	zwilch	barr	Klp67A	Klp61F	ncd	sub	scra	Syx13	rod	asp	swa	sls	Mcm2	pim	cdc2	CAP-D2	Nnf1a
			cell cycle	68	7.11367e-07		Pu	RpL17	cmet	polo	r-cup	Mcm5	Smc5	RpL14	Hsp83	SMC2	glu	RpS16	barr	Gli	alphaTub84B	sti	ncd	c(3)G	mia	RfC4	rod	asp	swa	SMC1	sls	tefu	pim	cbs	RpA-70	Nnf1a	dpa	Ndc80	cnn	Sse	bol	N	pbl	toc	dom	pav	e(r)	Cdk4	tum
			organelle fission	27	1.03172e-06		Ndc80	cnn	cmet	Sse	polo	Smc5	toc	glu	SMC2	Cap-G	zwilch	barr	Klp67A	Klp61F	ncd	sub	scra	Syx13	rod	asp	swa	sls	Mcm2	pim	cdc2	CAP-D2	Nnf1a
			mitotic cell cycle	44	7.23134e-06		Ndc80	cnn	Pu	Sse	cmet	RpL17	polo	Smc5	RpL14	Hsp83	toc	pav	SMC2	glu	tum	RpS16	Cap-G	ssp3	zwilch	barr	Klp67A	alphaTub84B	Klp61F	RpL26	ncd	Spc105R	sub	scra	Cks30A	Syx13	rod	asp	ct	swa	nod	sls	Klp3A	Mcm2	pim	RpA-70	cdc2	CAP-D2	dpa
			cell cycle process	59	9.59158e-06		RpL17	cmet	polo	r-cup	Mcm5	Smc5	RpL14	Hsp83	SMC2	glu	RpS16	barr	alphaTub84B	Gli	sti	ncd	c(3)G	mia	rod	asp	swa	SMC1	sls	pim	cbs	RpA-70	Nnf1a	dpa	Ndc80	cnn	Sse	bol	pbl	toc	pav	tum	mud	Cap-G	ssp3	zwilch	Klp67A	Axs	Klp61F
			M phase	53	1.4185e-05		RpL17	cmet	polo	Mcm5	r-cup	Smc5	RpL14	Hsp83	glu	SMC2	RpS16	barr	alphaTub84B	Gli	ncd	c(3)G	mia	asp	rod	swa	sls	pim	RpA-70	Nnf1a	dpa	Ndc80	cnn	Sse	bol	pbl	toc	pav	mud	tum	Cap-G	ssp3	zwilch	Klp67A	Axs	Klp61F	RpL26	Spc105R	sub
			cell cycle phase	53	3.92772e-05		RpL17	cmet	polo	Mcm5	r-cup	Smc5	RpL14	Hsp83	glu	SMC2	RpS16	barr	alphaTub84B	Gli	ncd	c(3)G	mia	asp	rod	swa	sls	pim	RpA-70	Nnf1a	dpa	Ndc80	cnn	Sse	bol	pbl	toc	pav	mud	tum	Cap-G	ssp3	zwilch	Klp67A	Axs	Klp61F	RpL26	Spc105R	sub
			female meiosis	12	0.00111476		pav	nod	ncd	cnn	mud	Klp3A	sub	polo	Cks30A	Gli	Syx13	Axs
			meiotic chromosome segregation	11	0.0017881		pav	nod	ncd	cnn	Klp3A	sub	polo	Mcm5	Gli	Klp67A	Axs
			meiotic cell cycle	24	0.00361856		cnn	ncd	sub	Sse	mre11	Msh6	c(3)G	polo	r-cup	Mcm5	scra	Cks30A	bol	Syx13	mia	asp	pav	nod	mud	Klp3A	cdc2	Gli	Klp67A	Axs
			meiosis	23	0.00392722		cnn	ncd	sub	Sse	mre11	Msh6	c(3)G	polo	r-cup	Mcm5	scra	Cks30A	bol	Syx13	mia	pav	nod	mud	Klp3A	cdc2	Gli	Klp67A	Axs
			M phase of meiotic cell cycle	23	0.00392722		cnn	ncd	sub	Sse	mre11	Msh6	c(3)G	polo	r-cup	Mcm5	scra	Cks30A	bol	Syx13	mia	pav	nod	mud	Klp3A	cdc2	Gli	Klp67A	Axs
2	Chromosome organization	45	chromosome organization	45	8.49661e-09		HP4	Ndc80	Sse	cmet	Bka	scf	Sir2	Acf1	Mcm5	stwl	Smc5	toc	dom	PSR	glu	SMC2	Cap-G	barr	Hsp70Bbb	Klp67A	krimp	jumu	su(Hw)	sti	E(bx)	mre11	spel1	E(Pc)	spn-E	Btk29A	rod	asp	SMC1	sls	tefu	Mcm2	pim	Cp190	Rpd3	CAP-D2	Hsp70Ba	Hsp70Bc	Hsp70Bb
			chromosome condensation	8	0.00158422		glu	SMC2	sls	Mcm2	Cap-G	Mcm5	barr	CAP-D2
			mitotic chromosome condensation	6	0.00187337		glu	SMC2	sls	Cap-G	barr	CAP-D2
3	Cell Division/Cytokinesis	31	cell division	31	3.94575e-06		fs(1)Yb	cnn	tkv	pon	polo	bol	N	pbl	pav	tum	Cap-G	kst	zwilch	Drp1	Klp67A	eas	Klp61F	sti	ncd	sub	scra	Cks30A	Syx13	CG10068	asp	InR	swa	sls	Klp3A	Mcm2	cdc2
			cytokinesis	13	0.00262215		sti	polo	scra	CG10068	pbl	Syx13	pav	tum	Klp3A	Cap-G	kst	Drp1	Klp67A
4	Cytoskeleton/Spindle organization	56	spindle organization	33	3.5049e-06		Ndc80	cnn	cmet	RpL17	polo	RpL14	pbl	Hsp83	toc	pav	glu	SMC2	mud	tum	RpS16	Cap-G	ssp3	barr	Klp67A	alphaTub84B	Axs	Klp61F	RpL26	ncd	Spc105R	sub	Cks30A	asp	nod	Klp3A	RpA-70	CAP-D2	dpa
			microtubule cytoskeleton organization	39	6.22684e-06		Ndc80	cnn	cmet	RpL17	polo	RpL14	pbl	Hsp83	toc	pav	armi	glu	SMC2	mud	tum	RpS16	Cap-G	ssp3	barr	Klp67A	alphaTub84B	Axs	Klp61F	RpL26	ncd	Spc105R	sub	Cks30A	Cep135	asp	nod	atl	Klp3A	cbs	RpA-70	CAP-D2	egh	dpa	Rac2
			cytoskeleton organization	52	1.38349e-05		RpL17	cmet	polo	RpL14	Hsp83	armi	glu	SMC2	RpS16	barr	alphaTub84B	sti	ncd	asp	ALiX	sls	atl	cbs	RpA-70	dpa	Rac2	Ndc80	cnn	Pdk1	pbl	N	toc	pav	moody	mud	tum	Cap-G	ssp3	Klp67A	Axs	Klp61F	CG3618	RpL26	Spc105R	sub	scra	Cks30A	Vinc
			mitotic spindle organization	28	3.04092e-05		Ndc80	cnn	cmet	RpL17	polo	RpL14	Hsp83	toc	pav	glu	SMC2	RpS16	tum	Cap-G	ssp3	barr	alphaTub84B	Klp67A	Klp61F	RpL26	ncd	Spc105R	asp	nod	Klp3A	RpA-70	CAP-D2	dpa
			microtubule-based process	45	7.40592e-05		betaTub60D	Ndc80	betaTub56D	cnn	cmet	RpL17	polo	RpL14	pbl	Hsp83	toc	pav	armi	glu	SMC2	mud	tum	RpS16	Cap-G	ssp3	barr	Klp67A	alphaTub84B	Axs	dyn-p25	Klp61F	RpL26	ncd	Spc105R	sub	Cks30A	Cep135	AGO2	asp	nod	atl	Klp3A	Cp190	cbs	RpA-70	betaTub97EF	CAP-D2	egh
			protein polymerization	7	0.000829407		betaTub60D	Gel	ALiX	betaTub56D	betaTub97EF	alphaTub84B	Klp67A
			spindle assembly	8	0.00284605		nod	ncd	mud	sub	polo	Cks30A	pbl	Klp67A
			meiotic spindle organization	6	0.00429733		nod	ncd	mud	sub	polo	Axs
			microtubule organizing center organization	9	0.00609878		armi	ncd	cnn	Klp3A	cbs	Cep135	Klp67A	Hsp83	Klp61F
			spindle assembly involved in female meiosis	4	0.00618148		nod	ncd	mud	polo
			microtubule-based movement	14	0.00871039		betaTub60D	betaTub56D	ncd	sub	cmet	AGO2	pav	nod	Klp3A	betaTub97EF	alphaTub84B	Klp67A	Klp61F	dyn-p25
5	Cell junction assembly	11	apical junction assembly	10	1.59434e-05		Nrx-IV	Tsf2	moody	Cont	kst	vari	Patj	pck	sinu	Gli
			cell-cell junction organization	11	2.48385e-05		Nrx-IV	Tsf2	moody	Cont	kst	vari	Patj	pck	sinu	Gli	Rac2
			septate junction assembly	8	2.98271e-05		Nrx-IV	Tsf2	moody	Cont	vari	pck	sinu	Gli
			cell-cell junction assembly	10	3.05978e-05		Nrx-IV	Tsf2	moody	Cont	kst	vari	Patj	pck	sinu	Gli
			cell junction organization	11	3.25802e-05		Nrx-IV	Tsf2	moody	Cont	kst	vari	Patj	pck	sinu	Gli	Rac2
			cell junction assembly	10	4.14268e-05		Nrx-IV	Tsf2	moody	Cont	kst	vari	Patj	pck	sinu	Gli
6	Epithelium development	28	endothelial cell development	7	5.25993e-05		Nrx-IV	moody	Cont	pck	sinu	Gli	kune
			endothelial cell differentiation	7	5.25993e-05		Nrx-IV	moody	Cont	pck	sinu	Gli	kune
			epithelial cell development	7	5.25993e-05		Nrx-IV	moody	Cont	pck	sinu	Gli	kune
			establishment of endothelial blood-brain barrier	6	0.000254339		Nrx-IV	moody	Cont	pck	sinu	kune
			glial cell differentiation	7	0.00110333		Nrx-IV	spen	moody	Cont	pck	sinu	N
			epithelium development	27	0.00164906		tkv	pck	N	foi	stck	Nrx-IV	Inx2	moody	gbb	barr	Patj	Lac	sinu	Gli	shn	kune	jumu	bnl	Btk29A	InR	scb	Cont	kuk	pnr	Dad	egh	Rac2
			epithelial cell differentiation	7	0.00234861		Nrx-IV	moody	Cont	pck	sinu	Gli	kune
			morphogenesis of embryonic epithelium	16	0.00503092		tkv	N	Btk29A	stck	Nrx-IV	InR	scb	Inx2	gbb	kuk	Patj	Lac	pnr	shn	jumu	Rac2
7	Oxidation reduction	62	oxidation reduction	62	5.54985e-05		Trxr-1	ifc	GstO1	Cyp12a5	Aldh-III	CG10131	CG11876	CG5009	SdhB	Cyt-b5-r	CG5321	CG5703	Cyt-c-p	CG10721	CG17928	PSR	Gpo-1	Fmo-2	CG10425	CG14997	l(2)35Di	CG34355	CG32068	CG8680	CG11151	Gpdh	Pxn	Cyp9f2	Pgd	CG12203	su(r)	CG2064	CG9629	CG9436	Cyp6a14	CG3731	CG5548	CG6439	CG5235	CG32649	mud	CG10639	CG42331
8	Determination of life span	16	aging	16	0.000365167		car	Trxr-1	Indy	Sir2	Hsp68	lt	Btk29A	mthl5	bmm	InR	Hsp26	Tpi	Hsp27	Rpd3	mthl1	Eaat1
			multicellular organismal aging	16	0.000365167		car	Trxr-1	Indy	Sir2	Hsp68	lt	Btk29A	mthl5	bmm	InR	Hsp26	Tpi	Hsp27	Rpd3	mthl1	Eaat1
			determination of adult life span	16	0.000365167		car	Trxr-1	Indy	Sir2	Hsp68	lt	Btk29A	mthl5	bmm	InR	Hsp26	Tpi	Hsp27	Rpd3	mthl1	Eaat1
9	Response to heat	14	response to heat	14	0.000607443		Hsp68	TotA	Hsp83	Hsp23	Hsp26	Hsp27	Hsp67Ba	Hsp67Bc	Hsp70Bbb	Hsp70Ba	CG14207	Hsp70Bc	Parp	Hsp70Bb
			response to temperature stimulus	14	0.00116903		Hsp68	TotA	Hsp83	Hsp23	Hsp26	Hsp27	Hsp67Ba	Hsp67Bc	Hsp70Bbb	Hsp70Ba	CG14207	Hsp70Bc	Parp	Hsp70Bb
			heat shock-mediated polytene chromosome puffing	5	0.0019332		Hsp70Bbb	Hsp70Ba	Hsp70Bc	Hsp70Bb	Parp
			polytene chromosome puffing	5	0.0019332		Hsp70Bbb	Hsp70Ba	Hsp70Bc	Hsp70Bb	Parp
			cellular response to heat	5	0.0036953		Hsp70Bbb	Hsp70Ba	Hsp70Bc	Hsp70Bb	Parp
10	Response to oxygen levels	8	response to oxygen levels	8	0.000611061		Hsp23	h	Trxr-1	Hsp70Bbb	Hsp70Ba	CG1600	Hsp70Bc	Hsp70Bb
			response to hypoxia	8	0.000611061		Hsp23	h	Trxr-1	Hsp70Bbb	Hsp70Ba	CG1600	Hsp70Bc	Hsp70Bb
11	Peripheral nervous system development	15	peripheral nervous system development	15	0.000656095		spen	cnn	Dscam	N	pbl	tutl	pav	Nrx-IV	ct	glu	chn	RabX1	barr	Gli	shn
12	Fatty acid metabolism	11	fatty acid metabolic process	11	0.00100029		CG17928	ifc	Tpi	CG8306	CG5009	CG10131	Cyt-b5-r	yip2	CG6178	bgm	U26
13	DNA metabolism	26	DNA metabolic process	26	0.00147576		WRNexo	Mcm7	mio	Mcm5	NfI	RPA2	RecQ4	RfC3	DNApol-alpha180	CG4570	mre11	c(3)G	Msh6	spel1	CG2990	Btk29A	RfC4	nod	Klp3A	tefu	Gnf1	Mcm2	pim	RpA-70	RnrL	dpa
14	DNA replication	15	DNA replication	15	0.00157549		Mcm7	Mcm5	Btk29A	CG2990	RfC4	NfI	RPA2	RecQ4	RfC3	Mcm2	Gnf1	RpA-70	DNApol-alpha180	dpa	RnrL
15	Pigment metabolism	12	pigment metabolic process	12	0.00165406		car	KH1	Hml	Aprt	ade3	Pu	Alas	ade5	lt	ninaG	Coprox	pnr
16	Respiratory system development	20	respiratory system development	20	0.00183436		h	bnl	tkv	robo	pck	foi	N	Btk29A	ct	Nrx-IV	scb	Cdk4	lea	vari	barr	sinu	Lac	Gli	wus	Rac2
			open tracheal system development	20	0.00183436		h	bnl	tkv	robo	pck	foi	N	Btk29A	ct	Nrx-IV	scb	Cdk4	lea	vari	barr	sinu	Lac	Gli	wus	Rac2
			regulation of tube size, open tracheal system	6	0.00545331		Nrx-IV	vari	Lac	pck	sinu	Gli
17	Cofactor metabolism	15	cofactor metabolic process	15	0.00403358		Tal	Pu	SdhB	Ciao1	CG6178	CG6439	Tpi	Gclc	CG7920	CG9836	Pgd	Alas	CG5599	Coprox	Idh
18	Hexose metabolism	13	hexose metabolic process	13	0.00437138		Tal	CG5322	LM408	Pdk	Tpi	Pgm	Pepck	Eno	Pgd	O-fut2	O-fut1	ImpL3	Pfk
19	Macromolecular complex subunit organization	23	cellular macromolecular complex subunit organization	23	0.00469892		betaTub60D	betaTub56D	Mcm7	E(bx)	CG7414	tkv	sub	comt	Acf1	Mcm5	spn-E	AGO2	dom	CG7598	asp	Gel	lds	ALiX	atl	Mcm2	betaTub97EF	alphaTub84B	Klp67A
			cellular macromolecular complex assembly	19	0.00939681		betaTub60D	betaTub56D	Mcm7	E(bx)	CG7414	tkv	sub	comt	Acf1	Mcm5	spn-E	AGO2	CG7598	Gel	ALiX	Mcm2	betaTub97EF	alphaTub84B	Klp67A
20	Cell adhesion	20	cell adhesion	20	0.00766451		CG3618	betaInt-nu	Vinc	N	pbl	Hml	CG31999	Nrx-IV	scb	flw	Cont	mp	NijA	Nrt	Lac	boi	O-fut1	egh	18w	BM-40-SPARC
[truncated: 25 more columns]

## Sheet: GFP+Stress
Genes regulated upon GFP RNAi under paraquat induced oxidative stress conditions
	Pathways
	Pathway (Collapsed)	Number of Genes	Pathways (KEGG_PATHWAY Output)	Count	PValue
1	Ribosome	16	Ribosome	16	1.44962e-07		RpL26	RpL28	RpL17	RpL34b	RpL23	RpL14	RpL35A	RpS27	RpL4	RpS7	RpS16	RpL13A	RpL31	RpL23A	RpS8	RpL35
2	DNA replication	9	DNA replication	9	1.34605e-05		Mcm7	RfC3	Mcm2	Gnf1	RpA-70	DNApol-alpha180	Mcm5	mus209	RPA2
3	Mismatch repair	7	Mismatch repair	7	2.84579e-05		RfC3	Gnf1	Msh6	spel1	RpA-70	mus209	RPA2
4	Glycolysis / Gluconeogenesis	9	Glycolysis / Gluconeogenesis	9	0.000335588		Hex-A	Ald	Tpi	CG11876	Eno	fbp	Pglym78	ImpL3	Pfk
5	Fructose and mannose metabolism	5	Fructose and mannose metabolism	5	0.0213409		Hex-A	Ald	Tpi	fbp	Pfk
6	Nucleotide excision repair	5	Nucleotide excision repair	5	0.0319757		RfC3	Gnf1	RpA-70	mus209	RPA2
	Biological Processes
	Process (Collapsed)	Number of Genes	Process (GOTERM_BP_FAT Output)	Count	PValue
1	Cytoskeleton/Spindle organization	33	spindle organization	30	2.03619e-17		cmet	RpL17	polo	RpL14	pbl	Hsp83	pav	glu	SMC2	tum	RpS16	Cap-G	barr	Klp67A	RpL35	Klp61F	RpL26	ncd	Spc105R	RpL28	sub	RpL23	Cks30A	Bub3	asp	Klp3A	RpL31	RpA-70	CAP-D2	mus209
			mitotic spindle organization	27	4.27141e-16		cmet	RpL17	polo	RpL14	Hsp83	pav	glu	SMC2	tum	RpS16	Cap-G	barr	RpL35	Klp67A	Klp61F	RpL26	ncd	Spc105R	RpL28	RpL23	Bub3	asp	Klp3A	RpL31	RpA-70	CAP-D2	mus209
			microtubule cytoskeleton organization	31	5.952e-15		cmet	RpL17	polo	RpL14	pbl	Hsp83	pav	glu	SMC2	tum	RpS16	Cap-G	barr	Klp67A	RpL35	Klp61F	RpL26	ncd	Spc105R	RpL28	sub	RpL23	Cks30A	Cep135	Bub3	asp	Klp3A	RpL31	RpA-70	CAP-D2	mus209
			microtubule-based process	31	2.0228e-11		cmet	RpL17	polo	RpL14	pbl	Hsp83	pav	glu	SMC2	tum	RpS16	Cap-G	barr	Klp67A	RpL35	Klp61F	RpL26	ncd	Spc105R	RpL28	sub	RpL23	Cks30A	Cep135	Bub3	asp	Klp3A	RpL31	RpA-70	CAP-D2	mus209
			cytoskeleton organization	33	2.52113e-11		cmet	RpL17	polo	RpL14	pbl	Hsp83	pav	glu	SMC2	tum	RpS16	Cap-G	barr	Klp67A	RpL35	Klp61F	RpL26	sti	ncd	Spc105R	RpL28	sub	RpL23	scra	Cks30A	Cep135	Bub3	asp	Klp3A	RpL31	RpA-70	CAP-D2	mus209
			spindle elongation	10	1.09604e-05		RpL26	ncd	RpS16	RpL31	Klp3A	RpL17	RpL28	RpL23	RpL14	RpL35
			mitotic spindle elongation	9	7.38531e-05		RpL26	ncd	RpS16	RpL31	RpL17	RpL28	RpL23	RpL14	RpL35
			spindle assembly	6	0.000279775		ncd	sub	polo	Cks30A	pbl	Klp67A
			microtubule organizing center organization	6	0.00147741		ncd	Klp3A	Cep135	Klp67A	Hsp83	Klp61F
			centrosome cycle	5	0.00380366		ncd	Cep135	Klp67A	Hsp83	Klp61F
			centrosome organization	5	0.00723231		ncd	Cep135	Klp67A	Hsp83	Klp61F
2	Cell Cycle (M Phase)	39	mitotic cell cycle	34	2.86406e-15		cmet	RpL17	polo	RpL14	Hsp83	pav	glu	SMC2	tum	RpS16	Cap-G	barr	Klp67A	RpL35	Klp61F	RpL26	ncd	Spc105R	RpL28	sub	RpL23	scra	Cks30A	Bub3	rod	asp	RpL31	Klp3A	Mcm2	RpA-70	cdc2	mus209	CAP-D2	Nnf1a
			M phase	37	6.82783e-14		cmet	RpL17	polo	Mcm5	RpL14	pbl	Hsp83	pav	glu	SMC2	tum	RpS16	Cap-G	barr	Klp67A	RpL35	Klp61F	RpL26	ncd	Spc105R	RpL28	sub	Msh6	RpL23	scra	Cks30A	Bub3	rod	asp	RpL31	Klp3A	Mcm2	RpA-70	cdc2	mus209	CAP-D2	Nnf1a
			cell cycle process	39	1.54333e-13		cmet	RpL17	polo	Mcm5	RpL14	pbl	Hsp83	pav	glu	SMC2	tum	RpS16	Cap-G	barr	Klp67A	RpL35	Klp61F	RpL26	sti	ncd	Spc105R	RpL28	sub	Msh6	RpL23	scra	Cks30A	Cep135	Bub3	rod	asp	RpL31	Klp3A	Mcm2	RpA-70	cdc2	mus209	CAP-D2	Nnf1a
			cell cycle phase	37	2.11278e-13		cmet	RpL17	polo	Mcm5	RpL14	pbl	Hsp83	pav	glu	SMC2	tum	RpS16	Cap-G	barr	Klp67A	RpL35	Klp61F	RpL26	ncd	Spc105R	RpL28	sub	Msh6	RpL23	scra	Cks30A	Bub3	rod	asp	RpL31	Klp3A	Mcm2	RpA-70	cdc2	mus209	CAP-D2	Nnf1a
			cell cycle	39	6.28529e-12		cmet	RpL17	polo	Mcm5	RpL14	pbl	Hsp83	pav	glu	SMC2	tum	RpS16	Cap-G	barr	Klp67A	RpL35	Klp61F	RpL26	sti	ncd	Spc105R	RpL28	sub	Msh6	RpL23	scra	Cks30A	Cep135	Bub3	rod	asp	RpL31	Klp3A	Mcm2	RpA-70	cdc2	mus209	CAP-D2	Nnf1a
			mitosis	17	6.25014e-09		ncd	sub	cmet	polo	scra	rod	asp	glu	SMC2	Mcm2	Cap-G	cdc2	barr	CAP-D2	Klp67A	Klp61F	Nnf1a
			M phase of mitotic cell cycle	17	7.62629e-09		ncd	sub	cmet	polo	scra	rod	asp	glu	SMC2	Mcm2	Cap-G	cdc2	barr	CAP-D2	Klp67A	Klp61F	Nnf1a
			nuclear division	17	7.62629e-09		ncd	sub	cmet	polo	scra	rod	asp	glu	SMC2	Mcm2	Cap-G	cdc2	barr	CAP-D2	Klp67A	Klp61F	Nnf1a
			organelle fission	17	1.23672e-08		ncd	sub	cmet	polo	scra	rod	asp	glu	SMC2	Mcm2	Cap-G	cdc2	barr	CAP-D2	Klp67A	Klp61F	Nnf1a
			chromosome segregation	15	1.88392e-08		ncd	sub	cmet	polo	Mcm5	pav	rod	glu	SMC2	Klp3A	Cap-G	barr	CAP-D2	Klp67A	Nnf1a
			mitotic sister chromatid segregation	9	1.33556e-06		rod	glu	SMC2	Cap-G	cmet	barr	CAP-D2	Klp67A	Nnf1a
			sister chromatid segregation	9	1.58525e-06		rod	glu	SMC2	Cap-G	cmet	barr	CAP-D2	Klp67A	Nnf1a
			meiotic chromosome segregation	7	0.00052475		pav	ncd	Klp3A	sub	polo	Mcm5	Klp67A
			meiotic cell cycle	12	0.00144699		pav	asp	ncd	Klp3A	sub	Msh6	polo	Mcm5	cdc2	scra	Cks30A	Klp67A
			M phase of meiotic cell cycle	11	0.00321362		pav	ncd	Klp3A	sub	Msh6	polo	Mcm5	cdc2	scra	Cks30A	Klp67A
			meiosis	11	0.00321362		pav	ncd	Klp3A	sub	Msh6	polo	Mcm5	cdc2	scra	Cks30A	Klp67A
			female meiosis	6	0.00538101		pav	ncd	Klp3A	sub	polo	Cks30A
3	Chromosome organization	23	chromosome organization	23	2.66987e-08		su(Hw)	sti	Xrp1	cmet	spel1	scf	Mcm5	rod	asp	PSR	glu	SMC2	Mcm2	Cap-G	barr	Hsp70Bbb	CAP-D2	Klp67A	Hsp70Ba	Hsp70Bc	jumu	Nnf1a	Hsp70Bb
			chromosome condensation	7	1.28017e-05		glu	SMC2	Mcm2	Cap-G	Mcm5	barr	CAP-D2
			mitotic chromosome condensation	5	0.000155374		glu	SMC2	Cap-G	barr	CAP-D2
			DNA packaging	7	0.00106168		glu	SMC2	Mcm2	Cap-G	Mcm5	barr	CAP-D2
4	Cell Division/Cytokinesis	17	cell division	17	7.42209e-07		sti	ncd	sub	polo	scra	Cks30A	pbl	pav	asp	tum	Klp3A	Mcm2	Cap-G	cdc2	kst	Klp67A	Klp61F
			cytokinesis	10	1.21626e-05		pav	sti	tum	Klp3A	Cap-G	polo	kst	scra	pbl	Klp67A
			cytokinesis, contractile ring formation	4	0.00383207		pav	sti	scra	pbl
			formation of actomyosin apparatus involved in cytokinesis	4	0.00383207		pav	sti	scra	pbl
5	DNA replication	11	DNA replication	11	7.91184e-06		Mcm7	RfC3	Mcm2	Gnf1	RpA-70	lat	DNApol-alpha180	Mcm5	mus209	RnrL	RPA2
			DNA-dependent DNA replication	8	6.62531e-05		Mcm7	Mcm2	RpA-70	lat	DNApol-alpha180	Mcm5	mus209	RPA2
			DNA replication initiation	4	0.00222294		Mcm7	Mcm2	lat	Mcm5
			pre-replicative complex assembly	3	0.00637943		Mcm7	Mcm2	Mcm5
6	DNA metabolism	16	DNA metabolic process	16	9.47373e-06		WRNexo	Mcm7	Rrp1	Msh6	spel1	Mcm5	RPA2	RfC3	Klp3A	Mcm2	Gnf1	RpA-70	lat	DNApol-alpha180	mus209	RnrL
7	Hexose metabolism	10	hexose metabolic process	10	2.00077e-05		Hex-A	Ald	Tpi	CG5322	Eno	Pglym78	O-fut2	ImpL3	Pfk	Pdk
			glycolysis	7	3.24938e-05		Hex-A	Ald	Tpi	Eno	Pglym78	ImpL3	Pfk
			monosaccharide metabolic process	10	5.78322e-05		Hex-A	Ald	Tpi	CG5322	Eno	Pglym78	O-fut2	ImpL3	Pfk	Pdk
			glucose metabolic process	8	0.000102959		Hex-A	Ald	Tpi	Eno	Pglym78	ImpL3	Pfk	Pdk
			hexose catabolic process	7	0.000108408		Hex-A	Ald	Tpi	Eno	Pglym78	ImpL3	Pfk
			glucose catabolic process	7	0.000108408		Hex-A	Ald	Tpi	Eno	Pglym78	ImpL3	Pfk
			monosaccharide catabolic process	7	0.000123682		Hex-A	Ald	Tpi	Eno	Pglym78	ImpL3	Pfk
			alcohol catabolic process	7	0.000284533		Hex-A	Ald	Tpi	Eno	Pglym78	ImpL3	Pfk
			cellular carbohydrate catabolic process	7	0.000284533		Hex-A	Ald	Tpi	Eno	Pglym78	ImpL3	Pfk
			carbohydrate catabolic process	8	0.000704943		Hex-A	Ald	Tpi	Eno	Pglym78	CG5210	ImpL3	Pfk
8	Electron transport chain	8	generation of precursor metabolites and energy	15	3.3703e-05		Hex-A	Ald	SdhB	cype	Cyt-c-p	Pglym78	CG3321	CG5548	Tpi	Gpo-1	Eno	RFeSP	l(2)35Di	ImpL3	Pfk
			electron transport chain	7	0.00554738		CG5548	Gpo-1	SdhB	RFeSP	cype	Cyt-c-p	l(2)35Di
9	Response to heat	9	response to heat	9	0.000205999		Hsp23	Hsp26	Hsp27	Hsp68	Hsp70Bbb	Hsp70Ba	Hsp83	Hsp70Bc	Hsp70Bb
			response to temperature stimulus	9	0.000321253		Hsp23	Hsp26	Hsp27	Hsp68	Hsp70Bbb	Hsp70Ba	Hsp83	Hsp70Bc	Hsp70Bb
			polytene chromosome puffing	4	0.00311073		Hsp70Bbb	Hsp70Ba	Hsp70Bc	Hsp70Bb
			heat shock-mediated polytene chromosome puffing	4	0.00311073		Hsp70Bbb	Hsp70Ba	Hsp70Bc	Hsp70Bb
			cellular response to heat	4	0.00461105		Hsp70Bbb	Hsp70Ba	Hsp70Bc	Hsp70Bb
10	Response to oxygen levels	6	response to hypoxia	6	0.000317263		Hsp23	l(2)08717	Hsp70Bbb	Hsp70Ba	Hsp70Bc	Hsp70Bb
			response to oxygen levels	6	0.000317263		Hsp23	l(2)08717	Hsp70Bbb	Hsp70Ba	Hsp70Bc	Hsp70Bb
11	Response to stress	12	cellular response to stress	12	0.00124973		Rrp1	Msh6	spel1	Gadd45	DNApol-alpha180	Hsp70Bbb	mus209	Pxn	Hsp70Ba	Sod	Hsp70Bc	Hsp70Bb
12	Response to abiotic stimulus	12	response to abiotic stimulus	12	0.00518772		Hsp23	Hsp26	Hsp27	Tpi	CG4476	Hsp68	Hsp70Bbb	sol	Hsp70Ba	Hsp83	Hsp70Bc	Hsp70Bb

## Sheet: SIN3+Stress Only
Genes regulated upon knockdown of Sin3A under paraquat induced oxidative stress conditions that are not regulated upon Sin3A knockdown under normal conditions and are not regulated upon induction of stress alone
	Pathways (KEGG_PATHWAY)
	Pathway (Collapsed)	Number of Genes	Pathways (KEGG_PATHWAY Output)	Count	PValue		Genes
1	DNA replication	11	DNA replication	11	3.40551e-06		Mcm6	Mes4	Mcm3	DNApol-alpha73	Pol32	CG11164	CG2990	RfC4	DNApol-alpha60	dpa	Pole2
2	Pyrimidine metabolism	10	Pyrimidine metabolism	10	0.0176121		CG6330	Trxr-1	CRMP	Mes4	l(2)k01209	DNApol-alpha73	Pol32	CG17224	DNApol-alpha60	Pole2
3	Endocytosis	10	Endocytosis	10	0.0176121		Rip11	Pvr	Cdc42	cenB1A	Nedd4	Drp1	Stam	endoB	CG17471	Chmp1
4	Sphingolipid metabolism	5	Sphingolipid metabolism	5	0.0345075		GlcT-1	CG6962	CDase	CG12746	wun
	Biological Processes (GOTERM_BP_FAT)
	Process (Collapsed)	Number of Genes	Process (GOTERM_BP_FAT Output)	Count	PValue		Genes
1	Chromosome organization	37	chromosome organization	35	2.20318e-08		HP4	Ndc80	His2Av	Sse	CycB	Acf1	Mcm10	Smc5	Chd3	Mis12	tef	ball	Kmn1	CG2051	Df31	HP1b	borr	rad50	krimp	lolal	ial	thr	E(bx)	Caf1-105	mre11	Su(var)205	mof	SMC1	tefu	mus301	pim	Cp190	Rpd3	Iswi	Set2
			chromatin organization	20	8.99662e-05		ial	HP4	His2Av	E(bx)	Caf1-105	Acf1	Chd3	Su(var)205	mof	ball	CG2051	tefu	Cp190	Rpd3	Df31	HP1b	Iswi	borr	lolal	Set2
			chromatin assembly or disassembly	10	0.000559569		His2Av	E(bx)	Caf1-105	Acf1	Df31	HP1b	Iswi	Chd3	Su(var)205	mof
			protein-DNA complex assembly	9	0.000781133		Mcm6	His2Av	E(bx)	Caf1-105	Mcm3	Acf1	Mcm10	Df31	Iswi
			nucleosome assembly	6	0.00660887		His2Av	E(bx)	Caf1-105	Acf1	Df31	Iswi
2	Cell Cycle (M Phase)	59	cell cycle	54	3.09973e-07		cana	CycB	r-cup	Smc5	sas-6	bora	ball	Grip71	mad2	Prosbeta7	Tor	dgt6	CycE	ial	mr	thr	topi	Pvr	CG13900	mia	RfC4	msd5	dgt3	dah	SMC1	tefu	mus301	pim	dpa	Ndc80	cnn	Sse	Mcm10	mus101	oaf	Mis12	tef	DNApol-alpha60	Kmn1	Hcf	mud	Sas-4	zwilch
			mitosis	22	6.81504e-07		ial	mr	thr	Ndc80	cnn	cana	Sse	CycB	Smc5	mus101	Mis12	bora	Syx13	ball	Mcm6	Grip71	mad2	Kmn1	pim	cdc2c	zwilch	borr
			cell cycle process	49	6.85363e-07		Ndc80	cnn	cana	Sse	CycB	Mcm10	r-cup	mus101	Smc5	oaf	sas-6	Mis12	bora	tef	DNApol-alpha60	ball	Grip71	mad2	Kmn1	Prosbeta7	mud	Sas-4	zwilch	dgt6	borr	CycE	rad50	ial	mr	thr	topi	Pvr	CG13900	mre11	sced	Syx13	mia	msd5	Mcm6	RanGap	dgt3	dah	SMC1
			nuclear division	22	8.57789e-07		ial	mr	thr	Ndc80	cnn	cana	Sse	CycB	Smc5	mus101	Mis12	bora	Syx13	ball	Mcm6	Grip71	mad2	Kmn1	pim	cdc2c	zwilch	borr
			M phase of mitotic cell cycle	22	8.57789e-07		ial	mr	thr	Ndc80	cnn	cana	Sse	CycB	Smc5	mus101	Mis12	bora	Syx13	ball	Mcm6	Grip71	mad2	Kmn1	pim	cdc2c	zwilch	borr
			organelle fission	22	1.49573e-06		ial	mr	thr	Ndc80	cnn	cana	Sse	CycB	Smc5	mus101	Mis12	bora	Syx13	ball	Mcm6	Grip71	mad2	Kmn1	pim	cdc2c	zwilch	borr
			cell cycle phase	45	1.58019e-06		Ndc80	cnn	cana	Sse	CycB	Mcm10	r-cup	mus101	Smc5	oaf	sas-6	Mis12	bora	tef	DNApol-alpha60	ball	Grip71	mad2	Kmn1	Prosbeta7	mud	Sas-4	zwilch	dgt6	borr	CycE	rad50	ial	mr	thr	topi	Pvr	CG13900	mre11	Syx13	mia	msd5	Mcm6	RanGap	dgt3	mus301	pim	cdc2c
			M phase	43	3.58149e-06		Ndc80	cnn	cana	Sse	CycB	Mcm10	r-cup	mus101	Smc5	oaf	sas-6	Mis12	bora	tef	ball	Grip71	mad2	Kmn1	Prosbeta7	mud	Sas-4	zwilch	dgt6	borr	rad50	ial	mr	thr	topi	CG13900	Pvr	mre11	Syx13	mia	msd5	Mcm6	RanGap	dgt3	mus301	pim	cdc2c	spd-2	dpa
			mitotic cell cycle	34	1.61191e-05		Ndc80	cnn	cana	Sse	CycB	Smc5	mus101	Mis12	sas-6	bora	DNApol-alpha60	ball	Grip71	mad2	Prosbeta7	Kmn1	Sas-4	dgt6	zwilch	borr	CycE	ial	mr	thr	CG13900	Pvr	Syx13	msd5	Mcm6	dgt3	pim	cdc2c	spd-2	dpa
			chromosome segregation	17	2.82677e-05		ial	thr	Ndc80	cnn	Sse	CycB	Mcm10	Smc5	oaf	Mis12	tef	ball	RanGap	Kmn1	SMC1	pim	mus301
			mitotic sister chromatid segregation	10	0.00010302		ial	thr	Ndc80	Kmn1	pim	Sse	CycB	Smc5	Mis12	ball
			sister chromatid segregation	10	0.000122775		ial	thr	Ndc80	Kmn1	pim	Sse	CycB	Smc5	Mis12	ball
			regulation of cell cycle	16	0.00419148		puc	mr	CG6191	mre11	Mcm10	Spindly	dgt3	RecQ4	Grip71	mad2	tefu	cdc2c	zwilch	dgt6	geminin	CycE
3	DNA damage response	16	cellular response to DNA damage stimulus	16	2.06898e-06		Trxr-1	His2Av	XRCC1	da	Pvr	mre11	CycB	Pole2	InR	Prosbeta7	Mes4	Tor	Gclc	CG12096	CycE	rad50
4	DNA metabolism	25	DNA metabolic process	25	1.74884e-05		Ssrp	His2Av	XRCC1	Mcm3	mre11	Mms19	Mcm10	Su(var)205	CG2990	DNApol-alpha60	RfC4	Pole2	Mcm6	RecQ4	Mes4	mu2	tefu	pim	DNApol-alpha73	CG4570	geminin	CycE	tam	rad50	dpa
5	DNA replication	15	DNA replication	15	4.33983e-05		Ssrp	Mcm3	Mcm10	CG2990	DNApol-alpha60	RfC4	Pole2	Mcm6	RecQ4	Mes4	DNApol-alpha73	geminin	CycE	tam	dpa
			DNA-dependent DNA replication	8	0.00949711		Mcm6	Mcm3	DNApol-alpha73	Mcm10	tam	DNApol-alpha60	dpa	Pole2
6	Cell division	21	cell division	21	0.000378421		ial	thr	cnn	Act5C	pon	CycB	esg	Bap55	bora	Syx13	ball	Mcm6	dah	InR	Sas-4	cdc2c	zwilch	lilli	Drp1	CycE	borr
7	Vesicle-mediated transport	32	membrane organization	28	0.000397763		h	CG6191	debcl	Sse	Act5C	CG10778	srp	ken	Vinc	CG17754	endoB	Tep2	CG7593	Traf4	Vps35	nimC1	atl	MTA1-like	CDase	Cdc42	cenB1A	CG5599	Nedd4	Drp1	CG9527	stnB	Stam	O-fut1
			vesicle-mediated transport	32	0.00047102		car	Act5C	Sse	Syx16	boca	Tep2	Traf4	nimC1	Tor	Vps35	CDase	Cdc42	Nedd4	Drp1	SCAP	CG6191	Vap-33-1	lt	CG10778	ken	srp	Vinc	Syx13	CG17754	CG7593	MTA1-like	cenB1A	CG5599	CG9527	stnB	O-fut1	Stam
			endocytosis	23	0.00123943		CG6191	Sse	Act5C	CG10778	srp	ken	Vinc	CG17754	Tep2	Traf4	CG7593	nimC1	Vps35	MTA1-like	Cdc42	cenB1A	Nedd4	CG5599	Drp1	CG9527	stnB	Stam	O-fut1
			membrane invagination	23	0.00123943		CG6191	Sse	Act5C	CG10778	srp	ken	Vinc	CG17754	Tep2	Traf4	CG7593	nimC1	Vps35	MTA1-like	Cdc42	cenB1A	Nedd4	CG5599	Drp1	CG9527	stnB	Stam	O-fut1
			phagocytosis	17	0.00876418		CG6191	Sse	Act5C	CG10778	ken	srp	Vinc	CG17754	Tep2	Traf4	CG7593	nimC1	MTA1-like	Cdc42	cenB1A	CG5599	CG9527
8	Cytoskeleton/Spindle organization	44	cytoskeleton organization	36	0.000533828		Ndc80	cnn	Act5C	CycB	Mis12	sas-6	Bap55	ball	Grip71	Prosbeta7	mud	CG32944	Cdc42	alpha-Cat	Sas-4	dgt6	borr	puc	CG3618	ial	futsch	thr	CG13900	Pvr	sced	Vinc	CG17471	msd5	dah	dgt3	Arp2	atl	Ank	lilli	spd-2	dpa
			microtubule-based process	31	0.00178949		Lk6	betaTub60D	Ndc80	betaTub56D	cnn	cana	CycB	Mis12	sas-6	ball	Grip71	Prosbeta7	mud	Sas-4	dgt6	gammaTub23C	borr	ial	futsch	thr	Apc	CG13900	Pvr	CG10859	msd5	AGO2	dgt3	atl	Cp190	spd-2	dpa
			mitotic spindle organization	18	0.00326527		ial	thr	Ndc80	cnn	Pvr	CG13900	sas-6	Mis12	ball	msd5	dgt3	Grip71	Prosbeta7	Sas-4	dgt6	borr	spd-2	dpa
			spindle organization	19	0.00655593		ial	thr	Ndc80	cnn	Pvr	CG13900	sas-6	Mis12	ball	msd5	dgt3	Grip71	Prosbeta7	mud	Sas-4	dgt6	borr	spd-2	dpa
9	Chromatin Modification	14	chromatin modification	14	0.000807916		ial	E(bx)	Acf1	Su(var)205	mof	ball	CG2051	tefu	Cp190	Rpd3	Iswi	borr	lolal	Set2
			histone modification	8	0.00782854		ial	CG2051	Rpd3	borr	Su(var)205	Set2	mof	ball
			covalent chromatin modification	8	0.00782854		ial	CG2051	Rpd3	borr	Su(var)205	Set2	mof	ball
10	Protein localization	30	protein localization	30	0.00207933		CG8004	car	Act5C	pon	CycB	Syx16	boca	bora	Rip11	Akap200	Traf4	SH3PX1	alpha-Cat	Cdc42	Ranbp9	borr	rad50	SCAP	ial	lt	CG5857	Vinc	Syx13	Spindly	Ank	gukh	CG3529	stnB	Stam	Chmp1
			maintenance of protein location	7	0.00408797		ial	Act5C	Ank	Cdc42	CycB	alpha-Cat	Vinc
11	Transcription	33	transcription	33	0.00318823		Mef2	rig	esg	Hr51	Chd3	DNApol-alpha60	bab2	dl	Eip78C	vri	lolal	Ssrp	h	Sox14	topi	E(bx)	da	Ssb-c31a	ken	srp	Su(var)205	mia	Hsf	Mcm6	lds	fru	Cp190	Rpd3	Iswi	Set2	TH1	dpa	MED19
12	Macromolecular complex subunit organization	18	cellular macromolecular complex assembly	16	0.00395981		betaTub60D	betaTub56D	His2Av	E(bx)	Caf1-105	Mcm3	Vap-33-1	Acf1	Mcm10	AGO2	Mcm6	Cdc42	Ranbp9	Df31	gammaTub23C	Iswi
			cellular macromolecular complex subunit organization	18	0.0051796		betaTub60D	betaTub56D	His2Av	E(bx)	Caf1-105	Mcm3	Vap-33-1	Acf1	Mcm10	AGO2	Mcm6	lds	atl	Cdc42	Ranbp9	Df31	gammaTub23C	Iswi
13	Regulation of cell shape	11	regulation of cell shape	11	0.00795707		puc	CG3618	Drak	Pvr	Ten-m	Atpalpha	CG32944	Cdc42	RhoGEF4	CycE	CG17471
14	Tube development	11	tube development	11	0.00853114		h	qm	thr	Shc	pim	hdc	esg	crn	srp	foi	apt
15	Anatomical structure homeostasis	7	anatomical structure homeostasis	7	0.00868106		InR	tefu	mre11	Atpalpha	srp	Su(var)205	rad50
[truncated: 11 more columns]

## Sheet: LID+Stress Only
Genes regulated upon knockdown of lid under paraquat induced oxidative stress conditions that are not regulated upon lid knockdown under normal conditions and are not regulated upon induction of stress alone
	Pathways
	Pathway (Collapsed)	Number of Genes	Pathways (KEGG_PATHWAY Output)	Count	PValue
1	DNA replication	8	DNA replication	8	8.61897e-07		Mcm6	Mcm3	DNApol-alpha73	CG11164	RfC4	DNApol-alpha60	dpa	Pole2
2	Pyrimidine metabolism	5	Pyrimidine metabolism	5	0.0446539		CG6330	DNApol-alpha73	CG17224	DNApol-alpha60	Pole2
	Biological Processes
	Process (Collapsed)	Number of Genes	Process (GOTERM_BP_FAT Output)	Count	PValue
1	DNA replication	8	DNA replication	8	0.000182702		Mcm6	RecQ4	Mcm3	DNApol-alpha73	RfC4	DNApol-alpha60	dpa	Pole2
			DNA-dependent DNA replication	6	0.000683536		Mcm6	Mcm3	DNApol-alpha73	DNApol-alpha60	dpa	Pole2
			DNA replication initiation	4	0.000768183		Mcm6	Mcm3	DNApol-alpha73	dpa
2	Cell Cycle (M Phase)	16	mitosis	8	0.00224087		Mcm6	ial	Ndc80	cnn	sls	zwilch	ball	toc
			M phase of mitotic cell cycle	8	0.00242039		Mcm6	ial	Ndc80	cnn	sls	zwilch	ball	toc
			nuclear division	8	0.00242039		Mcm6	ial	Ndc80	cnn	sls	zwilch	ball	toc
			mitotic sister chromatid segregation	5	0.00248787		ial	Ndc80	sls	ball	toc
			sister chromatid segregation	5	0.00269359		ial	Ndc80	sls	ball	toc
			organelle fission	8	0.00291786		Mcm6	ial	Ndc80	cnn	sls	zwilch	ball	toc
			chromosome segregation	7	0.00331987		ial	Ndc80	cnn	sls	Gli	ball	toc
			mitotic cell cycle	12	0.00482644		Mcm6	ial	Ndc80	cnn	sls	Pvr	dgt6	zwilch	DNApol-alpha60	ball	dpa	toc
			cell cycle phase	14	0.00835665		ial	Ndc80	cnn	Pvr	r-cup	DNApol-alpha60	toc	ball	Mcm6	sls	zwilch	dgt6	Gli	dpa
			cell cycle	16	0.00897293		ial	Ndc80	cnn	Pvr	r-cup	DNApol-alpha60	RfC4	toc	ball	Mcm6	Cdk4	sls	zwilch	dgt6	Gli	dpa
3	Hexose metabolism	6	hexose metabolic process	6	0.00407056		Tal	Pgm	CG1544	Gapdh1	Gapdh2	O-fut1
			glucose metabolic process	5	0.00690217		Tal	Pgm	CG1544	Gapdh1	Gapdh2
			monosaccharide metabolic process	6	0.00711479		Tal	Pgm	CG1544	Gapdh1	Gapdh2	O-fut1
4	Chromosome organization	10	chromosome organization	10	0.00839229		ial	Ndc80	sls	Acf1	Df31	HmgD	krimp	ball	toc	Parp

## Sheet: SIN3+LID+Stress Only
Genes regulated upon dual knockdown of Sin3A and lid under paraquat induced oxidative stress conditions that are not regulated upon dual knockdown of Sin3A under normal conditions and are not regulated upon induction of stress alone
	Pathways
	Pathway (Collapsed)	Number of Genes	Pathways (KEGG_PATHWAY Output)	Count	PValue
1	Base excision repair	7	Base excision repair	7	0.000409999		lig3	Mes4	XRCC1	Ogg1	Pol32	Dsp1	Pole2
2	DNA replication	7	DNA replication	7	0.00773822		Mcm6	Mes4	Mcm3	DNApol-alpha73	Pol32	DNApol-alpha60	Pole2
3	Endocytosis	10	Endocytosis	10	0.0233216		Rip11	Gprk1	Pvr	siz	vps2	Nedd4	krz	Stam	endoB	CG17471
	Biological Processes
	Process (Collapsed)	Number of Genes	Process (GOTERM_BP_FAT Output)	Count	PValue
1	Cell Cycle (M Phase)	57	cell cycle process	50	8.71205e-08		fws	cana	CycA	sra	CycB	sas-6	Rcd2	bora	ball	Grip71	mad2	Lam	msd1	dgt6	CycE	ial	thr	topi	Pvr	CG13900	stg	msd5	dgt3	dah	mus301	ago	dgt2	Top2	Mcm10	mus101	oaf	Mis12	tef	DNApol-alpha60	Kmn1	SAK	Sas-4	borr	rad50	feo	ric8a	dap	sced
			cell cycle	52	5.55965e-07		fws	cana	CycA	sra	CycB	sas-6	Rcd2	bora	ball	Grip71	mad2	Lam	msd1	SelD	dgt6	CycE	ial	thr	topi	Pvr	CG13900	stg	msd5	dgt3	dah	mus301	ago	dgt2	Top2	Mcm10	mus101	oaf	Mis12	tef	DNApol-alpha60	Kmn1	SAK	Sas-4	borr	rad50	feo	ric8a	da
			mitotic cell cycle	36	9.94869e-07		CycA	cana	Top2	CycB	mus101	Mis12	sas-6	bora	DNApol-alpha60	ball	Grip71	mad2	Kmn1	Lam	msd1	SAK	Sas-4	dgt6	borr	CycE	ial	ric8a	thr	CG13900	Pvr	dap	stg	corto	msd5	Mcm6	dgt3	spi	dgt2	cdc2c	Bj1	spd-2
			cell cycle phase	43	3.56896e-06		fws	CycA	cana	Top2	sra	CycB	Mcm10	mus101	oaf	sas-6	Mis12	bora	tef	DNApol-alpha60	ball	Grip71	mad2	Kmn1	msd1	SAK	Sas-4	dgt6	borr	CycE	rad50	ial	thr	topi	Pvr	CG13900	dap	stg	corto	msd5	Mcm6	RanGap	dgt3	mus301	spi	dgt2	cdc2c	Bj1	spd-2
			mitosis	19	2.31532e-05		ial	thr	cana	CycA	Top2	CycB	mus101	stg	Mis12	bora	corto	ball	Mcm6	Grip71	mad2	Kmn1	cdc2c	Bj1	borr
			M phase of mitotic cell cycle	19	2.78968e-05		ial	thr	cana	CycA	Top2	CycB	mus101	stg	Mis12	bora	corto	ball	Mcm6	Grip71	mad2	Kmn1	cdc2c	Bj1	borr
			nuclear division	19	2.78968e-05		ial	thr	cana	CycA	Top2	CycB	mus101	stg	Mis12	bora	corto	ball	Mcm6	Grip71	mad2	Kmn1	cdc2c	Bj1	borr
			interphase of mitotic cell cycle	8	4.33025e-05		CycA	CycB	dap	spi	cdc2c	stg	CycE	DNApol-alpha60
			interphase	8	4.33025e-05		CycA	CycB	dap	spi	cdc2c	stg	CycE	DNApol-alpha60
			organelle fission	19	4.37487e-05		ial	thr	cana	CycA	Top2	CycB	mus101	stg	Mis12	bora	corto	ball	Mcm6	Grip71	mad2	Kmn1	cdc2c	Bj1	borr
			M phase	39	4.49666e-05		fws	CycA	cana	Top2	sra	CycB	Mcm10	mus101	sas-6	Mis12	oaf	bora	tef	ball	Grip71	mad2	Kmn1	msd1	SAK	Sas-4	dgt6	borr	rad50	ial	thr	topi	CG13900	Pvr	stg	corto	msd5	Mcm6	RanGap	dgt3	mus301	dgt2	cdc2c	Bj1	spd-2
			regulation of cell cycle	19	0.000127846		puc	fws	CycA	CG6191	dap	Mcm10	stg	dgt3	Grip71	mad2	brat	ago	cdc2c	dgt6	Bj1	geminin	CycE	slmb	feo
			mitotic sister chromatid segregation	9	0.000455431		ial	thr	Kmn1	CycA	Top2	CycB	Mis12	Bj1	ball
			G2/M transition of mitotic cell cycle	5	0.000459801		CycA	CycB	spi	cdc2c	stg
			sister chromatid segregation	9	0.000529827		ial	thr	Kmn1	CycA	Top2	CycB	Mis12	Bj1	ball
			regulation of cell cycle process	12	0.000541432		puc	dgt3	mad2	fws	CycA	ago	dap	dgt6	stg	CycE	feo	slmb
			chromosome segregation	14	0.00087094		ial	thr	CycA	Top2	CycB	Mcm10	oaf	Mis12	tef	ball	RanGap	Kmn1	mus301	Bj1
			regulation of mitotic cell cycle	12	0.0019729		puc	dgt3	mad2	CycA	ago	dap	dgt6	Bj1	stg	CycE	feo	slmb
			regulation of nuclear division	7	0.00649933		dgt3	mad2	CycA	ago	dgt6	stg	slmb
			regulation of mitosis	7	0.00649933		dgt3	mad2	CycA	ago	dgt6	stg	slmb
2	DNA metabolism	26	DNA metabolic process	26	2.92029e-06		His2Av	Mcm3	Top2	Mcm10	TFAM	DNApol-alpha60	Pole2	mu2	Mes4	Ogg1	CycE	rad50	DNApol-eta	Ssrp	XRCC1	Mms19	Su(var)205	Dsp1	Mcm6	lig3	pic	Rad23	DNApol-alpha73	ago	geminin	tam
3	DNA replication	16	DNA replication	16	6.3438e-06		DNApol-eta	Ssrp	Mcm3	Mcm10	Dsp1	TFAM	DNApol-alpha60	Pole2	Mcm6	lig3	Mes4	DNApol-alpha73	ago	geminin	CycE	tam
			DNA-dependent DNA replication	11	8.29092e-05		Mcm6	DNApol-eta	Mcm3	ago	DNApol-alpha73	Mcm10	tam	Dsp1	TFAM	DNApol-alpha60	Pole2
4	Cell division	24	cell division	24	8.46949e-06		ial	ric8a	thr	fws	CycA	CycB	esg	dap	stg	bora	corto	WASp	ball	Mcm6	dah	brat	Sas-4	cdc2c	dgt2	Bj1	CycE	borr	feo	mam
5	Cytoskeleton/Spindle organization	47	cytoskeleton organization	40	1.03349e-05		capu	fws	Top2	grk	CycB	Mis12	sas-6	Rcd2	trio	Mical	WASp	ball	Grip71	POSH	CG32944	msd1	SAK	alpha-Cat	Sas-4	dgt6	borr	CalpA	puc	ial	futsch	ric8a	thr	CG13900	Pvr	sced	stg	CG17471	msd5	dah	dgt3	Arp2	Arpc3B	dgt2	by	spd-2
			microtubule-based process	33	0.000219241		Lk6	fws	cana	Top2	grk	CycB	Mis12	sas-6	Rcd2	Klp31E	ball	Grip71	POSH	msd1	Unc-76	SAK	Sas-4	dgt6	gammaTub23C	borr	ial	futsch	ric8a	thr	Apc	CG13900	Pvr	stg	msd5	dgt3	dgt2	Klp98A	spd-2
			microtubule cytoskeleton organization	26	0.000430805		fws	Top2	grk	CycB	Mis12	sas-6	Rcd2	ball	Grip71	POSH	msd1	SAK	Sas-4	dgt6	borr	futsch	ial	ric8a	thr	CG13900	Pvr	stg	msd5	dgt3	dgt2	spd-2
			mitotic spindle organization	18	0.00223215		ial	thr	Pvr	CG13900	Top2	sas-6	Mis12	msd5	ball	dgt3	Grip71	msd1	SAK	Sas-4	dgt2	dgt6	borr	spd-2
			spindle organization	19	0.00449005		ial	thr	fws	Pvr	CG13900	Top2	sas-6	Mis12	msd5	ball	dgt3	Grip71	msd1	SAK	Sas-4	dgt2	dgt6	borr	spd-2
			centriole replication	5	0.00517936		SAK	Sas-4	stg	sas-6	Rcd2
			centrosome duplication	5	0.00920507		SAK	Sas-4	stg	sas-6	Rcd2
6	Chromosome organization	29	chromosome organization	27	7.18907e-05		His2Av	CycA	Top2	CycB	Mcm10	Chd3	Mis12	tef	ball	BEAF-32	Kmn1	CG2051	Df31	borr	rad50	ial	thr	Caf1-105	Su(var)205	mof	Caf1-180	Ubi-p63E	mus301	Bj1	Iswi	HmgD	Set2
			protein-DNA complex assembly	8	0.00297686		Caf1-180	Mcm6	His2Av	Caf1-105	Mcm3	Mcm10	Df31	Iswi
			chromatin organization	16	0.00373028		ial	His2Av	Caf1-105	Chd3	Su(var)205	mof	ball	Caf1-180	BEAF-32	Ubi-p63E	CG2051	Df31	Iswi	borr	HmgD	Set2
			DNA packaging	9	0.00452037		Caf1-180	ial	His2Av	Caf1-105	Top2	Mcm10	Df31	Bj1	Iswi
			chromatin assembly or disassembly	8	0.00783754		Caf1-180	His2Av	Caf1-105	Df31	Iswi	Chd3	Su(var)205	mof
7	Regulation of organelle organization	14	regulation of organelle organization	14	0.00044013		Ssrp	fws	CycA	stg	Atx2	Su(var)205	dgt3	mad2	Arp2	ago	dgt6	Arpc3B	feo	slmb
8	Negative regulation of signal transduction	13	negative regulation of signal transduction	13	0.0008214		puc	L	sty	Akap200	Apc	ics	chrb	Rassf	plexB	ken	Nedd4	krz	slmb
			negative regulation of cell communication	13	0.000896653		puc	L	sty	Akap200	Apc	ics	chrb	Rassf	plexB	ken	Nedd4	krz	slmb
9	DNA damage response	11	cellular response to DNA damage stimulus	11	0.0022009		His2Av	Mes4	XRCC1	Pvr	da	CG12096	Ogg1	CycB	CycE	rad50	Pole2
10	Peripheral nervous system development	11	peripheral nervous system development	11	0.00285252		puc	hoip	thr	da	CycA	esg	spi	stg	trio	CycE	bora
11	Striated muscle cell development	7	muscle fiber development	6	0.00759119		Mef2	futsch	sty	TBPH	Gem3	Vap-33-1
			muscle cell development	7	0.00911842		Mef2	futsch	sty	TBPH	Gem3	Vap-33-1	Mical
			striated muscle cell development	7	0.00911842		Mef2	futsch	sty	TBPH	Gem3	Vap-33-1	Mical
12	Regulation of protein kinase cascade	7	regulation of protein kinase cascade	7	0.00817403		puc	L	Traf4	ics	ken	Stam	Alg-2
13	DNA repair	11	DNA repair	11	0.00818365		lig3	Ssrp	pic	DNApol-eta	His2Av	mu2	Rad23	XRCC1	Ogg1	Mms19	rad50
[truncated: 9 more columns]
